# Supplementary material for: Widespread Post-transcriptional Attenuation of Genomic Copy-Number Variation in Cancer
Source: Cell Syst. 2017 Oct 25;5(4):386–398.e4. doi: 10.1016/j.cels.2017.08.013 (PMC5660600; doi:10.1016/j.cels.2017.08.013)
Supplement: Table S1. Overview of the Biological Measurements Available for the TCGA and CPTAC Samples, Related to Figure 1 [file mmc2.xlsx]

## Sheet: Description
Supplementary Table 1. Overview of the biological measurements available for the TCGA and CPTAC samples.
Spreadsheet	Description
Table	Description of the available measurements for the TCGA and CPTAC samples. 1 denotes presence and 0 absence of the measurements. Overlap columns notes if all the considered measurements are available for the respective sample.

## Sheet: Table
Sample	Clinical	Copy-number variation	Proteomics	Transcriptomics	Tumour	Overlap
TCGA-09-1664	1	1	1	0	HGSC	0
TCGA-13-1404	1	1	1	1	HGSC	1
TCGA-13-1409	1	1	1	1	HGSC	1
TCGA-13-1410	1	1	1	1	HGSC	1
TCGA-13-1482	1	1	1	1	HGSC	1
TCGA-13-1483	1	1	1	1	HGSC	1
TCGA-13-1484	1	1	1	0	HGSC	0
TCGA-13-1485	1	1	1	1	HGSC	1
TCGA-13-1487	1	1	1	1	HGSC	1
TCGA-13-1488	1	1	1	1	HGSC	1
TCGA-13-1489	1	1	1	1	HGSC	1
TCGA-13-1492	1	1	1	1	HGSC	1
TCGA-13-1494	1	1	1	0	HGSC	0
TCGA-13-1495	1	1	1	1	HGSC	1
TCGA-13-1497	1	1	1	1	HGSC	1
TCGA-13-1499	1	1	1	1	HGSC	1
TCGA-13-1500	1	1	1	0	HGSC	0
TCGA-13-1501	1	1	1	1	HGSC	1
TCGA-13-1504	1	1	1	0	HGSC	0
TCGA-13-1507	1	1	1	1	HGSC	1
TCGA-13-1511	1	1	1	1	HGSC	1
TCGA-13-2059	1	1	1	0	HGSC	0
TCGA-13-2060	1	1	1	1	HGSC	1
TCGA-13-2061	1	1	1	0	HGSC	0
TCGA-13-2065	1	1	1	0	HGSC	0
TCGA-13-2066	1	0	1	0	HGSC	0
TCGA-13-2071	1	1	1	0	HGSC	0
TCGA-23-1121	1	1	1	0	HGSC	0
TCGA-23-1122	1	1	1	1	HGSC	1
TCGA-23-1123	1	1	1	1	HGSC	1
TCGA-23-1124	1	1	1	0	HGSC	0
TCGA-24-1103	1	1	1	1	HGSC	1
TCGA-24-1104	1	1	1	1	HGSC	1
TCGA-24-1105	1	1	1	1	HGSC	1
TCGA-24-1416	1	1	1	1	HGSC	1
TCGA-24-1422	1	1	1	1	HGSC	1
TCGA-24-1428	1	1	1	1	HGSC	1
TCGA-24-1430	1	1	1	1	HGSC	1
TCGA-24-1431	1	1	1	1	HGSC	1
TCGA-24-1435	1	1	1	1	HGSC	1
TCGA-24-1436	1	1	1	1	HGSC	1
TCGA-24-1464	1	1	1	1	HGSC	1
TCGA-24-1466	1	1	1	0	HGSC	0
TCGA-24-1467	1	1	1	1	HGSC	1
TCGA-24-1474	1	1	1	1	HGSC	1
TCGA-24-1544	1	1	1	1	HGSC	1
TCGA-24-1545	1	1	1	1	HGSC	1
TCGA-24-1548	1	1	1	0	HGSC	0
TCGA-24-1550	1	1	1	1	HGSC	1
TCGA-24-1551	1	1	1	1	HGSC	1
TCGA-24-1552	1	1	1	1	HGSC	1
TCGA-24-1553	1	1	1	1	HGSC	1
TCGA-24-1555	1	1	1	1	HGSC	1
TCGA-24-1556	1	1	1	1	HGSC	1
TCGA-24-1557	1	1	1	1	HGSC	1
TCGA-24-1558	1	1	1	1	HGSC	1
TCGA-24-1562	1	1	1	1	HGSC	1
TCGA-24-1563	1	1	1	1	HGSC	1
TCGA-24-1565	1	1	1	1	HGSC	1
TCGA-24-1603	1	1	1	1	HGSC	1
TCGA-24-1604	1	1	1	1	HGSC	1
TCGA-24-1920	1	1	1	0	HGSC	0
TCGA-24-1923	1	1	1	1	HGSC	1
TCGA-24-1927	1	1	1	0	HGSC	0
TCGA-24-2020	1	1	1	1	HGSC	1
TCGA-24-2023	1	1	1	1	HGSC	1
TCGA-24-2024	1	1	1	1	HGSC	1
TCGA-24-2027	1	1	1	1	HGSC	1
TCGA-24-2033	1	1	1	1	HGSC	1
TCGA-24-2260	1	1	1	0	HGSC	0
TCGA-24-2261	1	1	1	1	HGSC	1
TCGA-24-2267	1	1	1	1	HGSC	1
TCGA-24-2288	1	1	1	1	HGSC	1
TCGA-24-2289	1	1	1	1	HGSC	1
TCGA-24-2290	1	1	1	1	HGSC	1
TCGA-24-2295	1	1	1	0	HGSC	0
TCGA-24-2298	1	1	1	1	HGSC	1
TCGA-25-1312	1	1	1	1	HGSC	1
TCGA-25-1313	1	1	1	1	HGSC	1
TCGA-25-1316	1	1	1	1	HGSC	1
TCGA-25-1318	1	1	1	1	HGSC	1
TCGA-25-1319	1	1	1	1	HGSC	1
TCGA-25-1320	1	1	1	1	HGSC	1
TCGA-25-1321	1	1	1	1	HGSC	1
TCGA-25-1322	1	1	1	1	HGSC	1
TCGA-25-1323	1	1	1	1	HGSC	1
TCGA-25-1329	1	1	1	1	HGSC	1
TCGA-25-1628	1	1	1	1	HGSC	1
TCGA-25-1630	1	1	1	1	HGSC	1
TCGA-25-1631	1	1	1	1	HGSC	1
TCGA-25-1635	1	1	1	1	HGSC	1
TCGA-25-2396	1	1	1	1	HGSC	1
TCGA-25-2397	1	1	1	1	HGSC	1
TCGA-25-2399	1	1	1	1	HGSC	1
TCGA-25-2400	1	1	1	1	HGSC	1
TCGA-25-2404	1	1	1	1	HGSC	1
TCGA-25-2409	1	1	1	1	HGSC	1
TCGA-29-1688	1	1	1	1	HGSC	1
TCGA-29-1690	1	1	1	1	HGSC	1
TCGA-29-1693	1	1	1	1	HGSC	1
TCGA-29-1696	1	1	1	1	HGSC	1
TCGA-29-1697	1	1	1	1	HGSC	1
TCGA-29-1698	1	1	1	1	HGSC	1
TCGA-29-1702	1	1	1	1	HGSC	1
TCGA-29-1705	1	1	1	1	HGSC	1
TCGA-29-1710	1	1	1	1	HGSC	1
TCGA-29-1711	1	1	1	1	HGSC	1
TCGA-29-1762	1	1	1	1	HGSC	1
TCGA-29-1763	1	1	1	1	HGSC	1
TCGA-29-1766	1	1	1	1	HGSC	1
TCGA-29-1768	1	1	1	1	HGSC	1
TCGA-29-1769	1	1	1	1	HGSC	1
TCGA-29-1770	1	1	1	1	HGSC	1
TCGA-29-1771	1	1	1	0	HGSC	0
TCGA-29-1774	1	1	1	1	HGSC	1
TCGA-29-1775	1	1	1	0	HGSC	0
TCGA-29-1776	1	1	1	1	HGSC	1
TCGA-29-1777	1	1	1	1	HGSC	1
TCGA-29-1785	1	1	1	1	HGSC	1
TCGA-29-2414	1	1	1	1	HGSC	1
TCGA-29-2427	1	1	1	1	HGSC	1
TCGA-29-2431	1	1	1	0	HGSC	0
TCGA-29-2432	1	1	1	0	HGSC	0
TCGA-30-1866	1	1	1	1	HGSC	1
TCGA-30-1887	1	1	1	0	HGSC	0
TCGA-30-1891	1	1	1	1	HGSC	1
TCGA-36-1569	1	1	1	1	HGSC	1
TCGA-36-1570	1	1	1	1	HGSC	1
TCGA-36-1571	1	1	1	1	HGSC	1
TCGA-36-1576	1	1	1	1	HGSC	1
TCGA-36-1577	1	1	1	1	HGSC	1
TCGA-36-1578	1	1	1	1	HGSC	1
TCGA-36-1580	1	1	1	1	HGSC	1
TCGA-36-1581	1	1	1	1	HGSC	1
TCGA-36-2529	1	1	1	0	HGSC	0
TCGA-36-2530	1	1	1	0	HGSC	0
TCGA-36-2532	1	1	1	0	HGSC	0
TCGA-36-2534	1	1	1	0	HGSC	0
TCGA-36-2537	1	1	1	0	HGSC	0
TCGA-36-2542	1	1	1	0	HGSC	0
TCGA-36-2543	1	1	1	0	HGSC	0
TCGA-36-2544	1	1	1	0	HGSC	0
TCGA-36-2545	1	1	1	0	HGSC	0
TCGA-36-2547	1	1	1	0	HGSC	0
TCGA-36-2549	1	1	1	0	HGSC	0
TCGA-42-2588	1	1	1	0	HGSC	0
TCGA-42-2590	1	1	1	0	HGSC	0
TCGA-59-2348	0	1	1	1	HGSC	0
TCGA-59-2351	0	1	1	1	HGSC	0
TCGA-59-2352	0	1	1	1	HGSC	0
TCGA-59-2372	0	1	1	0	HGSC	0
TCGA-61-1724	1	1	1	1	HGSC	1
TCGA-61-1727	1	1	1	0	HGSC	0
TCGA-61-1741	1	1	1	1	HGSC	1
TCGA-61-1900	1	1	1	1	HGSC	1
TCGA-61-1907	1	1	1	1	HGSC	1
TCGA-61-1910	1	1	1	1	HGSC	1
TCGA-61-1911	1	1	1	1	HGSC	1
TCGA-61-1914	1	1	1	1	HGSC	1
TCGA-61-1915	1	1	1	0	HGSC	0
TCGA-61-1918	1	1	1	1	HGSC	1
TCGA-61-1919	1	1	1	1	HGSC	1
TCGA-61-1995	1	1	1	1	HGSC	1
TCGA-61-2008	1	1	1	1	HGSC	1
TCGA-61-2087	1	1	1	0	HGSC	0
TCGA-61-2088	1	1	1	1	HGSC	1
TCGA-61-2094	1	1	1	1	HGSC	1
TCGA-61-2095	1	1	1	1	HGSC	1
TCGA-61-2096	1	1	1	0	HGSC	0
TCGA-61-2612	1	1	1	0	HGSC	0
TCGA-61-2613	1	1	1	0	HGSC	0
TCGA-A2-A0CM	1	1	1	1	BRCA	1
TCGA-A2-A0D2	1	1	1	1	BRCA	1
TCGA-A2-A0EQ	1	1	1	1	BRCA	1
TCGA-A2-A0EV	1	1	1	1	BRCA	1
TCGA-A2-A0EX	1	1	1	1	BRCA	1
TCGA-A2-A0EY	1	1	1	1	BRCA	1
TCGA-A2-A0SW	1	1	1	1	BRCA	1
TCGA-A2-A0SX	1	1	1	1	BRCA	1
TCGA-A2-A0T3	1	1	1	1	BRCA	1
TCGA-A2-A0T6	1	1	1	1	BRCA	1
TCGA-A2-A0YC	1	1	1	1	BRCA	1
TCGA-A2-A0YD	1	1	1	1	BRCA	1
TCGA-A2-A0YF	1	1	1	1	BRCA	1
TCGA-A2-A0YG	1	1	1	1	BRCA	1
TCGA-A2-A0YM	1	1	1	1	BRCA	1
TCGA-A6-3807	1	1	1	1	COREAD	1
TCGA-A6-3808	1	0	1	1	COREAD	0
TCGA-A6-3810	1	1	1	1	COREAD	1
TCGA-A7-A0CE	1	1	1	1	BRCA	1
TCGA-A7-A0CJ	1	1	1	1	BRCA	1
TCGA-A7-A13F	1	1	1	1	BRCA	1
TCGA-A8-A06N	1	1	1	1	BRCA	1
TCGA-A8-A06Z	1	1	1	1	BRCA	1
TCGA-A8-A076	1	1	1	1	BRCA	1
TCGA-A8-A079	1	1	1	1	BRCA	1
TCGA-A8-A08Z	1	1	1	1	BRCA	1
TCGA-A8-A09G	1	1	1	1	BRCA	1
TCGA-AA-3518	1	1	1	1	COREAD	1
TCGA-AA-3525	1	1	1	1	COREAD	1
TCGA-AA-3526	1	1	1	1	COREAD	1
TCGA-AA-3529	1	1	1	1	COREAD	1
TCGA-AA-3531	1	1	1	1	COREAD	1
TCGA-AA-3534	1	1	1	1	COREAD	1
TCGA-AA-3552	1	1	1	1	COREAD	1
TCGA-AA-3554	1	1	1	1	COREAD	1
TCGA-AA-3558	1	1	1	0	COREAD	0
TCGA-AA-3561	1	1	1	1	COREAD	1
TCGA-AA-3664	1	1	1	1	COREAD	1
TCGA-AA-3666	1	1	1	1	COREAD	1
TCGA-AA-3672	1	1	1	1	COREAD	1
TCGA-AA-3684	1	1	1	1	COREAD	1
TCGA-AA-3695	1	1	1	1	COREAD	1
TCGA-AA-3710	1	1	1	1	COREAD	1
TCGA-AA-3715	1	1	1	1	COREAD	1
TCGA-AA-3818	1	1	1	1	COREAD	1
TCGA-AA-3848	1	1	1	1	COREAD	1
TCGA-AA-3864	1	1	1	1	COREAD	1
TCGA-AA-3986	1	1	1	1	COREAD	1
TCGA-AA-3989	1	1	1	1	COREAD	1
TCGA-AA-A004	1	1	1	1	COREAD	1
TCGA-AA-A00A	1	1	1	1	COREAD	1
TCGA-AA-A00E	1	1	1	1	COREAD	1
TCGA-AA-A00F	1	1	1	1	COREAD	1
TCGA-AA-A00J	1	1	1	1	COREAD	1
TCGA-AA-A00K	1	1	1	1	COREAD	1
TCGA-AA-A00N	1	1	1	1	COREAD	1
TCGA-AA-A00O	1	1	1	1	COREAD	1
TCGA-AA-A00R	1	1	1	1	COREAD	1
TCGA-AA-A00U	1	1	1	1	COREAD	1
TCGA-AA-A010	1	1	1	1	COREAD	1
TCGA-AA-A017	1	1	1	1	COREAD	1
TCGA-AA-A01C	1	1	1	1	COREAD	1
TCGA-AA-A01D	1	1	1	1	COREAD	1
TCGA-AA-A01F	1	1	1	1	COREAD	1
TCGA-AA-A01I	1	1	1	1	COREAD	1
TCGA-AA-A01K	1	1	1	1	COREAD	1
TCGA-AA-A01P	1	1	1	1	COREAD	1
TCGA-AA-A01R	1	1	1	1	COREAD	1
TCGA-AA-A01S	1	1	1	1	COREAD	1
TCGA-AA-A01T	1	1	1	1	COREAD	1
TCGA-AA-A01V	1	1	1	1	COREAD	1
TCGA-AA-A01X	1	1	1	1	COREAD	1
TCGA-AA-A01Z	1	1	1	1	COREAD	1
TCGA-AA-A022	1	1	1	1	COREAD	1
TCGA-AA-A024	1	1	1	1	COREAD	1
TCGA-AA-A029	1	1	1	1	COREAD	1
TCGA-AA-A02E	1	1	1	1	COREAD	1
TCGA-AA-A02H	1	1	1	1	COREAD	1
TCGA-AA-A02J	1	1	1	1	COREAD	1
TCGA-AA-A02O	1	1	1	1	COREAD	1
TCGA-AA-A02R	1	1	1	1	COREAD	1
TCGA-AA-A02Y	1	1	1	1	COREAD	1
TCGA-AA-A03F	1	1	1	1	COREAD	1
TCGA-AA-A03J	1	1	1	1	COREAD	1
TCGA-AF-2691	1	1	1	1	COREAD	1
TCGA-AF-2692	1	1	1	1	COREAD	1
TCGA-AF-3400	1	1	1	1	COREAD	1
TCGA-AF-3913	1	1	1	1	COREAD	1
TCGA-AG-3574	1	1	1	1	COREAD	1
TCGA-AG-3580	1	1	1	1	COREAD	1
TCGA-AG-3584	1	1	1	1	COREAD	1
TCGA-AG-3593	1	1	1	1	COREAD	1
TCGA-AG-3594	1	1	1	1	COREAD	1
TCGA-AG-4007	1	1	1	1	COREAD	1
TCGA-AG-A002	1	1	1	1	COREAD	1
TCGA-AG-A008	1	1	1	1	COREAD	1
TCGA-AG-A00C	1	1	1	1	COREAD	1
TCGA-AG-A00H	1	1	1	1	COREAD	1
TCGA-AG-A00Y	1	1	1	1	COREAD	1
TCGA-AG-A011	1	1	1	1	COREAD	1
TCGA-AG-A014	1	1	1	1	COREAD	1
TCGA-AG-A015	1	1	1	1	COREAD	1
TCGA-AG-A016	1	1	1	1	COREAD	1
TCGA-AG-A01J	1	1	1	1	COREAD	1
TCGA-AG-A01L	1	1	1	1	COREAD	1
TCGA-AG-A01N	1	1	1	1	COREAD	1
TCGA-AG-A01W	1	1	1	1	COREAD	1
TCGA-AG-A01Y	1	1	1	1	COREAD	1
TCGA-AG-A020	1	1	1	1	COREAD	1
TCGA-AG-A026	1	1	1	1	COREAD	1
TCGA-AG-A02N	1	1	1	1	COREAD	1
TCGA-AG-A02X	1	1	1	1	COREAD	1
TCGA-AG-A032	1	1	1	1	COREAD	1
TCGA-AG-A036	1	0	1	1	COREAD	0
TCGA-AN-A04A	1	1	1	1	BRCA	1
TCGA-AN-A0AJ	1	1	1	1	BRCA	1
TCGA-AN-A0AL	1	1	1	1	BRCA	1
TCGA-AN-A0AM	1	1	1	1	BRCA	1
TCGA-AN-A0FK	1	1	1	1	BRCA	1
TCGA-AN-A0FL	1	1	1	1	BRCA	1
TCGA-AO-A03O	1	1	1	1	BRCA	1
TCGA-AO-A0J6	1	1	1	1	BRCA	1
TCGA-AO-A0J9	1	1	1	1	BRCA	1
TCGA-AO-A0JC	1	1	1	1	BRCA	1
TCGA-AO-A0JE	1	1	1	1	BRCA	1
TCGA-AO-A0JJ	1	1	1	1	BRCA	1
TCGA-AO-A0JL	1	1	1	1	BRCA	1
TCGA-AO-A0JM	1	1	1	1	BRCA	1
TCGA-AO-A126	1	1	1	1	BRCA	1
TCGA-AO-A12E	1	1	1	1	BRCA	1
TCGA-AO-A12F	1	1	1	1	BRCA	1
TCGA-AR-A0TR	1	1	1	1	BRCA	1
TCGA-AR-A0TT	1	1	1	1	BRCA	1
TCGA-AR-A0TV	1	1	1	1	BRCA	1
TCGA-AR-A0TX	1	1	1	1	BRCA	1
TCGA-AR-A0U4	1	1	1	1	BRCA	1
TCGA-AR-A1AP	1	1	1	1	BRCA	1
TCGA-AR-A1AS	1	1	1	1	BRCA	1
TCGA-AR-A1AV	1	1	1	1	BRCA	1
TCGA-AR-A1AW	1	1	1	1	BRCA	1
TCGA-BH-A0AV	1	1	1	1	BRCA	1
TCGA-BH-A0BV	1	1	1	1	BRCA	1
TCGA-BH-A0C1	1	0	1	0	BRCA	0
TCGA-BH-A0C7	1	0	1	0	BRCA	0
TCGA-BH-A0DD	1	1	1	1	BRCA	1
TCGA-BH-A0DG	1	1	1	1	BRCA	1
TCGA-BH-A0E1	1	1	1	1	BRCA	1
TCGA-BH-A18N	1	1	1	1	BRCA	1
TCGA-BH-A18Q	1	1	1	1	BRCA	1
TCGA-BH-A18U	1	1	1	1	BRCA	1
TCGA-C8-A12L	1	1	1	1	BRCA	1
TCGA-C8-A12T	0	1	1	1	BRCA	0
TCGA-C8-A12U	1	1	1	1	BRCA	1
TCGA-C8-A12V	1	1	1	1	BRCA	1
TCGA-C8-A12Z	1	1	1	1	BRCA	1
TCGA-C8-A130	1	1	1	1	BRCA	1
TCGA-C8-A134	1	1	1	1	BRCA	1
TCGA-C8-A135	1	1	1	1	BRCA	1
TCGA-C8-A138	1	1	1	1	BRCA	1
TCGA-D8-A142	1	1	1	1	BRCA	1
TCGA-E2-A154	1	1	1	1	BRCA	1
TCGA-E2-A158	1	1	1	1	BRCA	1
TCGA-E2-A15A	1	1	1	1	BRCA	1
