# Supplementary material for: Widespread Post-transcriptional Attenuation of Genomic Copy-Number Variation in Cancer
Source: Cell Syst. 2017 Oct 25;5(4):386–398.e4. doi: 10.1016/j.cels.2017.08.013 (PMC5660600; doi:10.1016/j.cels.2017.08.013)
Supplement: Table S2. Pearson Correlation Coefficients for All Genes Overlapping between Copy-Number Variation, Transcriptomics, and Proteomics Datasets, Related to Figure 1 [file mmc3.xlsx]

## Sheet: Description
Supplementary Table 2. Pearson correlation coefficients for all genes overlapping between copy-number variation, transcriptomics and proteomics data-sets.
Spreadsheet	Description
Table	Pearson correlation coefficient for copy-number and transcriptomics, copy-number and proteomics and transcriptomics and proteomics.

## Sheet: Table
Gene	Copy-number_Proteomics	Copy-number_Transcriptomics	Transcriptomics_Proteomics
A1BG	-0.060596	0.112529	-0.00477205
A2M	0.0767997	0.0344936	0.160517
AAAS	0.0728951	0.574818	0.25318
AACS	0.221469	0.352265	0.533603
AAGAB	0.327506	0.565189	0.603338
AAK1	0.116679	0.136602	0.560035
AAMP	0.412	0.556047	0.508833
AARS	0.260956	0.363688	0.596446
AARS2	0.338544	0.547122	0.36015
AARSD1	0.32134	0.510845	0.414722
AASDHPPT	0.506805	0.569072	0.497796
AASS	0.00421182	0.0204846	0.63366
AATF	0.0767918	0.507552	0.178947
ABAT	0.183488	0.262267	0.781437
ABCA1	0.080344	0.184425	0.237916
ABCB10	0.177742	0.395729	0.341428
ABCB6	0.121699	0.184504	0.531198
ABCB7	0.10379	0.135221	0.340039
ABCB8	0.320677	0.570069	0.406867
ABCC1	0.249131	0.396487	0.498669
ABCC10	0.116139	0.513659	0.0962097
ABCC3	-0.0246506	0.173111	0.344323
ABCC4	0.192694	0.345311	0.653482
ABCD1	0.0498918	0.132279	0.51469
ABCD3	0.192538	0.403582	0.414036
ABCE1	0.298181	0.418377	0.381207
ABCF1	0.537271	0.643177	0.592389
ABCF2	0.448319	0.709001	0.62517
ABCF3	0.349117	0.529185	0.564451
ABHD10	0.218605	0.38917	0.34015
ABHD11	0.322289	0.374882	0.716275
ABHD12	0.305135	0.528796	0.488092
ABHD14B	0.222288	0.369784	0.682825
ABHD16A	0.286765	0.493308	0.478291
ABI1	0.184945	0.545141	0.365743
ABI2	0.171156	0.502573	0.467352
ABI3	0.0366182	0.0116069	0.54642
ABI3BP	-0.0144825	0.0354637	0.44801
ABLIM1	0.221548	0.340881	0.571572
ABR	0.123899	0.295243	0.306636
ABT1	0.14185	0.667209	0.282405
ACAA1	0.36565	0.460646	0.605451
ACAA2	0.196194	0.404354	0.661085
ACACA	0.286307	0.470132	0.566852
ACAD10	0.154871	0.403024	0.480801
ACAD8	0.38185	0.668978	0.538137
ACAD9	0.326277	0.464324	0.490687
ACADM	0.332309	0.450827	0.516877
ACADS	0.177561	0.311206	0.548831
ACADSB	0.272388	0.277748	0.703656
ACADVL	0.36908	0.474749	0.605639
ACAP2	0.409215	0.512691	0.457659
ACAT1	0.407373	0.477611	0.576236
ACAT2	0.214078	0.333374	0.546888
ACBD3	0.259142	0.453694	0.402905
ACBD5	0.208239	0.362502	0.436629
ACBD6	0.216915	0.399903	0.471099
ACBD7	0.338374	0.394818	0.75048
ACE	-0.0238552	-0.00313174	0.442035
ACIN1	0.0851945	0.502244	0.229638
ACLY	0.325247	0.501189	0.605444
ACO1	0.301614	0.36551	0.568505
ACO2	0.338089	0.447524	0.533873
ACOT1	0.218555	0.319322	0.417122
ACOT11	0.104855	0.231182	0.622604
ACOT13	0.338548	0.490886	0.455329
ACOT7	0.08315	0.18263	0.554855
ACOT8	0.296371	0.519183	0.526264
ACOT9	0.122295	0.104786	0.546159
ACOX1	0.316163	0.558809	0.422728
ACOX3	0.329082	0.513019	0.554825
ACP1	0.380234	0.567086	0.513315
ACP2	0.206941	0.350027	0.433216
ACP5	0.0525595	0.0648041	0.456477
ACP6	0.153138	0.238416	0.654145
ACPP	0.148319	0.240781	0.648059
ACSF2	0.219261	0.381082	0.704253
ACSF3	0.242863	0.342529	0.546658
ACSL1	0.0994478	0.183296	0.573666
ACSL3	0.227708	0.231402	0.510026
ACSL4	0.0889282	0.0586185	0.504911
ACSL5	0.148454	0.294644	0.708143
ACSM3	0.118142	0.198769	0.514335
ACSS1	0.350638	0.351209	0.800036
ACSS2	0.156877	0.309297	0.57499
ACSS3	0.204887	0.275658	0.716231
ACTA1	0.108534	0.0221918	0.118205
ACTA2	-0.0254444	0.0830822	0.336311
ACTB	-0.0213843	0.211973	0.267642
ACTG1	0.238556	0.46366	0.384754
ACTG2	0.0662727	-0.00948463	0.497029
ACTL6A	0.169685	0.508747	0.364804
ACTN1	0.0957355	0.285706	0.525834
ACTN4	0.479011	0.576153	0.663435
ACTR10	0.0954004	0.478909	-0.0541425
ACTR1A	0.362883	0.498376	0.562892
ACTR1B	0.0931445	0.35135	0.383913
ACTR2	0.0703556	0.386798	0.319291
ACTR3	0.188413	0.403241	0.482225
ACTR3B	0.284981	0.601191	0.337121
ACTR5	0.180476	0.560453	0.479565
ACTR8	0.285626	0.665659	0.312741
ACY1	0.320669	0.363271	0.576475
ACYP1	0.299968	0.318554	0.508029
ACYP2	0.299619	0.245688	0.587212
ADA	0.109766	0.273769	0.51546
ADAM10	0.293618	0.488087	0.229283
ADAM15	0.0855645	0.172974	0.506873
ADAM17	0.140985	0.513661	0.218667
ADAM9	0.245298	0.467254	0.373104
ADAP1	0.179819	0.353908	0.479995
ADAP2	0.0613041	0.0484399	0.506341
ADAR	0.323294	0.345424	0.446103
ADARB1	0.162075	0.29966	0.345151
ADCK1	0.309759	0.444069	0.408971
ADCK3	0.315797	0.436826	0.526519
ADCK4	0.399841	0.594978	0.632817
ADCK5	0.251964	0.53502	0.300268
ADD1	0.199694	0.693203	0.174933
ADD2	0.190252	0.250525	0.569733
ADD3	0.225345	0.300496	0.418834
ADH1B	0.0100327	-0.0453423	0.529846
ADH1C	0.0948128	-0.0640161	0.162984
ADH5	0.364873	0.491969	0.365683
ADI1	0.359541	0.492564	0.509955
ADK	0.30833	0.405768	0.602758
ADNP	0.264031	0.553274	0.405993
ADO	0.322449	0.566802	0.445741
ADPGK	0.257629	0.609293	0.481826
ADPRH	0.197504	0.107291	0.413316
ADPRHL2	0.387298	0.609978	0.500239
ADRBK1	0.212827	0.383954	0.397004
ADRM1	0.131122	0.497463	0.178581
ADSL	0.392212	0.497547	0.614697
ADSS	0.380527	0.561029	0.53344
ADSSL1	0.342758	0.490701	0.736621
AEBP1	0.0103284	0.0132689	0.471185
AFAP1	0.131179	0.258016	0.498677
AFAP1L2	0.124195	0.185871	0.642477
AFF4	0.17808	0.575853	0.0938636
AFG3L2	0.401601	0.653659	0.521346
AFM	-0.0239145	-0.0285887	-0.0359849
AFTPH	0.128693	0.342609	0.292828
AGAP1	0.310539	0.477785	0.44236
AGAP3	0.420473	0.592158	0.566134
AGFG1	0.37757	0.524452	0.415941
AGFG2	0.215878	0.498195	0.522259
AGK	0.372716	0.6113	0.42246
AGL	0.183015	0.225035	0.591317
AGPAT1	0.185343	0.53534	0.365304
AGPAT2	0.374006	0.437152	0.531412
AGPAT3	0.268074	0.547509	0.417584
AGPAT5	0.340688	0.577288	0.382921
AGPS	0.191875	0.305242	0.435384
AGR2	0.116806	0.0801604	0.771547
AGR3	0.0697332	-0.0166437	0.76285
AGRN	0.00762912	0.270755	0.224281
AGT	0.0594512	0.144763	0.18233
AGTRAP	0.294068	0.437294	0.490684
AHCTF1	0.191844	0.532841	0.198875
AHCY	0.416678	0.421155	0.598202
AHCYL1	0.25431	0.407962	0.536478
AHCYL2	0.173205	0.318876	0.305788
AHDC1	0.415489	0.4773	0.640205
AHNAK	0.175904	0.163494	0.514156
AHNAK2	0.156323	0.14182	0.596876
AHR	0.199247	0.259023	0.72134
AHSA1	0.411449	0.563587	0.52722
AHSG	-0.0493553	0.130717	0.045695
AIDA	0.294706	0.420738	0.407934
AIF1	-0.0185456	-0.0184555	0.551346
AIF1L	0.201763	0.229359	0.796336
AIFM1	0.0986166	0.102059	0.702061
AIFM2	0.123271	0.49752	0.305625
AIM1	0.391782	0.387778	0.672155
AIMP1	0.110996	0.431114	0.240132
AIMP2	0.172551	0.426502	0.362067
AIP	0.277741	0.352112	0.369608
AK1	0.248177	0.303978	0.554788
AK2	0.310311	0.610679	0.521854
AK3	0.396557	0.591351	0.608714
AK4	0.245374	0.194474	0.575579
AKAP1	0.241158	0.501571	0.45298
AKAP10	0.293696	0.547798	0.483202
AKAP11	0.245747	0.578543	0.260663
AKAP12	0.0172813	0.104087	0.456136
AKAP13	0.234384	0.422072	0.186278
AKAP17A	0.17904	0.192604	0.498568
AKAP8	0.399019	0.65167	0.556224
AKAP8L	0.420378	0.494686	0.472269
AKAP9	0.226709	0.365116	0.333645
AKR1A1	0.110355	0.33805	0.542889
AKR1B1	0.0658187	0.178291	0.405694
AKR1C2	0.230917	0.270406	0.553376
AKR1C3	0.21324	0.188719	0.544224
AKR7A2	0.271862	0.40744	0.522272
AKR7A3	0.145704	0.142635	0.743689
AKT1	0.409437	0.63646	0.61165
AKT1S1	0.190466	0.533842	0.403246
AKT2	0.515734	0.694648	0.649363
AKTIP	0.185692	0.534716	0.340499
ALAD	0.208483	0.499845	0.301299
ALB	0.0381404	0.130595	0.0289791
ALCAM	0.127681	0.171921	0.780128
ALDH16A1	0.142753	0.265415	0.360278
ALDH18A1	0.195966	0.310859	0.541116
ALDH1A1	0.145289	0.0395026	0.58434
ALDH1A2	0.0137987	0.0284217	0.532653
ALDH1A3	0.12	0.21431	0.64089
ALDH1B1	0.222045	0.312587	0.640151
ALDH1L1	-0.0620171	-0.0214491	0.464102
ALDH1L2	-0.044101	0.0625422	0.565687
ALDH2	0.158902	0.277918	0.692926
ALDH3A2	0.278513	0.393485	0.68443
ALDH4A1	0.185949	0.22292	0.641955
ALDH5A1	0.285695	0.345491	0.692719
ALDH6A1	0.309466	0.419189	0.478915
ALDH7A1	0.268662	0.310028	0.518801
ALDH9A1	0.230817	0.32898	0.563318
ALDOA	0.258251	0.338202	0.712663
ALDOC	0.165642	0.250513	0.709451
ALG1	0.250972	0.465507	0.393747
ALG11	0.324962	0.55737	0.30079
ALG12	0.328448	0.426182	0.375023
ALG13	0.00463553	0.00439515	0.522445
ALG2	0.354672	0.557323	0.489817
ALG5	0.247129	0.422313	0.367203
ALG6	0.320796	0.574582	0.470573
ALG8	0.218399	0.647137	0.289478
ALG9	0.142015	0.702195	0.268166
ALKBH4	0.117827	0.673835	0.188637
ALKBH5	0.313089	0.49544	0.505613
ALKBH7	0.313857	0.330822	0.341542
ALOX5	0.0591721	0.217422	0.595177
ALOX5AP	0.0731309	0.10691	0.546841
ALPL	0.188567	0.166695	0.726241
ALYREF	0.255431	0.564139	0.360233
AMACR	0.236392	0.37539	0.424797
AMBP	0.090035	0.0514908	-0.0544249
AMDHD2	0.162096	0.335681	0.405679
AMPD2	0.217329	0.374652	0.336131
AMPD3	-0.00778818	0.205516	0.409379
ANAPC1	0.0878097	0.486379	0.185879
ANAPC2	0.179334	0.634133	0.333029
ANAPC4	0.0248061	0.572704	0.116276
ANAPC5	0.242162	0.63502	0.285388
ANAPC7	0.147453	0.651277	0.265119
ANG	-0.0317485	0.319542	0.285482
ANGPTL2	-0.112687	-0.00843775	0.322212
ANK1	0.115518	0.229726	0.078775
ANK2	-0.0147182	-0.00950215	0.502685
ANK3	0.241164	0.321128	0.484541
ANKFY1	0.380917	0.596586	0.391182
ANKHD1	0.413821	0.482248	0.313728
ANKIB1	0.0976025	0.653224	0.185854
ANKLE2	0.237499	0.527191	0.42592
ANKMY2	0.321033	0.544414	0.676078
ANKRD13A	0.0926263	0.36994	0.576675
ANKRD17	0.44365	0.603758	0.422573
ANKRD28	0.316253	0.554871	0.252375
ANKRD44	-0.0323315	0.0779743	0.485959
ANKRD54	0.292438	0.587278	0.378202
ANKS1A	0.488032	0.516011	0.476012
ANKZF1	0.233105	0.593633	0.217579
ANLN	0.142914	0.212115	0.695191
ANO10	0.167131	0.499984	0.453133
ANO6	0.146573	0.42058	0.274808
ANP32A	0.376921	0.58788	0.516305
ANP32B	0.32714	0.436658	0.460782
ANP32E	0.227011	0.203518	0.558881
ANPEP	0.0569526	0.0717623	0.6473
ANTXR1	-0.0349028	0.0131663	0.564804
ANXA1	0.171046	0.184225	0.675535
ANXA11	0.432006	0.526887	0.746887
ANXA2	0.0675329	0.241942	0.683523
ANXA3	0.205765	0.229151	0.749902
ANXA4	0.264289	0.307518	0.613899
ANXA5	0.225107	0.213835	0.522528
ANXA6	0.123781	0.228808	0.5554
ANXA7	0.476928	0.559294	0.485126
ANXA9	0.121921	0.222784	0.59851
AOC3	0.150559	0.0432976	0.385623
AOX1	0.0563134	0.0271444	0.307736
AP1B1	0.343285	0.500823	0.477981
AP1G1	0.240351	0.428941	0.353491
AP1G2	0.229034	0.471379	0.230481
AP1M1	0.103758	0.485324	0.342112
AP1M2	0.0212094	0.53114	0.280811
AP1S1	0.130556	0.532737	0.181173
AP1S2	0.0793209	0.0774311	0.350529
AP2A1	0.30878	0.402908	0.270118
AP2A2	0.332426	0.543616	0.400061
AP2B1	0.0535916	0.50938	0.252228
AP2M1	0.0771854	0.452111	0.0425775
AP2S1	0.147472	0.438744	0.0936801
AP3B1	0.218229	0.516736	0.324157
AP3D1	0.181226	0.332602	0.199492
AP3M1	0.17604	0.520867	0.199088
AP3M2	0.462311	0.700533	0.548053
AP3S1	0.221134	0.358688	0.365083
APAF1	0.212104	0.436326	0.240242
APBB1IP	0.107948	0.09466	0.591217
APBB2	0.271414	0.411737	0.563807
APCS	-0.00775359	-0.0116401	0.071176
APEH	0.378504	0.518045	0.522336
APEX1	0.503464	0.653234	0.601057
API5	0.288445	0.496803	0.320541
APIP	0.416432	0.550366	0.407682
APLP2	0.382726	0.619882	0.572115
APOA1	0.0418783	0.166158	-0.0925251
APOA1BP	0.342627	0.411877	0.431031
APOA2	-0.00829239	0.173325	0.0687535
APOA4	-0.0324391	0.0861335	-0.13709
APOB	0.000222792	0.0460249	0.0139212
APOBEC3C	0.197741	0.24564	0.628664
APOBEC3F	0.422709	0.399418	0.57748
APOBEC3G	0.19279	0.220694	0.642958
APOBR	0.0500014	0.107415	0.52527
APOC1	-0.120244	0.0181975	-0.0365167
APOC3	0.0650255	0.0679929	-0.0144193
APOD	0.0644133	-0.0281228	0.382127
APOE	0.0688318	9.95435e-06	0.434763
APOF	-0.00624495	0.298319	-0.053437
APOH	-0.111707	0.0360647	-0.0166256
APOL1	0.0388175	0.225315	0.265928
APOL2	0.139018	0.326527	0.630704
APOL3	0.170928	0.274391	0.541678
APOM	0.0848114	0.207175	-0.109554
APOO	0.105245	0.138816	0.359433
APOOL	0.160253	0.11737	0.321744
APP	0.256115	0.42371	0.563882
APPL1	0.351348	0.46934	0.379021
APPL2	0.200331	0.601672	0.34255
APRT	0.27691	0.303083	0.461738
APTX	0.325815	0.66367	0.549262
AQR	0.173325	0.744543	0.212285
ARAF	0.251069	0.353765	0.458494
ARAP1	0.317433	0.495561	0.458938
ARCN1	0.301567	0.653867	0.370731
ARF3	0.164918	0.604663	0.170755
ARF4	0.2915	0.339351	0.377594
ARF5	0.33422	0.54631	0.39537
ARF6	0.347727	0.585028	0.529169
ARFGAP1	0.356252	0.524018	0.436582
ARFGAP2	0.251638	0.633782	0.455981
ARFGAP3	0.21478	0.420068	0.633945
ARFGEF1	0.420831	0.533976	0.501007
ARFGEF2	0.240427	0.512635	0.317013
ARFIP1	0.481976	0.48372	0.532169
ARFIP2	0.250326	0.524989	0.646383
ARFRP1	0.157898	0.414429	0.358427
ARGLU1	0.254134	0.613846	0.24658
ARHGAP1	0.295165	0.493956	0.601351
ARHGAP12	0.464527	0.539247	0.711534
ARHGAP17	0.153449	0.383704	0.427257
ARHGAP18	0.0964576	0.11112	0.49015
ARHGAP25	0.0438272	0.121452	0.534712
ARHGAP26	0.117	0.21763	0.66267
ARHGAP27	0.0434828	0.0804661	0.306615
ARHGAP29	0.195024	0.173511	0.774091
ARHGAP35	0.466545	0.499144	0.56713
ARHGAP4	0.0110235	0.0436415	0.680798
ARHGAP5	0.331116	0.488425	0.484475
ARHGDIA	0.390587	0.517834	0.519697
ARHGDIB	0.0940986	0.151067	0.619489
ARHGEF1	0.244178	0.446324	0.473163
ARHGEF10	0.32065	0.583703	0.607537
ARHGEF10L	0.200295	0.264148	0.316681
ARHGEF11	0.304118	0.450348	0.274354
ARHGEF12	0.397307	0.542538	0.416628
ARHGEF16	0.229818	0.450021	0.554734
ARHGEF17	0.35128	0.407125	0.404698
ARHGEF18	0.420496	0.677504	0.45201
ARHGEF2	0.231714	0.289336	0.537961
ARHGEF40	0.257439	0.293634	0.431388
ARHGEF5	0.319028	0.558872	0.252791
ARHGEF6	0.012334	0.0677398	0.492622
ARHGEF7	0.282998	0.673352	0.370618
ARID1A	0.322515	0.484959	0.370022
ARID1B	0.283187	0.545384	0.305917
ARID2	0.377309	0.612561	0.407268
ARID4A	0.315217	0.432262	0.382804
ARID4B	0.360318	0.593289	0.352087
ARIH1	0.380855	0.742887	0.30194
ARIH2	0.313643	0.559297	0.517164
ARL1	0.0762607	0.542392	0.152342
ARL15	0.235733	0.331295	0.409271
ARL2	0.176833	0.187706	0.379
ARL2BP	0.205697	0.494052	0.429008
ARL3	0.278051	0.319209	0.595771
ARL6	0.305037	0.381295	0.607605
ARL6IP1	0.160902	0.184331	0.102704
ARL6IP4	0.342173	0.449245	0.372344
ARL6IP5	0.161663	0.264738	0.462489
ARL8A	0.170789	0.381956	0.340832
ARL8B	0.281105	0.574184	0.312294
ARMC1	0.346062	0.698856	0.376517
ARMC10	0.39744	0.504412	0.377034
ARMC6	0.33487	0.519541	0.548654
ARMC8	0.135415	0.56669	0.166188
ARMC9	0.209615	0.446191	0.463496
ARMCX1	0.0190864	0.084845	0.453342
ARMCX2	0.0906086	0.0534214	0.646403
ARMCX3	-0.0129774	0.0732659	0.50823
ARNT	0.308054	0.537573	0.350576
ARPC1A	-0.0418464	0.54364	0.0163798
ARPC1B	0.0186592	0.436401	0.473581
ARPC2	0.0784851	0.464189	0.455442
ARPC3	-0.103124	0.358139	0.049237
ARPC4	0.0337589	0.444049	0.207989
ARPC5	-0.00467402	0.308955	0.206056
ARPC5L	0.305793	0.605646	0.411629
ARPP19	0.216384	0.674108	0.350496
ARRB1	0.332934	0.390083	0.627247
ARRB2	0.24453	0.427448	0.437429
ARRDC1	0.288393	0.501	0.323395
ARSA	0.31074	0.365153	0.550387
ARSB	-0.0129024	0.0593301	0.3955
ARSD	0.00416783	0.120152	0.369019
ARVCF	0.317769	0.264727	0.550647
ASAH1	0.260272	0.554413	0.458027
ASAP1	0.362295	0.428453	0.58554
ASAP2	0.267734	0.445269	0.593922
ASCC1	0.0792346	0.465898	0.143575
ASCC2	0.247001	0.713945	0.222503
ASCC3	0.270845	0.505015	0.359154
ASF1A	0.413738	0.547676	0.572469
ASF1B	0.244398	0.457557	0.686812
ASH1L	-0.0149373	0.356876	-0.111371
ASH2L	0.29062	0.786412	0.372627
ASL	0.397249	0.467295	0.618871
ASMTL	0.137276	0.168524	0.628988
ASNA1	0.431148	0.551206	0.482423
ASNS	0.19903	0.264643	0.592926
ASPH	0.184228	0.234768	0.56358
ASPM	-0.0277305	0.110462	-0.00583846
ASPN	0.0570013	-0.026361	0.514437
ASPSCR1	0.374803	0.476623	0.49094
ASRGL1	0.189907	0.121008	0.776907
ASS1	0.20605	0.267181	0.800292
ASUN	0.298771	0.545546	0.347612
ATAD1	0.283078	0.53863	0.29547
ATAD2	0.382391	0.57981	0.557847
ATAD3A	0.355652	0.432957	0.518946
ATE1	0.335942	0.44525	0.338675
ATF2	0.190523	0.536659	0.289819
ATF7IP	0.108227	0.345292	0.411157
ATG12	0.112705	0.686859	0.228715
ATG13	0.289311	0.711732	0.362517
ATG16L1	0.201817	0.460876	0.326375
ATG2A	0.282603	0.358424	0.364523
ATG2B	0.355228	0.521751	0.351196
ATG3	0.220734	0.416392	0.433104
ATG4B	0.343053	0.576874	0.482188
ATG5	0.336966	0.669604	0.334054
ATG7	0.195497	0.496657	0.467713
ATG9A	0.290705	0.549676	0.39872
ATHL1	0.335762	0.179876	0.394025
ATIC	0.444603	0.552363	0.711368
ATL1	0.0947484	0.204999	0.515517
ATL2	0.245788	0.352121	0.361997
ATL3	0.130939	0.405465	0.332512
ATM	0.379906	0.434414	0.548469
ATOX1	0.412876	0.432245	0.360654
ATP11A	0.284208	0.375588	0.612915
ATP11C	0.174276	0.243441	0.468218
ATP13A1	0.291887	0.545834	0.403736
ATP13A3	0.210376	0.612504	0.408992
ATP1A1	0.123401	0.388434	0.417354
ATP1B1	0.0434973	0.150518	0.490599
ATP1B3	0.158218	0.277892	0.532807
ATP2A2	0.398065	0.582885	0.372902
ATP2A3	0.0243712	0.12019	0.383487
ATP2B1	0.168484	0.388419	0.381212
ATP2B4	0.132991	0.208444	0.359665
ATP2C1	0.229638	0.482465	0.363839
ATP5A1	0.200559	0.674151	0.298664
ATP5B	0.0827186	0.490537	0.275277
ATP5C1	0.0125399	0.450226	0.139844
ATP5D	0.129597	0.234578	0.227547
ATP5E	0.0286471	0.399358	0.0708175
ATP5F1	0.0589665	0.413326	0.130342
ATP5H	-0.00700525	0.489946	0.0944029
ATP5I	0.0192201	0.3605	0.0996777
ATP5J	0.0645301	0.365637	0.140939
ATP5L	0.0476368	0.435125	0.0746979
ATP5O	0.00616928	0.393246	0.182834
ATP5S	0.255304	0.425156	0.383149
ATP6AP1	0.167255	0.258722	0.34655
ATP6AP2	0.0601962	0.198774	0.224019
ATP6V0A1	0.204542	0.391046	0.471085
ATP6V0A2	0.180118	0.512876	0.23847
ATP6V0D1	0.0674852	0.32891	0.25949
ATP6V1A	0.07445	0.374983	0.261505
ATP6V1B1	0.00671917	0.153004	0.734956
ATP6V1B2	0.304417	0.570054	0.589898
ATP6V1C1	0.304138	0.654851	0.500852
ATP6V1D	0.0852089	0.476975	0.230743
ATP6V1E1	0.0998621	0.534422	0.164758
ATP6V1F	-0.0360002	0.460861	0.0543656
ATP6V1G1	0.0621486	0.462773	0.120484
ATP6V1H	0.0313283	0.598803	0.147402
ATP7A	0.0870286	0.170469	0.567455
ATP8B1	0.237063	0.428219	0.496932
ATP9A	0.285474	0.464322	0.390847
ATPAF1	0.288557	0.484657	0.47487
ATPAF2	0.0989398	0.500845	0.345853
ATPIF1	0.275028	0.361922	0.379082
ATR	0.12451	0.598253	0.195046
ATRN	0.158579	0.574587	0.205067
ATRX	0.0128907	0.0697089	0.212337
ATXN10	0.292368	0.567904	0.501297
ATXN2	0.337841	0.614085	0.418647
ATXN2L	0.14724	0.360374	0.232557
ATXN3	0.343926	0.594346	0.49233
ATXN7L3B	0.273608	0.561068	0.524614
AUH	0.344552	0.444517	0.657675
AUP1	0.158962	0.307044	0.350388
AURKB	-0.0384324	0.212918	0.627463
AVEN	0.0921629	0.488081	0.440345
AVL9	0.315151	0.504398	0.331122
AZGP1	0.0293434	0.0987564	0.220058
AZU1	-0.0565362	0.135485	-0.133923
B2M	0.0722457	0.19496	0.558485
B3GAT3	0.219395	0.40587	0.241864
B4GALT1	0.31466	0.449476	0.525892
BABAM1	0.249303	0.572572	0.351466
BACH1	0.0805828	0.437343	0.412893
BAD	0.186564	0.420198	0.41128
BAG1	0.310891	0.456107	0.648033
BAG2	0.148427	0.224433	0.616558
BAG3	0.110369	0.333394	0.371972
BAG4	0.614891	0.770309	0.625636
BAG5	0.390199	0.659314	0.443758
BAG6	0.12355	0.640744	0.184134
BAIAP2	0.305666	0.380653	0.613297
BAIAP2L1	0.330631	0.450679	0.606721
BANF1	0.204954	0.445082	0.197844
BASP1	0.00387175	0.0745674	0.550744
BAX	0.328386	0.397373	0.472275
BAZ1A	0.157187	0.372194	0.196096
BAZ1B	0.37624	0.533357	0.447682
BAZ2A	0.337948	0.583342	0.367643
BBS1	-0.0168155	0.435285	0.264099
BBX	0.160235	0.242573	0.376435
BCAM	0.476094	0.437921	0.730693
BCAP29	0.218862	0.518275	0.42412
BCAP31	0.19109	0.233652	0.533885
BCAR1	0.0723058	0.405097	0.173863
BCAS2	0.0282162	0.496568	0.0307627
BCAS3	0.242631	0.403962	0.484532
BCAT1	0.195598	0.175508	0.807876
BCAT2	0.220578	0.410501	0.53862
BCCIP	0.405939	0.611092	0.435833
BCKDHA	0.105129	0.473011	0.182613
BCKDHB	0.161573	0.421553	0.382178
BCKDK	0.34571	0.510806	0.567033
BCL10	0.196264	0.433588	0.27727
BCL2L1	0.222202	0.388975	0.681374
BCL2L13	0.334334	0.667423	0.546582
BCL2L2	0.273781	0.559326	0.255422
BCL7C	0.193714	0.234796	0.169222
BCL9	0.190014	0.319767	0.556377
BCL9L	0.170208	0.455045	0.317236
BCLAF1	0.203689	0.355046	0.162429
BCOR	0.0962271	0.100401	0.262879
BCR	0.396197	0.526133	0.495824
BCS1L	0.328527	0.540559	0.469218
BDH1	0.274628	0.396399	0.719607
BDH2	0.300807	0.375075	0.571672
BECN1	0.241464	0.542994	0.285491
BEND3	0.355116	0.438041	0.739625
BET1	0.355723	0.450902	0.408113
BET1L	0.310319	0.591805	0.466253
BGN	0.0463146	-0.00733056	0.404676
BICD1	0.320436	0.374753	0.653239
BICD2	0.204491	0.505284	0.417212
BID	0.143616	0.295221	0.392915
BIN1	0.135975	0.225919	0.524064
BIN2	-0.135006	-0.0961871	0.482571
BIN3	0.283914	0.709142	0.250334
BIRC2	0.373939	0.646359	0.353233
BIRC6	0.298119	0.409136	0.292775
BLMH	0.306118	0.444825	0.69719
BLOC1S1	-0.0341873	0.252165	-0.0299595
BLOC1S2	0.167248	0.495229	0.286444
BLOC1S3	0.0151771	0.516502	0.0655939
BLVRA	0.122631	0.146177	0.689308
BLVRB	0.122895	0.226221	0.373156
BMP2K	0.280643	0.360367	0.400676
BMS1	0.0343329	0.505942	0.191533
BNIP1	0.305234	0.526434	0.433512
BNIP2	0.157567	0.459481	0.376559
BOD1	0.35166	0.595158	0.358843
BOLA1	0.10888	0.276318	0.476028
BOLA3	-6.22158e-05	0.142544	0.283341
BOP1	0.201161	0.489421	0.34686
BPGM	0.0813452	0.490295	0.330208
BPHL	0.363869	0.576163	0.581665
BPNT1	0.446157	0.500876	0.578393
BPTF	0.346317	0.550845	0.259049
BRAF	0.256393	0.39453	0.432797
BRAP	0.346735	0.6698	0.345465
BRAT1	0.256946	0.590821	0.374642
BRCC3	0.0687346	0.362447	0.0439044
BRD1	0.226522	0.385286	0.44129
BRD2	0.225337	0.585639	0.425159
BRD3	0.341725	0.589489	0.452106
BRD4	0.436119	0.648795	0.490126
BRD7	-0.0257413	0.677235	0.0495676
BRD8	0.168419	0.583443	0.382244
BRD9	0.199682	0.606653	0.396874
BRE	0.0797103	0.346574	0.134312
BRI3BP	0.204175	0.391216	0.405106
BRIX1	0.195671	0.467518	0.213133
BRK1	0.0140161	0.487153	-0.0283783
BRMS1L	0.29463	0.595642	0.423207
BROX	0.571056	0.456023	0.472289
BRPF1	0.17444	0.57562	0.198331
BSDC1	0.423285	0.603307	0.62006
BSG	0.0543767	0.318199	0.150721
BSPRY	0.330495	0.469062	0.537378
BST1	0.125084	0.230119	0.38827
BST2	0.253996	0.32634	0.724347
BTAF1	0.148699	0.433231	0.109314
BTD	0.129371	0.330848	0.246831
BTF3	0.208838	0.503153	0.298108
BTF3L4	0.251243	0.58971	0.352239
BTK	0.000497254	0.0634313	0.386639
BTN3A3	0.143918	0.203043	0.583087
BUB3	-0.0321542	0.436446	0.0727905
BUD13	0.36838	0.68867	0.529012
BUD31	0.226377	0.376314	0.200895
BYSL	0.253359	0.667135	0.300318
BZW1	0.246378	0.291656	0.530679
BZW2	0.385713	0.412754	0.61809
C10orf76	0.181803	0.447031	0.366522
C11orf31	0.217551	0.418626	0.334959
C11orf54	0.372147	0.507229	0.545755
C11orf58	0.438104	0.542777	0.509013
C11orf68	0.305459	0.415243	0.445849
C11orf73	0.35946	0.544671	0.449005
C12orf10	0.415742	0.482104	0.518954
C12orf4	0.261743	0.627239	0.242254
C12orf43	0.324868	0.699146	0.481094
C12orf57	0.189767	0.352489	0.448888
C14orf1	0.405554	0.598303	0.516326
C14orf142	0.310506	0.478206	0.385962
C14orf159	-0.00367345	0.34174	0.324383
C14orf166	0.0605389	0.473429	0.068404
C14orf169	0.30631	0.634832	0.46237
C14orf2	0.0106008	0.473299	0.126707
C15orf48	0.107743	0.127424	0.578437
C15orf57	0.290535	0.468966	0.350974
C16orf13	0.297865	0.330965	0.328014
C16orf58	0.208692	0.560005	0.366906
C16orf62	0.214495	0.407935	0.349971
C16orf70	-0.0687569	0.4624	0.0477069
C17orf62	0.239168	0.621882	0.371463
C17orf75	0.298799	0.539031	0.43259
C18orf25	0.502613	0.624448	0.712497
C18orf32	0.17858	0.537782	0.345408
C18orf8	0.0353454	0.682335	0.212461
C19orf43	0.433359	0.581614	0.478019
C19orf52	0.109307	0.741116	0.255213
C19orf53	0.247565	0.517574	0.367901
C19orf66	0.350729	0.447714	0.629894
C19orf70	0.0155992	0.321158	-0.0391162
C1QA	-0.0209583	0.10428	0.306515
C1QB	-0.0250107	0.0895175	0.390081
C1QBP	0.427789	0.554002	0.525602
C1QC	-0.0137773	0.093738	0.316031
C1QTNF3	-0.131451	0.105047	0.590866
C1R	0.151645	0.208738	0.481825
C1RL	0.240335	0.511273	0.39734
C1S	0.151054	0.126252	0.501947
C1orf116	0.154223	0.166998	0.729628
C1orf122	0.200748	0.495303	0.306983
C1orf123	0.101444	0.389292	0.340469
C1orf131	0.190186	0.554383	0.247364
C1orf174	0.236912	0.569564	0.239113
C1orf198	0.20303	0.452726	0.493268
C1orf27	0.0746014	0.456895	0.296969
C1orf35	0.26867	0.436533	0.424086
C1orf50	0.478795	0.591071	0.513334
C2	0.07072	0.135999	0.212145
C20orf27	0.38011	0.511198	0.519149
C21orf33	0.268098	0.47723	0.464975
C21orf59	0.392123	0.50344	0.6064
C2CD2	0.137862	0.459914	0.372405
C2orf47	0.216517	0.439335	0.198637
C2orf49	0.0864752	0.365925	0.270708
C2orf69	0.231076	0.304065	0.30487
C3	0.0159321	0.189001	0.212473
C3orf17	0.204012	0.554114	0.273269
C3orf38	0.247494	0.478933	0.336867
C3orf58	0.198901	0.316363	0.627684
C4BPA	-0.115146	0.0228341	0.133404
C4BPB	-0.106245	0.00474953	-0.00850985
C4orf27	0.356848	0.456808	0.391807
C5	0.0357444	0.354255	0.0849301
C5orf22	0.383942	0.627878	0.497777
C5orf24	0.348673	0.583718	0.304656
C5orf51	0.287506	0.493669	0.366785
C6	-0.072706	0.115516	0.0732234
C6orf132	0.240314	0.393054	0.579648
C6orf203	0.380189	0.632207	0.54925
C7	0.0713946	0.100193	0.366756
C7orf26	0.0342095	0.665092	0.182001
C7orf50	0.265547	0.485651	0.372693
C8A	0.0249656	0.0274915	-0.0148097
C8B	0.00722417	-0.0377134	-0.0351049
C8G	0.0887441	0.0930189	-0.036674
C8orf33	0.289949	0.490941	0.479158
C8orf59	0.250539	0.470564	0.223886
C8orf82	0.385091	0.431784	0.543374
C9	0.0188739	0.0384846	-0.00887108
C9orf114	0.296352	0.635932	0.279021
C9orf142	0.367512	0.41104	0.49558
C9orf64	0.321814	0.446677	0.597654
C9orf78	0.280543	0.603004	0.384977
CA1	0.00459662	0.0847569	0.154576
CA12	0.220213	0.275632	0.708957
CA13	0.0355685	0.27569	0.465216
CA2	0.0414211	0.0513	0.444626
CA3	-0.0430878	0.05498	0.379987
CA8	0.130829	0.14418	0.751739
CAB39	0.118471	0.433807	0.331247
CAB39L	0.104192	0.504146	0.571868
CABIN1	0.192188	0.601852	0.147734
CACNA2D1	0.045558	0.0674135	0.377114
CACYBP	0.172821	0.391163	0.384944
CAD	0.388618	0.457503	0.525743
CADM1	0.250664	0.239014	0.695624
CADM4	0.277041	0.54911	0.449498
CALB2	0.0840707	0.194088	0.700399
CALCOCO2	0.266169	0.585751	0.454163
CALD1	-0.0488294	0.0334134	0.460765
CALM2	0.0846353	0.217359	0.0669071
CALML5	0.0201553	0.059012	0.662173
CALR	0.237284	0.257323	0.575681
CALU	0.229534	0.290855	0.505601
CAMK1	0.177227	0.245379	0.40639
CAMK1D	0.120473	0.173405	0.445642
CAMK2D	0.247261	0.297202	0.644783
CAMK2G	0.344905	0.576206	0.409274
CAMKK2	0.378316	0.574717	0.433479
CAMLG	0.281674	0.632583	0.205565
CAMSAP1	0.227217	0.559425	0.272441
CAMSAP2	0.227225	0.422176	0.508796
CAMSAP3	0.405175	0.533988	0.598646
CAND1	0.486527	0.562642	0.465498
CAND2	0.128906	0.139992	0.619954
CANT1	0.214744	0.429329	0.506379
CANX	0.423846	0.57865	0.470435
CAP1	0.312599	0.447147	0.660448
CAP2	0.0620173	0.290804	0.615321
CAPG	0.120342	0.128118	0.604258
CAPN1	0.226148	0.299731	0.542417
CAPN2	0.183378	0.225668	0.672145
CAPN5	0.173198	0.253707	0.700106
CAPN7	0.24038	0.535839	0.359033
CAPNS1	0.0863535	0.434765	0.202386
CAPRIN1	0.369777	0.541915	0.419549
CAPS	0.246988	0.247235	0.76694
CAPZA1	0.0676009	0.392036	0.25722
CAPZA2	0.368585	0.414362	0.280167
CAPZB	0.32234	0.497015	0.482076
CARD16	0.0885	0.179504	0.576573
CARD9	0.045642	0.124827	0.575145
CARHSP1	0.250643	0.353993	0.475746
CARKD	0.338582	0.690998	0.488591
CARM1	0.40026	0.592944	0.5399
CARS	0.298418	0.499183	0.471029
CARS2	0.273732	0.61557	0.536279
CASC3	0.116409	0.582929	0.177149
CASC4	0.229921	0.587814	0.424259
CASK	0.0493224	0.109353	0.435718
CASKIN2	0.399636	0.400454	0.565085
CASP1	0.0494153	0.0803097	0.747315
CASP10	0.19601	0.286506	0.648445
CASP2	0.403726	0.6113	0.522335
CASP3	0.162735	0.393189	0.516475
CASP4	0.238211	0.362781	0.624371
CASP6	0.217213	0.419652	0.622309
CASP7	0.256959	0.315806	0.614868
CASP8	0.130174	0.362727	0.481595
CAST	0.29716	0.411499	0.529753
CAT	0.167272	0.364329	0.295429
CAV1	0.0804393	0.0614905	0.293474
CAV2	-0.0975477	0.0687763	0.253432
CBFB	0.23936	0.398067	0.466628
CBL	0.17734	0.429022	0.26627
CBLL1	0.173894	0.617424	0.23575
CBR1	0.295596	0.319993	0.623046
CBR3	0.239876	0.245137	0.591751
CBR4	0.262424	0.509648	0.443522
CBS	0.197083	0.189881	0.649298
CBWD2	0.234663	0.32652	0.547695
CBX1	0.437872	0.562526	0.625767
CBX3	0.222299	0.407595	0.215365
CBX5	0.31516	0.433562	0.497768
CBX8	0.0846814	0.315426	0.397007
CC2D1A	0.363184	0.629884	0.523801
CC2D1B	0.263702	0.627321	0.34295
CCAR1	0.104507	0.291163	0.0914604
CCBL2	0.0947926	0.249953	0.464999
CCDC102A	0.0362424	0.287748	0.505353
CCDC109B	0.146471	0.358115	0.406917
CCDC12	0.254546	0.430928	0.263452
CCDC124	0.340569	0.398369	0.47192
CCDC127	0.300392	0.634659	0.466672
CCDC134	0.34054	0.4722	0.538443
CCDC137	0.105394	0.564997	0.118021
CCDC22	0.176536	0.277529	0.100064
CCDC25	0.377743	0.748951	0.43075
CCDC28A	0.155276	0.362812	0.354843
CCDC43	0.4469	0.65862	0.586367
CCDC47	0.235696	0.589794	0.368553
CCDC50	0.232876	0.420995	0.375076
CCDC51	0.240197	0.415239	0.297323
CCDC53	0.201662	0.361069	0.197624
CCDC58	0.251558	0.393246	0.20047
CCDC6	0.371715	0.414158	0.712064
CCDC8	0.245531	0.204718	0.493411
CCDC80	0.0569457	0.0247824	0.506964
CCDC85C	0.379429	0.412232	0.38269
CCDC86	0.16316	0.562807	0.37737
CCDC88A	0.0943018	0.285177	0.520843
CCDC88C	0.248583	0.393492	0.56628
CCDC9	0.437636	0.553839	0.424451
CCDC90B	0.442073	0.582732	0.464174
CCDC91	0.433812	0.561921	0.67012
CCDC93	0.153872	0.379548	0.186941
CCDC94	0.288567	0.439578	0.487896
CCDC97	0.406207	0.597557	0.452276
CCM2	0.229315	0.43946	0.368102
CCNB1	0.0808051	0.233984	0.618346
CCNH	0.158593	0.573285	0.266268
CCNK	0.0819086	0.691163	0.113541
CCNL1	0.144767	0.407935	0.20418
CCNT1	0.251014	0.53798	0.27776
CCNY	0.314727	0.600375	0.480056
CCNYL1	0.202658	0.39402	0.375251
CCS	0.216821	0.420352	0.243664
CCT2	0.175308	0.571959	0.356265
CCT3	0.0608192	0.454072	0.206162
CCT4	0.0868073	0.390867	0.230295
CCT5	0.056091	0.620361	0.178402
CCT6A	0.0140745	0.54642	0.217959
CCT7	0.067418	0.381185	0.18495
CCT8	0.108933	0.49954	0.324142
CCZ1B	0.145122	0.493184	0.288585
CD109	0.0966449	0.11321	0.658556
CD14	0.0384551	0.0467698	0.536141
CD151	0.156953	0.389725	0.318619
CD163	0.0496985	0.0322135	0.52252
CD180	-0.0370579	-0.0553045	0.0720218
CD200	0.110518	0.163888	0.719373
CD276	0.148532	0.467736	0.245941
CD2AP	0.48164	0.460291	0.488936
CD2BP2	0.200778	0.558168	0.333118
CD34	-0.0111075	-0.140598	0.0979002
CD36	0.0195127	-0.021449	0.547163
CD38	0.0247232	0.0866404	0.65983
CD3EAP	0.202866	0.45146	0.342246
CD40	0.0732233	0.0901485	0.649274
CD44	0.136843	0.226797	0.653056
CD46	0.197658	0.386537	0.473964
CD47	0.185177	0.3112	0.612225
CD53	0.0421372	0.000346407	0.443979
CD55	0.157531	0.115625	0.529522
CD59	0.210686	0.346103	0.45592
CD5L	0.0658546	-0.0519459	-0.0119146
CD63	0.142518	0.300543	0.386278
CD74	0.224887	0.216739	0.70633
CD81	0.229177	0.338999	0.51876
CD82	0.174163	0.260123	0.535432
CD9	0.193465	0.413573	0.473123
CD93	-0.0465474	-0.0170573	0.313475
CD99	0.0231696	0.134165	0.435221
CD99L2	0.062782	0.0933365	0.569697
CDA	0.0992063	0.114766	0.236465
CDC123	0.383673	0.655705	0.516139
CDC16	0.205457	0.722946	0.231587
CDC23	0.103472	0.623891	0.210844
CDC27	0.34454	0.617567	0.386174
CDC37	0.517113	0.617396	0.569989
CDC37L1	0.599506	0.712694	0.755463
CDC40	0.422237	0.636265	0.515806
CDC42	0.174239	0.496262	0.130404
CDC42BPA	0.176188	0.373978	0.690662
CDC42BPB	0.296494	0.56694	0.269198
CDC42BPG	0.21097	0.292282	0.343778
CDC42EP1	0.257041	0.442235	0.538639
CDC42EP4	0.379594	0.429941	0.669882
CDC5L	0.268297	0.628438	0.159112
CDC73	0.232275	0.45273	0.201333
CDCP1	0.220939	0.312234	0.628723
CDH1	0.224631	0.401251	0.435783
CDH11	-0.0224835	-0.00892217	0.621369
CDH13	0.0174997	0.0451246	0.432434
CDH2	0.00616516	0.166194	0.760469
CDH3	0.0439835	0.268957	0.647062
CDH6	0.228556	0.254102	0.81681
CDIPT	0.16977	0.38545	0.329241
CDK1	0.111151	0.210518	0.59401
CDK11B	0.330815	0.537801	0.508557
CDK12	0.28967	0.505196	0.371386
CDK13	0.347821	0.687417	0.38419
CDK16	0.317388	0.390408	0.561521
CDK18	0.291643	0.330198	0.581434
CDK2	0.285592	0.432337	0.608232
CDK2AP1	0.0665558	0.140008	0.18722
CDK4	0.177556	0.372802	0.441545
CDK5	0.473064	0.604749	0.602809
CDK5RAP1	0.336313	0.659998	0.496273
CDK5RAP2	0.396353	0.559152	0.504541
CDK5RAP3	0.139059	0.427708	0.0978915
CDK6	0.0263707	0.0835307	0.671949
CDK7	0.132386	0.457509	0.234939
CDK9	0.0722817	0.61423	0.169052
CDKAL1	0.37499	0.434317	0.383381
CDKN1B	0.14977	0.300469	0.520167
CDKN2A	0.451939	0.482737	0.764598
CDKN2AIP	0.265823	0.546079	0.278466
CDKN2C	0.0524672	0.2464	0.422507
CDR2L	0.323945	0.405617	0.579203
CDS2	0.261173	0.619847	0.410642
CDV3	0.271034	0.391553	0.470389
CDYL	0.410269	0.661694	0.479683
CEBPB	0.289884	0.212413	0.671146
CEBPZ	0.268868	0.454533	0.341777
CECR1	0.13445	0.0987342	0.389966
CECR5	0.344575	0.558312	0.572167
CELF1	0.293664	0.466483	0.412845
CELF2	0.110626	0.11089	0.590912
CELSR1	0.124529	0.071895	0.594082
CELSR2	0.171337	0.271027	0.528655
CENPB	0.113494	0.558653	0.305803
CENPF	0.203	0.254518	0.431705
CENPV	0.0777451	0.173725	0.686046
CEP135	0.228779	0.468721	0.393179
CEP170	0.1551	0.364823	0.609967
CEP250	0.135659	0.429981	0.282202
CEP290	0.146177	0.562376	0.0898617
CEP41	0.345991	0.355397	0.625863
CEP44	0.437943	0.497954	0.496227
CEP55	0.0352414	0.113526	0.453775
CEPT1	0.13913	0.468673	0.398977
CERCAM	0.0637063	0.141758	0.508465
CERS2	0.132014	0.402056	0.5046
CERS6	0.177917	0.0833953	0.473837
CES1	0.0102619	0.0096877	0.597462
CES2	0.17023	0.359819	0.566054
CETN2	0.0668856	0.140893	0.395086
CFB	0.0810671	0.127342	0.276012
CFD	0.126695	0.105031	0.346531
CFDP1	0.267801	0.581248	0.454693
CFH	-0.0311805	0.0214333	0.323173
CFHR1	0.0815685	0.0102215	0.201881
CFHR2	-0.0231124	0.0253238	0.0259067
CFHR3	0.101542	0.207491	0.0471809
CFHR5	-0.0031033	0.0126279	-0.0299772
CFI	0.0969103	0.183521	0.345819
CFL1	0.326203	0.381653	0.554335
CFL2	0.167497	0.198305	0.413434
CFP	0.0391897	0.0609632	0.161903
CGGBP1	0.20547	0.571458	0.388087
CGN	0.140676	0.206147	0.594029
CGNL1	-0.13771	-0.0187459	0.573933
CGREF1	0.0461613	0.238303	0.474721
CHAMP1	0.383767	0.640367	0.434113
CHCHD1	0.135689	0.470476	0.136711
CHCHD2	0.305794	0.430671	0.335099
CHCHD3	0.18767	0.530046	0.238434
CHCHD4	0.438084	0.587305	0.526947
CHCHD5	0.0442061	0.256117	0.435554
CHCHD6	0.135225	0.402033	0.233048
CHCHD7	0.130904	0.558837	0.290232
CHD1	0.0476757	0.606749	0.34821
CHD1L	0.262761	0.394879	0.623028
CHD2	0.310804	0.405516	0.398549
CHD3	0.315841	0.374631	0.53983
CHD4	0.021646	0.284319	0.216005
CHD7	0.245892	0.432901	0.471963
CHD8	0.552856	0.674269	0.558407
CHDH	0.24772	0.352993	0.610076
CHEK2	0.338344	0.524977	0.742702
CHERP	0.133597	0.586403	0.193948
CHI3L1	0.130761	0.152823	0.599904
CHID1	0.209824	0.463649	0.421577
CHL1	0.243539	0.185226	0.695627
CHM	0.0600677	0.122437	0.50636
CHMP1A	0.232554	0.585455	0.403558
CHMP1B	0.387706	0.592414	0.50642
CHMP2A	0.278406	0.427758	0.365909
CHMP2B	0.202787	0.432385	0.188336
CHMP3	0.179472	0.135359	0.219694
CHMP4A	0.380113	0.563313	0.59297
CHMP4B	0.348204	0.53283	0.560988
CHMP4C	0.351952	0.510541	0.485738
CHMP5	0.293545	0.478866	0.349833
CHMP6	0.315966	0.513041	0.45434
CHMP7	0.297658	0.690457	0.458876
CHORDC1	0.358091	0.387181	0.584582
CHRAC1	0.290154	0.606177	0.39199
CHST14	0.116016	0.482459	0.427973
CHTF18	0.0451635	0.227237	0.392247
CHTOP	0.0933579	0.369611	0.076688
CHUK	0.0863095	0.512254	0.21554
CIAO1	0.072882	0.583831	0.109145
CIAPIN1	0.384166	0.470321	0.493398
CIB1	0.070863	0.449678	0.298139
CIC	0.21679	0.552859	0.280402
CILP	-0.0890042	-0.0461468	0.524379
CIR1	0.151079	0.446562	0.187587
CIRBP	0.169977	0.333067	0.550354
CISD1	0.21254	0.39542	0.386574
CISD2	0.218223	0.480357	0.262127
CISD3	0.336249	0.531147	0.453344
CIT	0.167285	0.390001	0.384895
CIZ1	0.255697	0.543376	0.378353
CKAP2	0.0751063	0.416455	0.458833
CKAP4	0.220139	0.402249	0.625154
CKAP5	0.271419	0.460506	0.403462
CKB	0.254679	0.213084	0.729205
CKMT1A	0.20228	0.1779	0.809794
CKMT2	0.0434826	0.330711	0.367642
CKS1B	-0.0590478	-0.0533851	0.526732
CLASP1	0.264514	0.565731	0.386445
CLASP2	0.310581	0.515909	0.419262
CLASRP	0.193016	0.445546	0.184509
CLCC1	0.201457	0.537555	0.425696
CLCN7	0.137389	0.398706	0.312505
CLDN3	0.170207	0.319217	0.537389
CLDN7	0.190926	0.362052	0.233572
CLEC11A	0.101908	0.170171	0.525791
CLEC16A	0.16577	0.514127	0.299713
CLEC3B	-0.0497291	-0.0364697	-0.0572059
CLGN	0.041755	0.0788999	0.778039
CLIC1	0.359978	0.430719	0.54472
CLIC2	-0.0219743	-0.0129885	0.465532
CLIC3	0.146905	0.14654	0.599873
CLIC4	0.110027	0.185025	0.517172
CLIC5	0.0611101	0.117417	0.648761
CLIC6	-0.0976652	-0.00741496	0.760213
CLINT1	0.222068	0.559002	0.286266
CLIP1	0.288408	0.492909	0.479128
CLIP2	0.0621768	0.175683	0.477245
CLK3	0.307619	0.550082	0.551955
CLMN	0.256509	0.298504	0.512988
CLN3	0.288877	0.365662	0.536995
CLN5	0.257189	0.510427	0.541405
CLNS1A	0.345648	0.675353	0.466334
CLP1	0.166177	0.688307	0.115959
CLPB	0.310727	0.574782	0.375686
CLPP	0.405472	0.434523	0.442527
CLPTM1	0.362728	0.551128	0.382358
CLPTM1L	0.29237	0.650406	0.490094
CLPX	0.0845301	0.64352	0.189272
CLSTN1	0.191252	0.373589	0.381178
CLTA	0.109325	0.544979	0.203706
CLTB	0.284252	0.457728	0.433668
CLTC	0.330397	0.596273	0.481685
CLU	0.161009	0.300805	0.331105
CLYBL	0.138561	0.394981	0.55568
CMAS	0.364516	0.488596	0.586722
CMBL	0.184965	0.273344	0.740763
CMC1	0.342721	0.459273	0.322864
CMC2	0.326619	0.387142	0.471888
CMPK1	0.365797	0.39446	0.56314
CMPK2	0.0300762	0.0604584	0.682696
CNBP	0.186263	0.432377	0.36222
CNDP2	0.389413	0.513392	0.700039
CNIH4	0.0992706	0.209411	0.169668
CNKSR1	0.203794	0.477174	0.449465
CNN1	0.0717279	0.0602393	0.404882
CNN2	-0.0327048	0.0918896	0.539488
CNN3	0.0284312	0.241863	0.396605
CNNM3	0.210134	0.365986	0.452598
CNNM4	0.0635764	0.252292	0.45293
CNOT1	0.146194	0.466696	0.22089
CNOT10	0.020289	0.641903	0.0872705
CNOT2	0.18869	0.679128	0.200472
CNOT3	0.158232	0.542389	0.334996
CNOT4	0.476735	0.665544	0.419478
CNOT7	0.127726	0.715415	0.207071
CNOT8	0.173425	0.660428	0.16441
CNP	0.300458	0.357108	0.665535
CNPY2	0.302766	0.427005	0.504762
CNPY3	0.337933	0.533922	0.531355
CNPY4	0.000663886	0.256816	0.379398
CNRIP1	-0.00167752	-0.0470855	0.461857
CNST	0.344283	0.502341	0.374886
CNTN1	-0.0371451	-0.113884	0.445526
COA5	0.11056	0.269461	0.223471
COASY	0.353158	0.454269	0.600695
COBLL1	0.159492	0.179301	0.657325
COG1	0.0349433	0.621055	0.191756
COG2	0.204676	0.539259	0.311292
COG3	0.276524	0.543902	0.421016
COG4	0.128646	0.500728	0.183239
COG5	0.164729	0.557494	0.157945
COG6	0.136764	0.445586	0.213357
COG7	0.213883	0.558721	0.304715
COG8	0.143742	0.479979	0.193711
COIL	0.430034	0.69951	0.652637
COL10A1	0.0445748	-0.0617662	0.3422
COL11A1	0.0430439	-0.0433943	0.532225
COL12A1	0.165058	0.119424	0.542654
COL14A1	-0.0494403	-0.0318214	0.343824
COL15A1	0.0979115	0.103198	0.293082
COL16A1	-0.119845	-0.00623667	0.34504
COL18A1	0.125499	0.103431	0.345977
COL1A1	0.0451427	0.0793957	0.400949
COL1A2	-0.0378976	-0.11333	0.401126
COL2A1	0.0245005	0.0853466	0.224715
COL3A1	0.0119029	-0.0348078	0.439602
COL4A1	0.0924167	0.123794	0.198419
COL4A2	0.115521	0.205574	0.283339
COL4A3BP	0.303236	0.494107	0.551238
COL5A1	0.00139525	0.0521185	0.516869
COL5A2	0.0174606	-0.0398024	0.437473
COL5A3	0.10325	0.125247	0.311973
COL6A1	0.0966999	0.0385958	0.352141
COL6A2	0.0642581	0.0219728	0.342569
COL6A3	0.157579	0.0251383	0.366164
COL6A6	0.0449281	0.0132691	0.574535
COL7A1	-0.105452	0.150657	0.218134
COL8A1	0.122528	0.0557267	0.55434
COLEC12	-0.0583579	-0.0222473	0.561113
COMMD1	0.105705	0.220048	0.0297831
COMMD10	0.131747	0.553634	0.313591
COMMD2	0.106891	0.502219	0.125416
COMMD3	0.121106	0.14769	0.000288357
COMMD4	0.113785	0.489352	0.0504557
COMMD5	0.0737142	0.556872	0.115723
COMMD6	0.0675859	0.377422	-0.00175165
COMMD7	0.0562748	0.45358	0.0318329
COMMD8	0.0292359	0.398328	0.297535
COMMD9	0.241737	0.464149	0.163816
COMP	0.0108474	-0.0303301	0.638142
COMT	0.287796	0.384241	0.534089
COMTD1	0.332471	0.349933	0.546313
COPA	0.0238382	0.416624	0.190867
COPB1	0.117169	0.545701	0.228738
COPB2	0.0877934	0.473299	0.334605
COPE	-0.0455878	0.434739	0.0639701
COPG1	0.0847947	0.429891	0.310285
COPG2	0.228764	0.466181	0.520059
COPS2	0.107023	0.482632	0.169359
COPS3	0.30855	0.462874	0.280017
COPS4	0.233888	0.508102	0.177022
COPS5	-0.037771	0.688039	-0.0246127
COPS6	0.117003	0.566909	0.0744842
COPS7A	0.103089	0.59781	0.207592
COPS7B	0.267695	0.558153	0.37183
COPS8	0.0574663	0.495579	0.092997
COPZ1	0.0967198	0.517828	0.220306
COPZ2	0.0876118	-0.0049447	0.619625
COQ3	0.320064	0.6017	0.465168
COQ5	0.129854	0.467873	0.104624
COQ6	0.0767361	0.605198	0.200809
COQ7	0.135131	0.52627	0.274387
COQ9	0.322866	0.471055	0.486276
CORO1A	-0.0251816	0.0222661	0.579052
CORO1B	0.412196	0.471821	0.502449
CORO1C	0.0835357	0.245436	0.563423
CORO2A	0.398315	0.489123	0.680286
CORO7	0.241515	0.324307	0.538882
COTL1	0.0492849	0.0808097	0.634411
COX11	0.270975	0.657455	0.466006
COX15	0.135641	0.465281	0.391308
COX17	0.199891	0.318216	0.422086
COX19	0.227949	0.50742	0.201138
COX20	0.288408	0.313089	0.428074
COX4I1	0.199701	0.32872	0.375127
COX5A	0.0885002	0.503186	0.254177
COX5B	-0.072218	0.176576	0.100328
COX6A1	-0.0161856	0.26867	0.136939
COX6B1	0.0834634	0.311135	0.166582
COX6C	0.10363	0.375847	0.184608
COX7A2	0.0568276	0.324935	0.0871618
COX7A2L	-0.00101648	0.317314	-0.00895989
COX7B	0.0427384	-0.162312	0.189961
COX7C	0.0860622	0.414036	0.103104
COX8A	-0.0358093	0.380832	0.0421466
CP	0.0420017	0.206826	0.29629
CPA3	0.00293916	0.00426255	0.377743
CPB2	-0.0447816	0.134554	-0.0236341
CPD	0.30926	0.410433	0.521669
CPM	0.147921	0.159702	0.788475
CPN1	-0.0160037	0.0811787	-0.0999188
CPN2	-0.0379923	-0.044318	-0.18512
CPNE1	0.370565	0.572202	0.717797
CPNE2	0.117957	0.214411	0.560046
CPNE3	0.403506	0.568091	0.585207
CPOX	0.236693	0.413793	0.521542
CPPED1	0.272296	0.359381	0.692058
CPQ	0.182944	0.245283	0.691253
CPS1	0.120574	0.173261	0.488807
CPSF1	0.040148	0.427351	0.114157
CPSF2	-0.0283687	0.541256	-0.0695919
CPSF3	0.156039	0.637352	0.224171
CPSF3L	-0.0340397	0.510509	0.00941048
CPSF4	0.0759462	0.623316	0.165532
CPSF6	0.18605	0.366386	0.268755
CPSF7	0.314207	0.567985	0.467281
CPT1A	0.333251	0.39052	0.713395
CPT2	0.27773	0.517595	0.566485
CPVL	0.0569968	0.0144898	0.452057
CPXM1	0.074119	0.0995285	0.567509
CPZ	0.0441001	0.0886079	0.310221
CRABP1	0.111054	0.0994566	0.750092
CRABP2	0.158454	0.181955	0.699029
CRAT	0.283715	0.339544	0.7394
CRBN	0.344491	0.439029	0.479948
CREB1	0.218776	0.463101	0.202913
CREBBP	0.118997	0.366644	0.0405472
CREG1	0.183014	0.369162	0.3652
CRELD1	0.177245	0.361586	0.438309
CRELD2	0.290391	0.466931	0.58559
CRIP1	0.14412	0.220586	0.685111
CRIP2	0.212959	0.219493	0.550024
CRIPT	0.315704	0.21055	0.487925
CRISP3	-0.0306398	-0.027515	0.217257
CRK	0.423939	0.662054	0.576376
CRKL	0.365693	0.535831	0.567175
CRLF3	0.0951948	0.356745	0.450308
CRMP1	0.0125726	0.107031	0.602807
CRNKL1	0.265943	0.593234	0.355637
CROCC	0.215265	0.346591	0.435049
CROT	0.109655	0.295563	0.707614
CRP	-0.0843248	-0.00740175	0.129897
CRTAC1	0.0800827	0.14266	0.412036
CRTAP	-0.0434241	0.431386	0.0812503
CRTC1	0.324546	0.618712	0.477446
CRTC2	0.192449	0.538856	0.255115
CRYAB	0.125075	0.162005	0.657019
CRYL1	0.312264	0.379322	0.552816
CRYZ	0.21134	0.288025	0.667992
CRYZL1	0.357794	0.536134	0.509923
CS	0.38669	0.531902	0.531505
CSDE1	0.207384	0.523465	0.283723
CSE1L	0.333971	0.498133	0.519258
CSF1	0.179234	0.30118	0.643929
CSK	0.323803	0.519323	0.448867
CSNK1A1	0.0997267	0.594262	0.158587
CSNK1D	0.332466	0.675333	0.313491
CSNK1G1	0.265313	0.640635	0.395022
CSNK1G3	0.356764	0.71817	0.400294
CSNK2A1	0.200258	0.698954	0.296273
CSNK2A2	0.297831	0.494837	0.247243
CSNK2B	0.0934717	0.5264	0.0445254
CSPG4	-0.00869831	0.142638	0.468577
CSRP1	0.110027	0.109024	0.488532
CSRP2	0.0132582	0.13065	0.336469
CST3	0.146225	0.261219	0.481102
CSTB	0.316936	0.327563	0.462039
CSTF1	0.175095	0.650218	0.317099
CSTF2	0.00473919	0.149523	0.337779
CSTF2T	0.0136058	0.479661	0.249598
CSTF3	0.12465	0.426453	0.127149
CTAGE5	0.25946	0.493688	0.413923
CTBP1	0.430438	0.602566	0.465114
CTBP2	0.345569	0.56264	0.567912
CTBS	0.136377	0.396057	0.463911
CTCF	0.179779	0.450139	0.24466
CTDP1	0.451785	0.636562	0.449832
CTDSPL2	0.331353	0.534807	0.573122
CTGF	0.103601	0.157245	0.550184
CTH	0.10813	0.201782	0.629184
CTHRC1	0.126634	0.109257	0.638143
CTIF	0.247151	0.444004	0.559215
CTNNA1	0.0518387	0.550192	0.0087982
CTNNA2	0.043426	0.16355	0.262045
CTNNAL1	0.278322	0.442838	0.480362
CTNNB1	0.0552727	0.45103	0.152347
CTNNBIP1	0.34026	0.447698	0.52407
CTNNBL1	0.249628	0.690027	0.233881
CTNND1	0.389564	0.376568	0.352572
CTPS2	0.278979	0.366038	0.73096
CTR9	0.193241	0.657547	0.274059
CTSA	0.241688	0.382609	0.494748
CTSB	0.28061	0.402583	0.677917
CTSC	0.210757	0.319814	0.543162
CTSD	0.246697	0.227449	0.571479
CTSF	0.108816	0.226476	0.565193
CTSG	0.00507371	0.0269648	0.222618
CTSH	0.199427	0.224531	0.494343
CTSK	0.210301	0.149167	0.641522
CTSS	0.0885079	0.0848048	0.635783
CTSZ	0.144366	0.194041	0.481153
CTTN	0.381165	0.600899	0.629744
CTTNBP2NL	0.244902	0.355267	0.279007
CTU2	0.242686	0.556324	0.347845
CUEDC2	0.247655	0.481639	0.420414
CUL1	0.325903	0.664876	0.423549
CUL2	0.423723	0.560501	0.496865
CUL3	0.323019	0.575474	0.384055
CUL4A	0.469526	0.708353	0.588864
CUL4B	0.173025	0.232314	0.395027
CUL5	0.453282	0.589202	0.517462
CUL7	0.418658	0.543872	0.588996
CUTA	0.312596	0.381346	0.459845
CUTC	0.326646	0.509795	0.511952
CUX1	0.263552	0.443975	0.341358
CWC15	0.191694	0.642534	0.236673
CWC22	0.277588	0.558789	0.191309
CWC25	0.272768	0.654834	0.291253
CWC27	0.131998	0.490358	0.346148
CWF19L1	0.379532	0.514659	0.494996
CWF19L2	0.374934	0.520937	0.361136
CXADR	0.276053	0.397813	0.540752
CXCL12	0.0817725	0.181945	0.335914
CXXC1	0.0518163	0.668944	0.324463
CXXC5	0.307625	0.486302	0.566746
CXorf38	0.152902	0.245221	0.674972
CXorf56	0.152267	0.262187	0.539054
CYB5A	0.186069	0.32064	0.599286
CYB5B	0.189589	0.322981	0.427449
CYB5R1	0.221063	0.255232	0.477338
CYB5R2	0.147532	0.121905	0.698697
CYB5R3	0.205166	0.369463	0.50638
CYBA	0.0564148	0.16869	0.237323
CYBB	0.0251028	-0.000190843	0.598065
CYBRD1	0.00462812	0.0144557	0.53691
CYC1	0.338502	0.518985	0.476829
CYCS	0.336072	0.300132	0.314135
CYFIP1	0.194057	0.629017	0.325792
CYFIP2	0.143355	0.319295	0.554543
CYGB	-0.0237466	-0.027032	0.375828
CYHR1	0.302457	0.629743	0.37256
CYP1B1	-0.0621483	0.0276554	0.623497
CYP20A1	0.119219	0.4826	0.336697
CYP27A1	0.114394	0.248508	0.598932
CYP2S1	0.110131	0.169294	0.677211
CYP4F11	0.118563	0.154793	0.443759
CYP51A1	0.218572	0.343468	0.451324
CYTH1	0.143337	0.431258	0.26057
CYTH2	0.196023	0.589627	0.304678
D2HGDH	0.195583	0.395458	0.411537
DAAM1	0.0448438	0.142036	0.318722
DAB2	-0.0842818	-0.0336679	0.505935
DAB2IP	0.185384	0.364587	0.523045
DAD1	-0.050049	0.492071	0.0320529
DAG1	0.270774	0.514845	0.31477
DAGLB	0.445551	0.666543	0.560087
DAP	0.115685	0.401079	0.20496
DAP3	0.0256326	0.504192	0.195264
DAPK3	-0.0136554	0.277665	0.21222
DARS	0.203637	0.444672	0.331136
DARS2	0.239422	0.321008	0.529311
DAXX	0.389446	0.634325	0.556269
DAZAP1	0.126932	0.10306	0.29969
DBI	0.150271	0.223309	0.493421
DBN1	0.185014	0.270911	0.577869
DBNL	0.351211	0.486527	0.457767
DBR1	0.238402	0.451687	0.298411
DBT	0.389641	0.470575	0.45435
DCAF11	0.606984	0.645433	0.657712
DCAF13	0.167817	0.631456	0.200925
DCAF16	0.368331	0.558976	0.525824
DCAF6	0.111369	0.247713	0.444587
DCAF7	0.187042	0.597626	0.294622
DCAF8	0.322532	0.514698	0.642682
DCAKD	0.227351	0.429792	0.365006
DCK	0.480821	0.565694	0.573598
DCLK1	0.107464	0.208682	0.65347
DCN	-0.0852564	-0.198127	0.456008
DCP1A	0.382332	0.585757	0.416983
DCP1B	0.367079	0.603687	0.421748
DCPS	0.408042	0.551213	0.515835
DCTD	0.37556	0.510997	0.52574
DCTN1	0.00922898	0.348483	0.193977
DCTN2	0.0033415	0.544564	0.0974618
DCTN3	0.063741	0.476393	-0.0297344
DCTN4	0.107259	0.597007	0.0823876
DCTN5	0.0471427	0.480092	-0.054713
DCTN6	0.207695	0.614121	0.251477
DCTPP1	0.384954	0.364101	0.454725
DCUN1D1	0.319109	0.425387	0.30443
DCUN1D5	0.501726	0.694691	0.663494
DCXR	0.329553	0.379516	0.583314
DDA1	0.157876	0.586442	0.24637
DDAH1	0.220692	0.362807	0.635089
DDAH2	0.272213	0.408859	0.627665
DDB1	0.14089	0.579766	0.221919
DDB2	0.20429	0.318702	0.689555
DDHD2	0.563146	0.737979	0.650472
DDI2	0.369428	0.33215	0.335433
DDOST	0.05883	0.485881	0.211316
DDR1	0.286851	0.45791	0.590444
DDRGK1	0.141934	0.503488	0.20362
DDT	0.365122	0.391107	0.463635
DDX1	0.134233	0.501069	0.162582
DDX10	0.25424	0.579885	0.275377
DDX17	0.0118991	0.379216	0.280227
DDX18	0.296735	0.508066	0.465397
DDX19A	0.37372	0.561469	0.507516
DDX19B	0.282681	0.568588	0.344962
DDX20	0.10416	0.562572	0.260856
DDX21	0.298449	0.364126	0.425935
DDX23	0.259877	0.606968	0.365642
DDX24	0.262882	0.652872	0.305776
DDX27	0.293048	0.588383	0.428007
DDX28	0.225326	0.556616	0.351781
DDX31	0.335328	0.581754	0.467177
DDX39A	0.27502	0.479487	0.537128
DDX3X	0.0792689	0.193946	0.241963
DDX41	0.181076	0.645788	0.239747
DDX42	0.342495	0.545812	0.422847
DDX46	0.224519	0.376013	0.327253
DDX47	0.299083	0.656503	0.377135
DDX49	0.151458	0.537713	0.343919
DDX5	0.38083	0.648478	0.521385
DDX50	0.360001	0.572013	0.406783
DDX51	0.0369401	0.438978	0.178479
DDX52	0.0948976	0.547557	0.175967
DDX54	0.232096	0.471375	0.268584
DDX55	0.383482	0.567347	0.658891
DDX56	0.17598	0.60773	0.316815
DDX58	0.319996	0.406931	0.791463
DDX6	0.212503	0.367887	0.313325
DDX60	0.238586	0.303868	0.68074
DDX60L	0.102392	0.240989	0.599989
DECR1	0.39405	0.438301	0.594916
DECR2	0.233391	0.37433	0.564445
DEF6	0.137288	0.235555	0.435997
DEGS1	0.225083	0.299817	0.537049
DEK	0.254181	0.453453	0.419636
DENND2D	0.251612	0.363199	0.547421
DENND3	0.115243	0.284781	0.387014
DENND4C	0.318414	0.563246	0.440076
DENR	0.234116	0.510995	0.254914
DEPTOR	0.22076	0.264951	0.800401
DERA	0.121234	0.476164	0.196649
DERL1	0.298581	0.700373	0.487321
DES	0.0630549	0.158556	0.366101
DFFA	0.340384	0.566553	0.550291
DFFB	0.455065	0.534658	0.564461
DFNA5	0.0918687	0.165449	0.606804
DGAT1	0.299994	0.44031	0.45405
DGCR14	0.15856	0.536839	0.325373
DGCR8	0.210738	0.221347	0.131423
DGKA	0.0530277	0.135724	0.548501
DGKZ	0.0346133	0.423078	0.236955
DGUOK	0.165627	0.371658	0.156524
DHCR24	0.257496	0.282327	0.574047
DHCR7	0.255938	0.463961	0.618785
DHFR	0.210492	0.305255	0.481238
DHODH	0.265597	0.428664	0.413053
DHPS	0.423399	0.610324	0.606038
DHRS1	0.117293	0.213538	0.592905
DHRS11	0.178196	0.324897	0.664271
DHRS2	0.0864288	0.230441	0.546948
DHRS3	0.132454	0.214482	0.544093
DHRS4	0.285987	0.539223	0.441588
DHRS7	0.146729	0.275089	0.577171
DHRS7B	0.330956	0.471296	0.51497
DHRSX	0.0974289	0.136278	0.444402
DHTKD1	0.401894	0.549697	0.69007
DHX15	0.243732	0.590203	0.363193
DHX16	0.273423	0.636707	0.401562
DHX29	0.344266	0.615047	0.463526
DHX30	0.347033	0.569144	0.427875
DHX32	0.252574	0.457022	0.529276
DHX33	0.189168	0.589856	0.33123
DHX35	0.229261	0.683469	0.402217
DHX36	0.365885	0.512729	0.51301
DHX37	0.229045	0.564145	0.231045
DHX38	0.372247	0.50784	0.408946
DHX40	0.24658	0.583013	0.43052
DHX57	0.354277	0.62589	0.650369
DHX8	0.187806	0.534034	0.348967
DHX9	0.255156	0.310875	0.329401
DIABLO	0.403772	0.532774	0.37898
DIAPH1	0.282098	0.452267	0.620313
DIAPH2	0.215355	0.141101	0.487162
DICER1	0.336217	0.462846	0.521422
DIDO1	0.158271	0.530095	0.306258
DIEXF	0.281202	0.529631	0.357719
DIMT1	0.176143	0.463106	0.315912
DIP2A	0.352933	0.571206	0.4308
DIP2B	0.216597	0.536124	0.399404
DIS3	0.40494	0.54932	0.507919
DIS3L	0.271424	0.725699	0.305555
DIS3L2	0.534228	0.637387	0.634033
DKC1	0.193941	0.329209	0.401238
DLAT	0.522719	0.621825	0.556615
DLD	0.482954	0.581173	0.44549
DLG1	0.262793	0.55954	0.477427
DLG3	-0.0343237	0.0982765	0.485019
DLG5	0.327232	0.40639	0.481886
DLGAP4	0.449293	0.586549	0.550567
DLST	0.421189	0.673452	0.516135
DMAP1	0.144328	0.584449	0.339627
DMD	0.0399008	-0.0392057	0.449904
DMXL1	0.390945	0.609715	0.457798
DMXL2	0.024482	0.316382	0.147831
DNAJA1	0.310965	0.576672	0.506468
DNAJA2	0.464221	0.615593	0.528869
DNAJA3	0.375817	0.4794	0.569618
DNAJA4	0.272941	0.393331	0.599613
DNAJB1	0.480014	0.503939	0.545459
DNAJB11	0.248448	0.512922	0.408587
DNAJB12	0.291255	0.628074	0.417786
DNAJB2	0.349871	0.483051	0.496506
DNAJB4	0.21724	0.298678	0.294841
DNAJB6	0.391071	0.588544	0.461218
DNAJC1	-0.074038	0.0375035	0.565758
DNAJC10	0.248105	0.3647	0.443363
DNAJC11	0.225658	0.545277	0.399741
DNAJC13	0.252961	0.477431	0.384764
DNAJC16	0.40474	0.616465	0.461257
DNAJC17	0.346112	0.49879	0.388505
DNAJC19	0.120194	0.327658	0.394964
DNAJC2	0.291442	0.513447	0.345316
DNAJC21	0.381912	0.581376	0.415787
DNAJC25	0.252847	0.657558	0.316221
DNAJC3	0.308853	0.45341	0.462411
DNAJC5	0.10194	0.447487	0.286557
DNAJC7	0.201302	0.541465	0.393524
DNAJC8	0.424876	0.538027	0.424764
DNAJC9	0.305531	0.457376	0.560165
DNASE2	0.384055	0.53614	0.542802
DNM1	0.0664172	0.216646	0.495334
DNM1L	0.339281	0.535835	0.538762
DNM2	0.509652	0.580474	0.617738
DNMT1	0.311644	0.496483	0.60522
DNMT3A	0.313052	0.546401	0.654656
DNPEP	0.230642	0.38151	0.370006
DNTTIP1	0.0925346	0.425915	-0.0196816
DNTTIP2	0.173155	0.551068	0.0480956
DOCK1	0.341775	0.467423	0.561475
DOCK10	-0.0506331	-0.0946245	0.408863
DOCK11	0.120101	0.151874	0.589993
DOCK2	-0.0476418	-0.0647441	0.514395
DOCK4	0.0333693	0.0776925	0.518736
DOCK5	0.188564	0.419805	0.384434
DOCK6	0.221408	0.397795	0.43114
DOCK7	0.190978	0.473421	0.287086
DOCK8	0.0461034	0.158332	0.415997
DOCK9	0.199204	0.458968	0.461459
DOHH	0.206019	0.30402	0.312912
DOK1	-0.0847428	-0.0150047	0.473377
DOK2	-0.126658	0.0520087	0.431419
DOPEY2	0.185912	0.461453	0.476879
DPAGT1	0.344932	0.711108	0.426089
DPCD	0.25477	0.367399	0.573252
DPF2	0.0577824	0.51139	0.185509
DPH1	0.171082	0.528257	0.205106
DPH2	0.284587	0.597365	0.391728
DPH5	0.203613	0.345053	0.326584
DPM1	0.122364	0.528153	0.17887
DPM3	-0.0686022	0.128208	0.0929486
DPP3	0.385869	0.515925	0.618895
DPP4	0.0510848	0.0665841	0.50601
DPP7	0.22909	0.333807	0.529164
DPP9	0.303498	0.516009	0.549464
DPT	0.0396364	0.0234905	0.188482
DPY19L1	0.0958943	0.255884	0.308759
DPY30	0.142376	0.216414	0.130258
DPYD	-0.117693	-0.0364283	0.778417
DPYSL2	0.286227	0.359809	0.681425
DPYSL3	0.107895	0.0736244	0.694084
DR1	0.17587	0.493435	0.385777
DRAP1	-0.025243	0.32968	0.151804
DRG1	0.135509	0.590921	0.233098
DRG2	0.144821	0.507364	0.241034
DSC2	0.188404	0.355132	0.574996
DSCR3	0.0525374	0.605523	0.20719
DSG2	0.22881	0.484917	0.426975
DSN1	0.229875	0.571267	0.333487
DSP	0.27971	0.473632	0.495039
DST	-0.0634342	0.101564	0.313501
DSTN	0.346954	0.517762	0.522212
DTD1	0.312673	0.294163	0.646709
DTNB	0.107963	0.334092	0.527
DTNBP1	0.158	0.613608	0.269234
DTX3L	0.208538	0.287174	0.565131
DTYMK	0.316799	0.340934	0.409027
DUS1L	0.44518	0.636272	0.488506
DUS3L	0.396243	0.560206	0.509072
DUSP11	0.188482	0.317258	0.45283
DUSP12	0.278259	0.468272	0.414524
DUSP23	0.348287	0.227484	0.475834
DUSP3	0.23863	0.45045	0.516433
DUT	0.374568	0.436661	0.597562
DVL2	0.425669	0.550918	0.574867
DVL3	0.186039	0.621874	0.204635
DYM	0.128895	0.696731	0.153175
DYNC1H1	0.267451	0.451634	0.327214
DYNC1I2	-0.00752162	0.424686	0.200816
DYNC1LI1	0.326587	0.481242	0.491283
DYNC1LI2	0.22796	0.410954	0.33909
DYNC2H1	0.10572	0.268673	0.418744
DYNLL1	0.121199	0.0777464	0.201331
DYNLL2	0.242912	0.473347	0.422384
DYNLRB1	0.13345	0.486732	0.219212
DYNLT1	0.114352	0.405559	0.178054
DYNLT3	0.122976	0.201469	0.422762
DYRK1A	0.294067	0.594172	0.458386
DYSF	0.00303326	0.10262	0.288144
E2F4	0.265774	0.617289	0.220586
EAPP	0.188916	0.569615	0.281821
EARS2	0.263146	0.481946	0.430882
EBAG9	0.311796	0.673331	0.441841
EBNA1BP2	-0.0050434	0.527645	0.0389344
EBP	0.184317	0.155694	0.404134
ECD	0.0538532	0.55641	0.198775
ECE1	0.283492	0.388562	0.586542
ECE2	0.291933	0.515254	0.437591
ECH1	0.488747	0.498884	0.654216
ECHDC1	0.312087	0.427335	0.474663
ECHDC3	0.225471	0.219424	0.4654
ECHS1	0.370795	0.451602	0.550581
ECI1	0.269072	0.258326	0.461244
ECI2	0.188169	0.27612	0.595424
ECM1	0.0654137	0.00750267	0.604878
ECM2	0.102513	-0.0536409	0.183567
ECSIT	0.34662	0.571151	0.459351
ECT2	0.43908	0.518967	0.73667
EDC3	0.335919	0.7022	0.476889
EDC4	0.305599	0.452263	0.441623
EDEM3	0.0881046	0.37372	0.350091
EDF1	0.194888	0.449903	0.259904
EEA1	0.139933	0.368331	0.363161
EED	0.25791	0.62218	0.464832
EEF1A1	0.351014	0.325466	0.212958
EEF1A2	0.00367305	0.0790829	0.675209
EEF1B2	0.180861	0.233719	0.226391
EEF1D	0.343306	0.468851	0.350394
EEF1E1	0.315509	0.45658	0.278281
EEF1G	0.440503	0.298951	0.284559
EEF2	0.22194	0.321351	0.241778
EEF2K	0.265203	0.415472	0.628169
EEFSEC	0.296193	0.352291	0.451494
EFEMP1	0.0740613	0.0459959	0.428001
EFEMP2	-0.118583	0.0938492	0.272331
EFHD1	0.132292	0.155803	0.724345
EFHD2	0.173248	0.371072	0.541139
EFNB1	0.0665004	0.0252898	0.534092
EFNB2	0.174927	0.237413	0.681518
EFR3A	0.119302	0.456402	0.277884
EFTUD1	0.389435	0.628059	0.498252
EFTUD2	0.0391814	0.571314	0.172692
EGFR	0.284421	0.175143	0.520373
EGLN1	0.266938	0.333241	0.585374
EHBP1	0.187533	0.470645	0.315336
EHBP1L1	0.0458376	0.116717	0.271429
EHD1	0.289397	0.421831	0.394742
EHD2	0.100992	0.232018	0.303798
EHD3	-0.0385572	0.29398	0.309535
EHD4	0.154514	0.489029	0.469505
EHF	0.133324	0.264194	0.640153
EHHADH	0.187324	0.352186	0.5186
EHMT1	0.438064	0.674827	0.482363
EHMT2	0.163047	0.611104	0.255173
EI24	0.421378	0.693362	0.500331
EIF1	0.118952	0.416003	0.192239
EIF1AD	0.322752	0.609914	0.330078
EIF1AX	0.163737	0.270177	0.423592
EIF2A	0.314805	0.339268	0.476815
EIF2AK2	0.265287	0.246908	0.489233
EIF2AK4	0.474847	0.688015	0.642291
EIF2B1	0.244879	0.618103	0.40388
EIF2B2	0.0622013	0.643426	0.141484
EIF2B3	0.218068	0.559144	0.371479
EIF2B4	0.0257494	0.475622	0.083851
EIF2B5	0.0963606	0.52473	0.202188
EIF2D	0.297627	0.448743	0.439538
EIF2S1	0.270772	0.508545	0.396588
EIF2S2	0.171053	0.523136	0.285031
EIF2S3	-0.00170143	0.240972	0.0902246
EIF3A	0.27925	0.432925	0.216656
EIF3B	0.115854	0.538859	0.318408
EIF3D	0.125312	0.529792	0.241078
EIF3E	0.0173569	0.374438	0.0814579
EIF3F	0.117548	0.42821	0.23397
EIF3G	0.17811	0.637225	0.283316
EIF3H	0.090016	0.490687	0.14767
EIF3I	-0.0828303	0.516333	0.0473913
EIF3J	0.358283	0.516258	0.372237
EIF3K	0.202276	0.504647	0.321046
EIF3L	0.0960686	0.546939	0.246533
EIF3M	0.136367	0.475632	0.131706
EIF4A2	0.252433	0.318834	0.453175
EIF4A3	0.213782	0.642239	0.236691
EIF4B	0.291489	0.444068	0.145759
EIF4E	0.36428	0.423871	0.275492
EIF4E2	0.210497	0.376548	0.189413
EIF4E3	0.19664	0.268896	0.598333
EIF4EBP2	0.229644	0.51461	0.194117
EIF4ENIF1	0.429059	0.664048	0.53653
EIF4G1	0.357853	0.503582	0.431687
EIF4G2	0.169406	0.50574	0.459882
EIF4G3	0.333533	0.461031	0.500759
EIF4H	0.344782	0.600275	0.382346
EIF5	0.339216	0.539934	0.494864
EIF5A	0.328584	0.430049	0.362146
EIF5B	0.25227	0.272765	0.312598
EIF6	0.3693	0.503444	0.511488
ELAC2	0.156113	0.582518	0.28396
ELANE	0.0247959	0.175285	0.0366992
ELAVL1	0.437878	0.588608	0.467119
ELF1	0.3187	0.511877	0.456365
ELF2	0.211822	0.691617	0.311428
ELF3	0.118845	0.120217	0.580389
ELL	0.183794	0.599706	0.273593
ELMO1	0.0230685	0.0831752	0.421064
ELMO2	0.0302711	0.611338	0.100568
ELMO3	0.0485526	0.322232	0.477556
ELMOD2	0.19501	0.43166	0.329934
ELN	0.093349	0.162996	0.33788
ELOVL1	0.371058	0.430539	0.543815
ELP2	0.289956	0.532731	0.548432
ELP3	0.310227	0.675021	0.415997
ELP4	-0.00257325	0.585006	0.0574917
EMD	0.21206	0.302536	0.450808
EMG1	0.223923	0.565629	0.205547
EMILIN1	0.0651094	0.0832652	0.423504
EMILIN2	0.00177427	0.232296	0.371936
EML1	0.130872	0.223616	0.653491
EML2	0.269074	0.403573	0.660528
EML3	0.159639	0.293639	0.654246
EML4	0.395177	0.511913	0.574234
ENAH	0.263101	0.375281	0.497092
ENDOD1	0.284109	0.447077	0.525967
ENDOG	0.248646	0.39588	0.495514
ENG	0.0244677	0.0469812	0.294098
ENGASE	0.331835	0.315124	0.429422
ENO1	0.388944	0.46223	0.60561
ENO2	0.201667	0.268891	0.587455
ENO3	0.0197917	0.377602	0.146328
ENOPH1	0.355492	0.611112	0.321717
ENOSF1	0.302748	0.548029	0.436998
ENPEP	0.053841	0.0249455	0.524243
ENPP1	0.0631066	0.149684	0.653891
ENPP2	0.0042561	0.0513462	0.392704
ENPP4	0.245947	0.369056	0.577198
ENSA	0.226004	0.413851	0.467031
ENTPD1	0.0698756	0.214319	0.406023
ENTPD5	0.200867	0.32202	0.450199
ENY2	0.16677	0.642747	0.174098
EP300	0.172616	0.3804	0.304102
EP400	0.0712987	0.527932	0.185908
EPB41	0.137383	0.403664	0.329731
EPB41L1	0.0794009	0.361488	0.587037
EPB41L2	0.152419	0.19596	0.700781
EPB41L3	-0.0385068	0.00180163	0.41414
EPB41L4B	0.229243	0.282203	0.327559
EPB41L5	0.264617	0.412285	0.682352
EPCAM	0.24582	0.385158	0.447559
EPDR1	0.0722828	0.224741	0.605058
EPG5	0.267927	0.497458	0.284276
EPHB2	0.138712	0.0979487	0.472307
EPHB3	0.194791	0.188719	0.660232
EPHB4	0.356398	0.339745	0.49189
EPHX1	0.183101	0.264799	0.671551
EPHX2	0.327444	0.459292	0.592782
EPM2AIP1	0.341982	0.420601	0.567208
EPN1	0.285415	0.575138	0.156753
EPN2	0.309234	0.485094	0.5557
EPPK1	0.225895	0.284905	0.533161
EPRS	0.368134	0.501975	0.484948
EPS15	0.158779	0.432366	0.245728
EPS15L1	0.22382	0.521865	0.431288
EPS8	0.203126	0.328978	0.457278
EPS8L1	0.270797	0.344797	0.652084
EPS8L2	0.324532	0.385581	0.583832
EPSTI1	0.118855	0.135692	0.571374
ERAL1	0.301045	0.658318	0.339809
ERAP1	0.209729	0.348233	0.702494
ERAP2	0.0485361	0.171044	0.784952
ERBB2	0.412099	0.581418	0.596173
ERBB2IP	0.311417	0.530719	0.334578
ERC1	0.422097	0.499039	0.45546
ERCC1	0.0224849	0.525346	0.197175
ERCC2	0.130898	0.518406	0.269928
ERCC3	0.16169	0.605987	0.165618
ERCC4	0.39852	0.503171	0.601921
ERCC6	0.230115	0.416444	0.298447
ERF	0.251662	0.565774	0.416335
ERGIC1	0.450848	0.594394	0.617331
ERGIC2	0.239355	0.467964	0.403293
ERGIC3	0.184242	0.569683	0.113532
ERH	0.00875859	0.373493	0.0454686
ERI1	0.559322	0.674059	0.728553
ERI3	0.24549	0.584438	0.328645
ERLEC1	0.11016	0.268582	0.365694
ERLIN1	0.119169	0.324816	0.362447
ERLIN2	0.484514	0.673613	0.622563
ERMP1	0.338473	0.506098	0.58493
ERP29	0.371796	0.51041	0.443883
ERP44	0.312023	0.474595	0.561952
ESD	0.261196	0.357338	0.538796
ESF1	0.175711	0.591903	0.294533
ESPN	-0.000455368	0.140919	0.574947
ESRP1	0.392249	0.569992	0.567001
ESRP2	0.336354	0.501111	0.599935
ESRRA	0.238629	0.348658	0.342035
ESYT1	0.363954	0.527684	0.625064
ESYT2	0.433486	0.569885	0.512347
ETF1	0.332079	0.543556	0.371555
ETFA	0.224765	0.555427	0.311895
ETFB	0.108278	0.398006	0.461326
ETFDH	0.224764	0.434815	0.500715
ETHE1	0.180124	0.374242	0.497379
ETNK1	0.41341	0.601974	0.515556
ETV6	0.230062	0.336128	0.483897
EVI2B	0.0151101	0.0764547	0.595793
EVI5L	0.171782	0.536671	0.347286
EVL	-0.00866085	0.304737	0.442976
EVPL	0.217409	0.306427	0.413363
EWSR1	0.150731	0.406257	0.314165
EXD2	0.235803	0.605473	0.418172
EXOC1	0.142769	0.546589	0.193487
EXOC2	0.0914387	0.540494	0.203907
EXOC3	0.157419	0.574616	0.16418
EXOC4	0.130417	0.509657	0.244629
EXOC5	0.275791	0.463245	0.126059
EXOC6	0.242429	0.348941	0.512113
EXOC6B	0.0701827	0.244501	0.140532
EXOC7	0.0430532	0.588385	0.0267624
EXOC8	0.107394	0.549295	0.0412667
EXOSC1	0.0254629	0.438209	0.160555
EXOSC10	0.213048	0.610384	0.430165
EXOSC2	-0.0245607	0.509706	0.198338
EXOSC3	0.166306	0.544951	0.177786
EXOSC4	0.0387831	0.532096	0.118664
EXOSC5	0.0516555	0.561886	0.147142
EXOSC6	0.160188	0.450962	0.202877
EXOSC7	0.0743971	0.538147	0.137169
EXOSC8	0.143297	0.481065	0.21676
EXOSC9	0.136786	0.531094	0.266217
EYA3	0.305154	0.560404	0.497527
EZH2	0.11094	0.391711	0.54981
EZR	0.370378	0.455784	0.738903
F10	0.0953218	0.213866	0.12346
F11	0.0064118	0.0383622	-0.0402769
F11R	0.198389	0.408117	0.428442
F12	-0.00488516	0.263799	-0.0736866
F13A1	0.00676349	0.000695213	0.464323
F13B	-0.0649369	-0.00234548	-0.0400823
F2	-0.030666	0.0688428	-0.0817585
F5	0.0343523	-0.0257747	-0.0390561
F8A1	0.0327235	0.21495	-0.0108853
F9	0.0822939	0.02793	0.0342793
FAAH	0.154055	0.22184	0.528187
FABP3	-0.103217	-0.00126991	0.61741
FABP4	0.0234561	-0.0762948	0.558169
FABP5	0.215404	0.190021	0.643536
FABP6	0.0355117	0.141158	0.673593
FADD	0.512988	0.729275	0.644641
FADS2	0.040988	0.152549	0.65803
FAF1	0.273609	0.495369	0.488242
FAF2	0.515421	0.704777	0.571034
FAH	0.122428	0.3302	0.586581
FAHD1	0.330159	0.43383	0.480493
FAHD2A	0.227991	0.347092	0.486349
FAIM	0.179863	0.31738	0.4713
FAM103A1	0.0526325	0.574462	0.100025
FAM105A	0.222351	0.152484	0.575478
FAM107B	0.235562	0.272904	0.693027
FAM111A	0.164571	0.36523	0.326882
FAM114A1	0.271454	0.333388	0.582862
FAM114A2	0.39081	0.610338	0.485797
FAM118B	0.371777	0.622205	0.578773
FAM120A	0.256442	0.393453	0.532316
FAM120B	0.300984	0.554333	0.443301
FAM120C	0.139366	0.0981517	0.777259
FAM126A	0.106306	0.172723	0.474145
FAM127A	0.0677082	0.253925	0.392983
FAM129A	0.0765848	0.0616266	0.526454
FAM129B	0.442474	0.4966	0.623388
FAM133B	0.136589	0.27805	0.292945
FAM134A	0.200054	0.564609	0.268127
FAM134C	0.261235	0.588796	0.331225
FAM136A	0.251953	0.3465	0.520243
FAM160A2	0.341151	0.591556	0.215135
FAM160B1	0.360266	0.573113	0.457254
FAM162A	0.0961154	0.255238	0.411111
FAM168A	0.365302	0.42568	0.461782
FAM169A	0.249687	0.31803	0.587066
FAM172A	0.53036	0.595595	0.702037
FAM175A	-0.0286918	0.434588	0.235494
FAM175B	0.299309	0.649546	0.221211
FAM177A1	0.211232	0.508541	0.357349
FAM188A	0.183954	0.423463	0.60267
FAM192A	0.312648	0.621895	0.512873
FAM195B	0.364921	0.42393	0.441201
FAM207A	0.150022	0.459787	0.254801
FAM208A	0.288233	0.505724	0.270645
FAM208B	0.19451	0.392074	0.186904
FAM20B	0.221369	0.487737	0.356203
FAM210A	0.362921	0.572098	0.330798
FAM213A	0.281812	0.448582	0.201446
FAM213B	0.186704	0.30226	0.634644
FAM21A	0.0659412	0.206292	0.102239
FAM21C	0.151656	0.351698	0.269828
FAM32A	0.356899	0.673615	0.435197
FAM3C	0.228418	0.384276	0.460503
FAM49A	-0.0177823	0.177481	0.405835
FAM49B	0.37874	0.506283	0.572125
FAM50A	0.212162	0.243683	0.512583
FAM65A	0.163301	0.390107	0.397942
FAM76B	0.460095	0.644011	0.482794
FAM83H	0.278519	0.55048	0.324362
FAM84B	0.281365	0.445152	0.708595
FAM89B	0.0337267	0.423672	0.190119
FAM91A1	0.261993	0.593484	0.392217
FAM96A	0.256045	0.414555	0.159459
FAM96B	-0.173788	0.405147	-0.127085
FAM98A	0.118977	0.432779	0.437747
FAM98B	0.187644	0.538619	0.238461
FAM98C	0.0489689	0.387887	0.228781
FANCI	0.229633	0.456565	0.556772
FAP	0.0511092	-0.0358172	0.730832
FARP1	0.329572	0.606833	0.477223
FARP2	0.243232	0.561188	0.418677
FARS2	0.388085	0.664439	0.510297
FARSA	0.0615593	0.642213	0.155459
FARSB	0.336583	0.392183	0.537123
FAS	0.16553	0.31537	0.506187
FASN	0.263709	0.278798	0.64938
FASTKD1	0.0908646	0.3615	0.201258
FASTKD2	0.140561	0.518875	0.327436
FASTKD5	0.276052	0.569325	0.420235
FAT1	0.0791729	0.147723	0.473612
FAU	0.00465653	0.240753	0.0771125
FBL	0.091539	0.501428	0.266878
FBLIM1	-0.0652583	0.0716764	0.54696
FBLN1	-0.00405815	0.00383707	0.366239
FBLN2	0.0173913	-0.0438528	0.441328
FBLN5	-0.068778	0.0549534	0.258838
FBN1	-0.0443348	-0.00711751	0.340207
FBN2	0.0842644	0.0749176	0.453336
FBP1	0.232794	0.277834	0.66627
FBP2	0.264744	0.229369	0.0647963
FBXL18	0.405899	0.433789	0.45792
FBXL20	0.243256	0.559492	0.479137
FBXO2	0.182659	0.225781	0.739629
FBXO21	0.287388	0.332324	0.738591
FBXO22	0.428187	0.652102	0.50803
FBXO3	0.446441	0.622348	0.506093
FBXO38	0.398509	0.723408	0.509912
FBXO4	0.347467	0.38772	0.564484
FBXO6	0.134786	0.4057	0.499725
FBXO7	0.263519	0.652655	0.353517
FBXW9	0.447891	0.659919	0.651498
FCER1G	-0.109495	-0.07506	0.659659
FCF1	0.0904017	0.595171	0.197504
FCGBP	-0.0864658	-0.00422869	0.58231
FCGR1A	-0.103156	-0.0310458	0.513902
FCGR2A	-0.048861	-0.13694	0.427753
FCGR2B	-0.0829462	-0.122121	0.620656
FCGR3A	-0.0875687	-0.0296842	0.549255
FCGRT	0.0283196	0.310609	0.308028
FCHO2	0.280694	0.366338	0.330845
FCHSD1	0.295736	0.463588	0.483103
FCHSD2	0.309949	0.560267	0.538239
FCN1	-0.0324517	-0.0243067	0.507197
FCN2	0.0105496	-0.00463038	-0.113252
FCN3	-0.0795509	-0.0252384	0.179318
FDFT1	0.309373	0.469288	0.672522
FDPS	0.291962	0.346528	0.707773
FDX1	0.364668	0.587429	0.522093
FDX1L	0.348317	0.659915	0.405151
FDXR	0.178399	0.295643	0.600997
FECH	0.411874	0.612912	0.451375
FEM1B	0.217488	0.388205	0.108146
FEN1	0.267626	0.336024	0.645279
FER	0.206954	0.333284	0.355785
FERMT1	0.129328	0.158645	0.426591
FERMT2	0.0337843	0.059292	0.408186
FERMT3	-0.0111791	-0.00211254	0.474383
FES	0.280653	0.356008	0.540371
FETUB	-0.0997123	0.131347	-0.0143954
FGA	0.0426493	0.0743112	-0.0860873
FGB	0.0476274	-0.0164582	-0.049328
FGD4	0.273123	0.440833	0.52886
FGFR1OP	0.295136	0.453015	0.522718
FGFR1OP2	0.202656	0.623709	0.242872
FGG	0.0443969	-0.0222776	-0.0112848
FGGY	0.123941	0.300738	0.49875
FGL2	-0.0220652	-0.139306	0.529185
FH	0.436992	0.47502	0.647752
FHIT	0.306784	0.283866	0.658919
FHL1	0.163679	0.156205	0.556353
FHL2	-0.0653911	-0.0656022	0.577128
FHL3	-0.00596549	0.126062	0.447264
FHOD1	0.149162	0.331535	0.206371
FIBP	-0.134455	0.398156	-0.0700163
FILIP1L	0.0132368	0.00933626	0.391418
FIP1L1	0.189242	0.591123	0.294555
FIS1	0.339005	0.422371	0.48629
FKBP10	-0.0150502	0.0564618	0.472381
[truncated: 4,419 more rows]
