# Supplementary material for: Widespread Post-transcriptional Attenuation of Genomic Copy-Number Variation in Cancer
Source: Cell Syst. 2017 Oct 25;5(4):386–398.e4. doi: 10.1016/j.cels.2017.08.013 (PMC5660600; doi:10.1016/j.cels.2017.08.013)
Supplement: Table S3. Protein Complex Regulatory Associations Estimated between the Putative Regulatory Protein, Px, and the Regulated Protein, Py, Using the Copy-Number Variation and Transcriptomics Measurements of Px, Related to Figure 3 [file mmc4.xlsx]

## Sheet: Description
Supplementary Table 3. Protein complex regulatory associations estimated between the putative regulatory protein, Px, and the regulated protein, Py.
Spreadsheet	Description
Copy-number variation	Linear models estimated with Px copy-number variation.
Transcriptomics	Linear models estimated with Px transcriptomics measurements.
Overlap	Overlap between the significant regulatory associations found with the Px copy-number variation and Px transcriptomics measurements.

## Sheet: Copy-variation
beta	f	f_pval	px	py	rsquared	fdr
0.0957671	0.279847	0.597521	MRPL18	MRPS33	0.00171391	0.964787
0.0651998	0.145037	0.703645	SAP130	RBBP4	0.000575212	0.977253
0.0226417	0.02287	0.879909	MRPL1	MRPS36	8.50113e-05	0.992558
-0.0703878	0.239273	0.625406	RPS15A	RPL39	0.0015026	0.967767
-0.0249474	0.0295354	0.863683	RPL18A	RPS15	0.000114023	0.990942
0.280824	4.40283	0.0367753	SNRPF	HNRNPM	0.015481	0.68272
0.23661	2.92385	0.0885454	KDM1A	SMARCC1	0.0117933	0.780478
0.0753702	0.322368	0.570708	WBP11	DHX8	0.00131406	0.961283
0.240159	3.23439	0.0731841	RPL39	RPS19	0.0114195	0.759855
-0.0064978	0.00285215	0.957448	CAPZA2	SH3KBP1	1.04857e-05	0.997835
-0.467096	10.1882	0.00165029	HNRNPH1	CWC15	0.0501415	0.281327
0.198081	2.14757	0.144028	KIAA1429	RBM25	0.00835149	0.836478
-0.0269697	0.0295226	0.863702	ORC4	XRCC5	0.000105427	0.990944
0.112727	0.509263	0.476262	CPLX4	STX3	0.00245417	0.945723
-0.148998	1.421	0.234817	ASH2L	SUDS3	0.00787602	0.883322
0.0960299	0.474849	0.491336	SF3B4	SF1	0.00169302	0.94877
-0.139422	0.833634	0.362009	RPS3A	RPS8	0.00296843	0.924128
-0.387072	8.01655	0.00497124	RPS8	FAU	0.0278337	0.412817
0.147576	0.970351	0.325495	HNRNPF	CRNKL1	0.00366211	0.916368
-0.23518	2.81887	0.0943319	MRPL20	MRPS18B	0.0104473	0.786399
0.0246443	0.0346827	0.852397	DDX3X	FUS	0.000123852	0.990548
-0.0554366	0.163152	0.68658	EEF2	RPL27A	0.000582346	0.975522
-0.270794	3.52439	0.0615117	NAP1L1	EEF2	0.0124306	0.743609
-0.198319	1.17394	0.280011	MED9	MED29	0.00633965	0.90435
-0.29713	4.11686	0.0434037	EEF1A1	RPL29	0.01449	0.698167
0.002675	0.000343366	0.985231	TCF4	HDAC6	1.42475e-06	0.998747
-0.19982	1.32206	0.251222	MRPS9	MRPS22	0.00478447	0.89369
-0.037693	0.0970413	0.755643	SRSF2	PRPF4	0.000348948	0.982395
-0.0642237	0.168416	0.681853	RPS23	EBNA1BP2	0.000630374	0.975235
0.099189	0.5603	0.455252	GUCY1B3	GUCY1A3	0.00353367	0.942775
-0.0877109	0.461514	0.497489	SPEN	TCERG1	0.00167542	0.949602
0.0734192	0.347654	0.555966	MRPL4	MRPS6	0.00136149	0.95914
-0.335204	6.96846	0.00876271	SF3A1	PPM1G	0.0243679	0.485947
-0.253499	3.51309	0.0619577	DGCR14	SNRNP40	0.0127511	0.744495
0.288079	3.52941	0.0613282	PSMA1	PSMA3	0.0124481	0.742943
0.0429282	0.0936602	0.759802	U2AF1	U2SURP	0.000334389	0.983003
-0.030346	0.0473451	0.827911	RPL11	TCOF1	0.000172762	0.989731
0.01913	0.0174174	0.895099	PBRM1	SMARCC2	6.24241e-05	0.993331
-0.170362	1.61712	0.204548	RPL22	RPS5	0.00574228	0.871927
0.114204	0.55742	0.455958	RPL7A	EBNA1BP2	0.00208337	0.94293
-0.278921	3.61773	0.0581928	RPS11	RPL22	0.0127557	0.736168
-0.255648	3.24035	0.0729293	SRSF11	DDX23	0.0115216	0.759855
0.128142	0.784672	0.376637	SF3B2	THOC1	0.00338535	0.926649
-0.0935088	0.430755	0.512177	SF3B2	PPIL1	0.00159285	0.951558
-0.156457	1.18007	0.278277	SKIV2L2	U2AF1	0.00419684	0.903113
0.406185	7.14981	0.00793929	TAF4	WDR5	0.0249862	0.473507
0.0605118	0.211829	0.645695	RPL17	RPS12	0.00075596	0.970363
0.331937	4.311	0.0387788	ACTA2	RPS3A	0.015163	0.686581
-0.128742	0.59894	0.439976	TAF9	TAF2	0.00324455	0.938996
0.15179	0.977099	0.324054	MRPL32	MRPS26	0.0046313	0.916368
-0.180089	1.42756	0.233393	MED11	MED23	0.00616851	0.882492
-0.0173715	0.0120823	0.912552	DPY30	LMNB1	4.31493e-05	0.995776
-0.191368	2.15572	0.143162	RPL27	NPM1	0.00764019	0.836441
0.104551	0.41786	0.51856	AP1AR	AP1S1	0.00155675	0.952577
-0.00714391	0.00283502	0.957604	DDX3X	RELB	1.783e-05	0.997835
-0.057776	0.171281	0.6793	MRPS2	MRPS35	0.000624723	0.975181
-0.0260393	0.0387687	0.844056	SKI	HDAC1	0.000143567	0.990313
-0.139807	1.33258	0.24933	RPL21	RPL36	0.00473668	0.892589
-0.190332	2.12928	0.14574	SNRNP48	SNRPF	0.00828096	0.836648
-0.0470949	0.162731	0.686964	LUC7L3	ALYREF	0.000582925	0.975522
0.173509	1.27772	0.259584	RPS15A	ACTA2	0.00590775	0.898588
-0.103174	0.548215	0.459675	LSM10	SNRPE	0.00197521	0.943484
0.211439	2.1425	0.144628	SNRPD3	THOC1	0.00918964	0.836478
-0.295493	4.78986	0.029472	THOC3	SRSF6	0.0171809	0.656407
-0.367933	6.44437	0.0116762	FRG1	DDX23	0.022656	0.527382
-0.0481073	0.128223	0.720551	RPL27	MYBBP1A	0.000457731	0.979931
0.0580579	0.167391	0.682754	LUC7L2	RPL6	0.000597467	0.975235
-0.0858221	0.429016	0.51301	SYF2	SNRNP200	0.00152986	0.951558
-0.201867	1.85781	0.17407	CRNKL1	RBM8A	0.00717697	0.855202
-0.162868	1.04832	0.306822	MRPL16	MRPS18B	0.00391092	0.91257
-0.162855	1.38761	0.23981	RPL22	RPL32	0.0049313	0.886827
-0.108014	0.339308	0.560741	MRPL53	MRPS5	0.00132367	0.960375
0.129081	0.816097	0.367173	MRPL47	MRPS5	0.00317775	0.925046
0.105217	0.53045	0.467027	RPLP1	RPL9	0.00189088	0.945232
-0.0251904	0.0257062	0.872765	POLR2E	POLR2H	0.000115261	0.991832
0.0638324	0.206396	0.64996	SYF2	PRPF40A	0.000739223	0.970936
-0.136853	1.67785	0.196765	RBBP4	ZMYM3	0.00866311	0.869437
-0.177645	1.78487	0.182703	RBM22	CRNKL1	0.00671545	0.861459
-0.0170624	0.0148984	0.90294	PSMD13	PSMD11	5.32057e-05	0.994329
-0.0549079	0.201718	0.653685	GPATCH1	HNRNPU	0.000719903	0.972008
-0.00169534	0.000147429	0.990321	TXNL4A	SF1	5.26533e-07	0.998803
-0.135157	0.875595	0.350217	PSMD5	PSMD6	0.00311738	0.920903
0.0981704	0.47385	0.491791	RPL3	RPS18	0.00168946	0.94877
0.0774867	0.306213	0.580542	PSMB5	PSMB7	0.00130689	0.962501
-0.224174	1.93662	0.165529	CRNKL1	CWC22	0.00926894	0.851744
-0.0345665	0.0386689	0.844303	RPL7A	RPS27	0.000190451	0.990313
0.168871	1.29847	0.255634	SRSF3	LSM4	0.00540355	0.896893
0.107455	0.498604	0.481017	ZFP91	RNF2	0.0027321	0.946604
-0.206553	1.97341	0.161194	NCBP1	PRPF8	0.00699858	0.847641
-0.0197054	0.0165281	0.897797	ATP5O	ATP5D	5.90253e-05	0.993662
0.0786984	0.239868	0.624692	MRPL43	MRPS22	0.000871488	0.967767
0.197057	2.1897	0.140061	WTAP	USP39	0.00775967	0.83452
-0.233524	2.74314	0.098793	PSMC1	PSMD13	0.00970187	0.794628
-0.459667	11.6626	0.000732085	PPIL2	U2AF1	0.0399867	0.211428
0.0252397	0.0301706	0.862229	PSME1	PSMD8	0.00010774	0.990784
0.00353236	0.000518823	0.981844	PSMD6	PSMA2	1.85293e-06	0.99862
-0.0552323	0.163444	0.686339	PARP1	SMC4	0.000630659	0.975522
-0.230115	3.66834	0.0564739	PRMT1	C1QBP	0.0129318	0.73169
0.241783	2.96295	0.0863639	PRPF3	CRNKL1	0.0110987	0.776985
-0.00238862	0.000339577	0.985311	PSMD2	PSMA1	1.21278e-06	0.998751
0.130085	0.814224	0.36765	DHX38	SRSF7	0.00289951	0.925445
-0.0563129	0.132582	0.71619	MRPL27	MRPS24	0.000723969	0.979519
-0.185749	2.44231	0.119244	CPSF1	SYMPK	0.00873993	0.814767
-0.165704	1.14273	0.285997	NCBP1	SRSF11	0.00406459	0.906506
-0.184522	1.82362	0.177973	PSMC1	PSMD3	0.00647079	0.857851
0.181169	2.00584	0.158128	BANF2	NMI	0.00915885	0.84556
0.111213	0.768699	0.381411	MRPL48	MRPL19	0.00288152	0.928426
0.00709798	0.00291509	0.95698	PSMB3	PSMC1	1.04109e-05	0.997835
-0.23735	3.25863	0.0721226	PSMB5	PSMD11	0.0115041	0.759477
0.0355819	0.0559761	0.813146	PRPF19	DDX46	0.000200591	0.988428
-0.240532	3.82511	0.0514878	SNRPA1	SRRM2	0.0135247	0.719779
-0.335627	2.78384	0.0969779	MED9	MED8	0.0153987	0.791309
0.0598586	0.211105	0.646259	RPL30	RPS8	0.00075338	0.970423
0.0228749	0.0242928	0.876255	DNAJC8	U2AF1	8.67523e-05	0.991979
0.115109	0.758066	0.38468	RPL13	NOP56	0.00270007	0.929289
0.0994533	0.280947	0.596501	RPL31	RPS9	0.00100238	0.964787
-0.0179472	0.0152808	0.901713	CTNNBL1	SRSF4	5.72281e-05	0.994104
0.1525	0.824454	0.364662	RPL24	RPLP2	0.00293583	0.924303
-0.109657	0.644115	0.423111	CWC15	CDK12	0.00298694	0.935131
-0.0697125	0.196108	0.658536	RPS24	ACTG2	0.00134141	0.972861
0.0453095	0.0726429	0.787726	GNL3	RPL28	0.000260301	0.984721
-0.0757328	0.458932	0.498697	SPEN	CTBP2	0.00167825	0.949993
0.018592	0.0184681	0.892001	MRPL54	DAP3	6.64277e-05	0.993258
-0.110113	0.573248	0.449608	CD63	ITGB1	0.00204313	0.940859
0.022284	0.0246656	0.875316	RPL35	RPL14	8.80837e-05	0.991928
-0.090789	0.34817	0.555627	RPLP2	RPL34	0.00124192	0.95914
0.149274	1.42663	0.233333	CHERP	SF3B2	0.00510556	0.882492
0.0658947	0.205315	0.650818	MOV10	SF3B4	0.000738	0.971162
-0.3153	6.00624	0.0148672	IGF2BP1	RPL23A	0.0210004	0.565985
0.155646	1.19489	0.275286	RPL6	RPL35A	0.00424931	0.902621
0.178383	2.42492	0.121084	ISY1	IGF2BP3	0.0126019	0.815063
-0.254753	4.21729	0.0409426	TCOF1	TOP1	0.0148383	0.691669
-0.200938	1.91992	0.166968	NCL	U2AF2	0.00681017	0.853187
0.106539	0.366608	0.545353	SNRNP200	SF3B2	0.001317	0.957444
-0.128841	0.911825	0.340463	KIAA1429	SNRPE	0.00328099	0.919466
-0.0320065	0.040301	0.841039	TUBB1	EEF1A1	0.000143912	0.990313
-0.0451806	0.0917005	0.762251	RPS3A	FAU	0.000327394	0.983209
0.03605	0.0659226	0.797557	PRPF8	SF3B3	0.000235382	0.986161
-0.0212773	0.0194321	0.889236	DDX17	SNRPE	7.01471e-05	0.99325
0.0190879	0.0190574	0.890301	THOC7	PUF60	6.80576e-05	0.99325
0.240275	1.97194	0.162337	RPL23A	TUBA1A	0.0131487	0.847883
0.00448535	0.000816533	0.977225	PAXBP1	THOC6	3.01303e-06	0.998313
-0.0860549	0.480996	0.488546	RPL38	RPLP2	0.0017149	0.94877
-0.0888191	0.403649	0.525729	UBA52	RPL14	0.00143953	0.954931
0.27904	2.79555	0.0956433	RPS27A	RPS5	0.00988541	0.790196
0.164917	1.22704	0.269549	PPIH	SYF2	0.00716614	0.901135
0.0689815	0.183188	0.668994	MRPL43	MRPS17	0.000688204	0.974033
0.0132322	0.00874317	0.925569	RPLP1	RPL35	3.12246e-05	0.996117
0.194951	1.49467	0.22311	ITGB1	SPP1	0.00832707	0.877659
0.0377017	0.0554744	0.813969	RSL24D1	RPL19	0.000198084	0.98845
0.0309145	0.0547878	0.815103	SNX2	VPS35	0.000195633	0.98858
0.0513256	0.180118	0.671599	RPL10A	EIF6	0.000645168	0.974519
-0.0290696	0.0399598	0.841707	AQR	DNAJC8	0.000144761	0.990313
-0.0613276	0.140697	0.707958	PRPF19	CDK12	0.000653978	0.97806
0.097208	0.614128	0.433912	BLOC1S4	AP3S1	0.00222822	0.937866
-0.0233619	0.0225189	0.880833	MRPS30	MRPL18	8.76145e-05	0.992643
0.164869	1.64267	0.201024	XAB2	PRPF40A	0.00585323	0.871447
0.110444	0.657543	0.418117	DDX1	DDX5	0.00234287	0.934257
0.022603	0.039381	0.84284	PSMB6	PSMD5	0.000140627	0.990313
-0.118014	1.47866	0.225058	PKD1	PTK2	0.00550756	0.878442
0.0258056	0.0387049	0.844177	RPLP0	DDX21	0.000138213	0.990313
0.330182	8.22641	0.00460296	ERCC1	ERCC4	0.0421378	0.408429
0.191796	1.01844	0.31416	MRPS14	MRPL55	0.00527638	0.91426
0.136348	0.80617	0.370027	PRPF19	SF3B1	0.00287091	0.92572
0.0696905	0.204798	0.651261	RNPC3	SNRPF	0.000802484	0.97123
-0.00555363	0.00154597	0.968664	HNRNPC	SNRPD1	5.5213e-06	0.997835
-0.209225	2.18937	0.14009	SMU1	SNRPD1	0.00775851	0.83452
-0.131751	1.23632	0.267134	CCNA2	PARP1	0.00439604	0.901135
-0.193788	1.61296	0.205442	RPL4	HIST1H1D	0.00741207	0.871933
0.253056	3.07863	0.0804372	NDUFS7	NDUFA6	0.0110314	0.768825
0.170701	1.03689	0.309438	PPM1G	PRPF6	0.00374278	0.91309
-0.0638023	0.214961	0.643267	EEF2	RPL29	0.000767127	0.97002
-0.103536	0.52771	0.4682	DDX17	SRSF5	0.00195067	0.945523
0.235231	2.87568	0.0910465	SNRPC	BCAS2	0.0102383	0.782179
-0.212122	1.97401	0.161691	CBX5	MBD1	0.0105015	0.847672
0.0148819	0.00686369	0.934032	ACTG2	RPL29	2.45126e-05	0.996946
0.0584838	0.174662	0.676336	RPL3	SCYL2	0.000651299	0.974998
-0.106641	0.748872	0.387574	RPL38	RPS15A	0.00266741	0.929842
-0.0329184	0.0534069	0.817417	DHX8	RBM17	0.000203027	0.988766
-0.0330551	0.0387299	0.844142	MRPS25	MRPL21	0.000151859	0.990313
-0.0224671	0.0258595	0.87236	RPS25	RPL10	9.23468e-05	0.991832
-0.153388	1.57261	0.210874	PUF60	SNRPD3	0.00558509	0.873189
-0.0263659	0.0342354	0.853342	POLD1	POLD2	0.000123578	0.990672
-0.24653	2.19391	0.140078	LSM3	CWC22	0.0104874	0.83452
-0.0616508	0.223833	0.636504	RPS15A	RPS12	0.000798764	0.969234
0.028853	0.024607	0.875498	CENPO	ZFP91	0.000114438	0.991928
-0.0967858	0.49172	0.483826	DDX3X	DHX8	0.002003	0.9476
0.279686	2.61357	0.108069	GID8	MKLN1	0.0172383	0.805981
0.0286539	0.039137	0.843321	RPL3	RPS27A	0.000139755	0.990313
0.250631	1.89161	0.170347	SNRNP27	SMNDC1	0.00808755	0.854064
-0.000960184	6.53754e-05	0.993558	HCFC1	CHD8	3.67277e-07	0.999167
-0.0613766	0.180477	0.67129	PPWD1	SNRPD2	0.000644146	0.974519
0.2822	2.85637	0.0922347	SRSF7	SNRPF	0.0110774	0.784465
0.158796	1.20922	0.27243	ILF2	SFPQ	0.00430009	0.902444
-0.421035	8.57105	0.00383051	DGCR14	MFAP1	0.0429474	0.375367
0.328026	5.12554	0.0243414	ARID2	ACTL6A	0.0179764	0.632536
-0.0685618	0.184389	0.668191	OPA1	MED21	0.00112306	0.973879
-0.0737564	0.347956	0.555748	RPL13	NAP1L1	0.00124116	0.95914
0.178915	1.32483	0.250831	SF3A2	WTAP	0.00529245	0.893294
0.153751	1.09311	0.296956	THOC1	CDK12	0.00505853	0.910399
-0.254839	3.04883	0.0818921	CD47	CD9	0.0107714	0.769178
0.262088	2.57059	0.11012	ZNF217	HDAC2	0.0100977	0.809477
0.278413	4.22506	0.0407584	CDC5L	SF3B1	0.0148652	0.690619
0.0078281	0.00338779	0.953627	TOP2A	CDC5L	1.21425e-05	0.997835
-0.0920418	0.408172	0.523421	MCM6	C1QBP	0.00145563	0.953978
-0.288105	4.55494	0.0336925	THOC3	EIF4A3	0.0160073	0.671868
0.132614	0.684522	0.409088	SETDB1	ATF7IP	0.00364719	0.932203
0.035416	0.0511198	0.8213	SNW1	SNRPB2	0.000192143	0.989154
-0.0157346	0.0139279	0.906144	MRPL20	MRPS25	5.27543e-05	0.995214
-0.130102	0.985866	0.321624	THOC6	PRPF6	0.00355927	0.915942
-0.109013	0.707557	0.400974	CDC40	HNRNPR	0.00252062	0.93085
0.0616635	0.158977	0.690578	MED21	TBP	0.000892332	0.975522
-0.0447585	0.0785839	0.779433	NOP58	RPL10A	0.000280578	0.984721
-0.0175932	0.0247319	0.87515	ZCCHC8	HNRNPF	8.83203e-05	0.991928
-0.0244147	0.0213028	0.884062	RPS21	RPL23A	7.60755e-05	0.993099
-0.26406	2.87293	0.0913017	PHF5A	SNRPF	0.0111409	0.782216
0.380514	5.67351	0.0181949	WTAP	AQR	0.0285569	0.596557
-0.0788372	0.474626	0.491439	MRPS18A	LACTB	0.00169828	0.94877
0.320327	5.13667	0.0241886	RBM28	RPS23	0.0180148	0.631955
0.0521652	0.147273	0.701446	UBA52	FAU	0.0005257	0.976743
0.0860468	0.305661	0.580952	USP2	CHUK	0.00147445	0.962501
0.365215	9.31393	0.00250521	MRPL38	MRPL41	0.0339535	0.329679
-0.362165	5.32011	0.0218108	HNRNPA1	RPL18	0.0186461	0.619837
0.0384732	0.113139	0.73685	POLD4	PCNA	0.000403904	0.980591
-0.0844818	0.31265	0.576721	ACTR6	SRCAP	0.0016515	0.962082
0.263087	4.70996	0.0308289	XAB2	HNRNPU	0.016543	0.657957
0.00530258	0.00120885	0.972289	H1FX	RPL23	4.31731e-06	0.997835
0.34735	6.96777	0.00876601	XRCC4	MRE11A	0.0243656	0.485947
0.236488	2.05701	0.153323	RING1	MGA	0.011818	0.841555
0.176493	1.50614	0.22076	RPS18	RPLP1	0.0053503	0.877099
0.245459	2.38683	0.123491	RPSA	RPL7	0.00845234	0.818624
0.0233022	0.0237264	0.877694	RPL37A	RPS8	8.473e-05	0.992202
0.0601944	0.158514	0.690837	PRPF19	TCERG1	0.000576082	0.975568
-0.0122611	0.0104485	0.918664	ASH2L	SERPIND1	4.1134e-05	0.995776
0.0130174	0.0149292	0.902896	POLD3	PRIM1	8.72979e-05	0.994329
0.102361	0.453478	0.501243	RPS27	RPL9	0.00161695	0.950862
-0.184173	0.9172	0.339151	MRPS5	MRPL53	0.00371461	0.919265
0.0975439	0.48409	0.487153	CACTIN	SNRPD1	0.00172591	0.948595
0.246564	3.10794	0.0790099	MRPS33	MRPL44	0.0110561	0.766169
0.172727	1.38896	0.239607	ZNF217	CTBP2	0.00506201	0.886722
0.507504	16.0586	7.87838e-05	RPA2	RPA1	0.0542413	0.062417
-0.0919991	0.432546	0.511299	MRPS33	MRPL4	0.00158772	0.951558
-0.0996292	0.539596	0.463228	MRPS11	MRPL1	0.00196546	0.944182
-0.0325377	0.0715229	0.789329	EIF3B	EIF3L	0.000255374	0.984721
-0.339091	4.20557	0.0412221	GNL3	RSL1D1	0.0147976	0.69263
0.0445772	0.113735	0.736184	RPL11	H1FX	0.000406031	0.980514
0.345735	7.0423	0.00841565	EPRS	DARS	0.024534	0.480411
-0.256762	3.41172	0.0657897	TXNL4A	SF3B1	0.0120381	0.750983
-0.0970649	0.633724	0.426918	SIN3B	ZMYM2	0.00309687	0.935912
0.168317	1.21413	0.271543	PRPF19	NCBP2	0.00468388	0.901713
-0.156266	1.24475	0.265521	CD2BP2	TRA2B	0.00445756	0.899913
0.0661603	0.173688	0.677174	DHX9	RPS11	0.00061993	0.975181
0.046986	0.069646	0.792199	NFKBIA	NFKBIB	0.000443408	0.984745
-0.0900608	0.498456	0.480767	RPL10	RPS24	0.00177703	0.946526
-0.116617	0.481191	0.488721	MED4	RXRB	0.00249994	0.94877
0.212254	2.6525	0.104532	MRPS23	MRPS9	0.00955332	0.802567
-0.108727	0.508966	0.476266	RAD50	TRRAP	0.00207311	0.945723
0.00290121	0.00035182	0.985049	PAXBP1	SNRPA	1.27471e-06	0.998737
-0.00330219	0.000734736	0.978394	CUL4A	COPS4	2.62405e-06	0.998487
0.0122432	0.00905084	0.924275	WBP11	SRRT	3.23234e-05	0.995945
-0.28636	3.7612	0.0539129	NCBP2	LSM3	0.0191155	0.726001
-0.129689	1.0728	0.301208	RPL19	RPL31	0.0038168	0.911533
0.122981	0.903077	0.342851	RPL18	SRPK1	0.00350161	0.919466
0.219604	2.15109	0.143616	MRPS30	MRPS35	0.00778953	0.836478
0.00999642	0.00575782	0.939586	SRSF1	DDX41	2.72875e-05	0.997204
0.0313569	0.0561116	0.812924	RPS16	RPL8	0.000200359	0.988407
-0.0786546	0.296553	0.586506	MRPL10	MRPS18B	0.00110945	0.963384
-0.0270188	0.0547817	0.815134	MPP3	LAMA3	0.000219079	0.98858
-0.139801	0.85811	0.355066	RPS29	RPL4	0.00305531	0.921451
-0.0194446	0.0178547	0.893798	TANK	HSP90AB1	6.37626e-05	0.993258
0.129282	0.946663	0.331431	SF3A3	CHERP	0.00345565	0.917352
0.096095	0.428118	0.513466	GPR56	GNAQ	0.00157149	0.951558
-0.0245712	0.0264791	0.870853	RPS7	FAU	9.45594e-05	0.991739
0.0117433	0.00828952	0.92752	HNRNPUL1	DDX3X	2.96046e-05	0.99627
0.142491	0.855524	0.355791	DHX9	RPL31	0.00304614	0.921585
0.344928	4.51454	0.034555	MYBBP1A	RPS15	0.017132	0.677169
-0.0510997	0.143098	0.705515	CPSF3L	POLR2A	0.000525819	0.977694
-0.041075	0.0926561	0.761067	SYF2	CRNKL1	0.000350847	0.983017
0.096079	0.562763	0.453884	PPP6C	NFKB2	0.00233936	0.942409
-0.00206815	0.00017008	0.989604	LSM3	SNRPA1	6.07427e-07	0.998803
-0.00878187	0.00370879	0.951486	PRPF8	NCBP2	1.4375e-05	0.997835
0.300474	6.85019	0.00946702	XAB2	CDC40	0.0296738	0.496443
0.167617	1.71923	0.190954	NCAPG2	SMC4	0.00659417	0.866432
-0.145009	0.589359	0.44396	SNW1	WDR83	0.00419206	0.939928
0.127617	0.976937	0.32381	RPS16	RPL18A	0.00347693	0.916368
0.0679427	0.22051	0.639279	MRPL21	MRPS33	0.001351	0.969827
-0.0179901	0.0183994	0.8922	UBQLN2	PSMA6	6.57079e-05	0.993258
0.274207	3.94182	0.0486619	THRAP3	MED6	0.0220285	0.710502
-0.175934	1.96318	0.162281	PPIH	SF3B3	0.00696254	0.847883
-0.0481927	0.159184	0.690213	TRAF7	HSP90AB1	0.00056819	0.975522
-0.0332276	0.0587664	0.808637	MRPL11	MRPS27	0.00021365	0.987969
-0.107075	0.664507	0.415752	SNRPB	WTAP	0.0026616	0.933087
0.237132	3.97027	0.0472812	EEF2	ILF3	0.0139813	0.705957
-0.0586012	0.263191	0.608449	CARM1	ARID1A	0.00118949	0.965927
-0.170921	1.6086	0.205766	DHX8	PPIH	0.00583652	0.871933
0.319974	4.63445	0.0322672	MRPL55	MRPL14	0.0177134	0.664768
-0.0433365	0.0559859	0.813145	MRPS9	MRPL14	0.000217796	0.988428
0.375882	7.55331	0.00649659	MRPL11	MRPL45	0.0337875	0.444469
0.0653548	0.206763	0.649669	PSME1	PSMA5	0.000737895	0.970935
-0.0972567	0.589524	0.443255	ZRSR2	SF3B4	0.0021161	0.939777
-0.105389	0.693542	0.405672	KDM1A	GTF2I	0.00247082	0.931762
-0.284121	4.04174	0.0453468	EFTUD2	SMARCA5	0.0142294	0.702953
0.0152863	0.0106494	0.917916	U2AF2	MFAP1	5.57528e-05	0.995776
-0.265027	3.71304	0.0551746	PPIE	LSM4	0.0152981	0.72838
-0.011228	0.00972363	0.92152	LUC7L3	USP39	3.4726e-05	0.995776
-0.114981	0.562916	0.453826	U2AF1	LSM4	0.00234976	0.942343
0.0319294	0.0598279	0.806948	HNRNPU	SRRM1	0.000214391	0.987879
-0.431226	7.07838	0.00853585	MED7	MED22	0.0393072	0.483655
0.161876	1.42112	0.234314	HIST1H1D	BRIX1	0.00547805	0.882821
-0.268037	4.37366	0.0374062	DCP2	EDC4	0.0154889	0.684787
0.125098	0.92297	0.337562	PRPF4B	PNN	0.0034321	0.918382
-0.0414011	0.088242	0.766645	MAGOH	SRRM2	0.000316179	0.983579
-0.237103	3.42387	0.0653137	IGF2BP1	RPL27	0.0120804	0.750371
-0.41965	9.01932	0.00291279	RPS14	RPL10	0.0312066	0.347089
0.170187	1.63418	0.202678	BRD4	MED14	0.00848331	0.87159
0.15989	1.30109	0.255	ADRB1	PRKACA	0.0046751	0.896631
-0.0658523	0.374031	0.541311	NOP56	TUFM	0.00133404	0.957444
-0.053028	0.115888	0.733793	DDX21	EEF2	0.000413714	0.980085
0.0777128	0.219117	0.640078	ACTA2	RPL3	0.000781949	0.969827
-0.346317	6.62531	0.0106194	MRPL41	MRPL21	0.0253237	0.514932
0.0499501	0.0996859	0.752462	TP53BP1	MDC1	0.00038623	0.981692
-0.0201152	0.0186357	0.891522	SNRPD2	XAB2	7.22262e-05	0.993258
-0.106355	0.4381	0.508638	LSM3	SNRPF	0.00171509	0.95152
-0.0333117	0.0442583	0.833534	NAP1L1	EBNA1BP2	0.000165734	0.990313
-0.110325	0.474491	0.491654	LSM7	PPIE	0.00215214	0.94877
0.027355	0.031902	0.858376	INTS12	POLR2A	0.000117273	0.990784
0.0557767	0.155372	0.693816	SNRPA	SMNDC1	0.000669259	0.975884
-0.238181	2.40327	0.122781	RPS25	RPL37	0.012756	0.817682
0.0950749	0.568738	0.451883	H3F3A	ASF1B	0.0035867	0.941577
-0.138291	0.730967	0.393301	ACTA2	RSL1D1	0.0026038	0.930451
-0.172904	1.36321	0.24399	SFI1	SNRPA	0.00491488	0.889523
0.0785874	0.176787	0.674668	TAF5	TAF10	0.00101498	0.974678
-0.190634	1.88833	0.170489	RPL28	RPS8	0.00669887	0.854092
-0.134597	0.777292	0.378729	PAXBP1	SRRM2	0.00277825	0.927498
0.0984588	0.438039	0.508615	RPS27	RPL35	0.00156198	0.95152
0.347848	5.24377	0.0228591	GTF2B	DRAP1	0.0205442	0.624694
0.0160895	0.00880397	0.925332	MRPL9	MRPS21	4.0947e-05	0.996082
0.0426932	0.128465	0.7203	SRRM2	PPM1G	0.000460237	0.979931
-0.0859464	0.361553	0.548293	ACTL6A	ARID1B	0.00171872	0.957513
0.192246	1.78664	0.182421	RACGAP1	NUP93	0.00634041	0.861232
0.019823	0.0174546	0.894988	ILF2	RPL7A	6.2334e-05	0.993331
0.00196318	0.000220241	0.988176	CBX3	RNF2	1.21011e-06	0.998803
-0.0574139	0.102514	0.749211	VPS72	MORF4L1	0.000578839	0.981284
-0.0287906	0.0442201	0.8336	RPL7	RPS29	0.000160775	0.990313
-0.0350024	0.0577488	0.810326	MCC	POLR1E	0.000276234	0.988018
0.056499	0.101544	0.750222	ACTG2	RPL37A	0.000362527	0.981399
0.117859	0.536023	0.465038	POLR2H	POLR2G	0.00296906	0.944996
0.0157946	0.00961412	0.922007	LSM2	SNRNP27	5.65504e-05	0.995776
-0.211223	2.20111	0.139036	DDX17	U2SURP	0.00779979	0.83335
-0.30184	3.7891	0.0525873	HNRNPA1	RPL24	0.0133518	0.722675
-0.0918017	0.523143	0.470108	DDX41	SNRNP200	0.00186488	0.945723
-0.241178	3.01554	0.0835779	ZMAT5	SF3B4	0.0107309	0.772343
-0.10599	0.60625	0.436868	CKS1B	CUL1	0.00218385	0.93848
0.0784543	0.257751	0.612075	THOC7	SNRPA	0.000933008	0.965942
0.177083	1.45356	0.228976	SRSF4	SRSF2	0.00516446	0.879406
0.0515525	0.195545	0.658683	ZC3H13	FBL	0.000697887	0.972884
0.0551935	0.16064	0.688878	DHX38	SMU1	0.00058169	0.975522
-0.0671355	0.176306	0.674889	RPL37	RPL18	0.000629269	0.974717
-0.0504426	0.0754993	0.783702	USP39	PPIL1	0.000279549	0.984721
0.154666	0.680442	0.410809	MED22	MED9	0.0047358	0.932277
-0.136776	0.941802	0.332655	SRPK1	RPL28	0.00336428	0.917543
-0.34517	4.16642	0.0424777	NCBP1	THOC5	0.0193637	0.696488
-0.121362	0.957521	0.328657	RPS6	U2AF2	0.00340806	0.91679
0.118558	0.462197	0.497262	MRPL43	MRPL20	0.0019464	0.949602
-0.148345	0.7029	0.403046	MRPL18	MRPL34	0.00432014	0.93097
0.0687668	0.306748	0.580125	RPL13A	SLC25A5	0.00109433	0.962501
-0.26129	3.3859	0.067292	RBMX	CWC15	0.0172411	0.752431
0.172969	1.76275	0.185446	EXOSC10	EXOSC2	0.00673415	0.864318
0.0466647	0.124659	0.724301	RPL23	RPS21	0.000445012	0.979931
0.113361	0.620946	0.431568	MRPL13	MRPS12	0.00289322	0.937469
0.0185124	0.0189133	0.890728	MRPL34	MRPL53	7.68774e-05	0.99325
0.343801	5.55143	0.0191548	U2AF1	RPL15	0.0194411	0.600032
-0.0192892	0.0200209	0.887649	SF3B1	GPATCH1	0.000119871	0.993099
-0.00536453	0.00104841	0.974209	SNRPD3	GEMIN6	6.39269e-06	0.998195
0.152173	1.3305	0.249711	MRPL34	MRPL11	0.00478027	0.892589
-0.181073	1.38788	0.239809	LACTB	MRPS31	0.00515196	0.886827
-0.0157307	0.0104743	0.918563	MRPL1	MRPL22	4.05962e-05	0.995776
-0.224607	2.06929	0.15192	VDR	RXRB	0.0106626	0.840449
0.23988	2.7509	0.0985395	SNRPD1	GEMIN4	0.0116194	0.794339
-0.274978	3.04758	0.0824827	LSM3	TFIP11	0.0158689	0.770062
-0.0918797	0.673353	0.412583	SNRPB	PUF60	0.00239906	0.932342
-0.0290597	0.0441062	0.833812	HNRNPU	TCOF1	0.000160946	0.990313
-0.0534638	0.141966	0.70662	RPL18	EEF1A1	0.000506765	0.977893
-0.0109326	0.0066087	0.93527	PPIL1	RBM17	2.51275e-05	0.996946
0.167719	1.32748	0.250701	CBX3	CENPB	0.00693827	0.893221
-0.0550708	0.118029	0.73144	RPSA	RPL3	0.000421354	0.979987
-0.0107581	0.00619171	0.937337	HNRNPM	RPL27	2.21128e-05	0.997185
0.132201	0.932067	0.335349	RFC4	RFC1	0.00407137	0.917857
-0.259315	2.53291	0.112623	PRPF40A	ACIN1	0.00896501	0.810376
-0.20109	1.84977	0.175125	SF1	HTATSF1	0.00787638	0.855944
-0.328582	4.95829	0.0267939	DDX17	SNW1	0.0180987	0.642853
0.175889	1.82521	0.177789	LSM4	ALYREF	0.00649945	0.857667
-0.243277	1.52537	0.218513	CIRBP	SNRNP27	0.00889298	0.876181
0.123059	0.647655	0.421841	LSM6	PPIL3	0.0030033	0.935131
-0.0374451	0.0740386	0.785746	PPIL1	ZNF207	0.000265301	0.984721
-0.0678458	0.211899	0.645715	SF3A1	SMNDC1	0.000912522	0.970363
0.180655	1.33865	0.248257	RPL27A	RPL13	0.00475816	0.892317
-0.0754676	0.297646	0.585925	MRPS31	MRPL45	0.00137609	0.963232
0.00468468	0.00121993	0.972162	XRCC5	ILF3	4.35687e-06	0.997835
-0.140324	1.36994	0.242818	THOC6	RBM39	0.00486882	0.888064
0.0553977	0.199125	0.655773	KIAA1429	DHX9	0.000710656	0.972391
0.0328936	0.0609781	0.805147	PSME1	PSMB6	0.000229188	0.987643
-0.0646884	0.20359	0.652246	THOC5	RBM22	0.000847575	0.971536
-0.243165	3.19546	0.0749481	MRPS11	MRPS34	0.0115278	0.761494
-0.0686398	0.236228	0.627648	RBMX	DHX35	0.00156198	0.968122
0.0315275	0.0896745	0.764814	RPL21	TUFM	0.000320164	0.983289
-0.00998301	0.00350861	0.95283	KAT2B	TACC2	1.88631e-05	0.997835
0.13409	1.70943	0.192132	HMGB1	GAPDH	0.00606805	0.866482
0.199841	2.0166	0.156977	SF3B3	FRG1	0.00892237	0.844398
0.211994	2.61392	0.107056	RBM17	SF3B1	0.00924908	0.805005
-0.252815	3.48784	0.0628659	DHX8	HNRNPA2B1	0.0123033	0.745514
-0.0480048	0.100918	0.750981	TFIP11	BUD31	0.000380677	0.981413
-0.0964889	0.466823	0.495017	SRPK1	RPL14	0.00166445	0.949373
0.278289	2.32187	0.128696	RPL31	RPS3A	0.00822418	0.826033
0.216981	2.12795	0.145823	MRPS16	MRPS25	0.00799595	0.836648
0.00694841	0.00319719	0.954949	HNRNPM	DDX21	1.14184e-05	0.997835
0.0652019	0.305	0.58121	PPM1D	PLRG1	0.00109987	0.962501
-0.0533101	0.197361	0.657215	PUF60	PPIL1	0.000730432	0.972598
0.0536479	0.183129	0.669201	MED13	MED17	0.000999707	0.974061
-0.0101101	0.00394043	0.949996	NCBP1	XAB2	1.52727e-05	0.997835
0.0166677	0.01171	0.913928	THOC7	PPIL3	5.44621e-05	0.995776
-0.150025	0.796221	0.373003	MRPL33	MRPL13	0.00287656	0.926331
-0.00655966	0.00213587	0.963171	RPS5	RPL13	7.62806e-06	0.997835
-0.0786244	0.23915	0.625451	SRSF3	SYF2	0.00140479	0.967767
0.188756	2.45921	0.117967	DHX16	CAPRIN1	0.00870641	0.813527
0.0210044	0.0271474	0.869248	RPL30	ILF2	9.69456e-05	0.991523
0.0981478	0.573502	0.449531	ACTL6A	HDAC1	0.00211958	0.940859
0.0400141	0.0697868	0.79185	MRPL55	MRPS16	0.000260331	0.984721
0.197922	3.38529	0.0675245	C19orf43	BUD13	0.0195247	0.752644
0.187407	1.50305	0.221971	GTF2H2	GTF2H4	0.00913691	0.87734
0.00297927	0.000481883	0.98251	INADL	MPP5	2.5632e-06	0.99862
-0.227515	2.55279	0.111231	TXNL4A	SRRM2	0.00906684	0.810376
0.114294	0.630585	0.427838	HDAC3	HDAC1	0.00233006	0.936304
0.250701	4.30859	0.0388363	PAXIP1	MRE11A	0.0152081	0.686581
0.0123299	0.00801938	0.928714	HTATSF1	XAB2	3.10819e-05	0.996407
0.0526221	0.231637	0.630735	RFC4	CDK2	0.000929405	0.968653
0.015695	0.0104772	0.918546	RPL29	GNL3	3.75513e-05	0.995776
-0.044911	0.0782743	0.779932	INTS9	INTS8	0.00038168	0.984721
0.0181047	0.0152198	0.901904	RPLP1	RPS6	5.43535e-05	0.99417
-0.0241741	0.0268495	0.869961	RPS24	RPS8	9.58819e-05	0.991536
0.176104	1.34032	0.248134	LSM5	LSM4	0.00557674	0.892253
-0.240538	2.78681	0.0961608	SAP30	HSP90AB1	0.00985481	0.790801
-0.0771898	0.37213	0.542391	TOP2A	POLD1	0.00146293	0.957444
-0.217805	4.14775	0.0426305	DGCR14	HNRNPF	0.0145972	0.696488
0.156501	1.30563	0.254204	MRPL20	MRPS36	0.00483019	0.896631
-0.0935501	0.321288	0.571705	RPL18	ACTG2	0.00219577	0.961283
0.67204	23.2745	2.31026e-06	EIF3A	EIF3L	0.0767441	0.00615653
0.0426647	0.0738942	0.785949	TOP1	RPS3A	0.000263838	0.984721
0.030945	0.0446638	0.83281	MRPL20	MRPS10	0.000193312	0.990313
0.0637609	0.153648	0.695371	ACTA2	RPL13	0.000548443	0.975953
-0.107634	0.634784	0.426281	HNRNPR	PRPF19	0.00226196	0.935912
-0.0338043	0.0629002	0.802153	POLE3	RPA1	0.000224593	0.987162
0.12554	0.839219	0.360411	HNRNPU	CDC5L	0.00299893	0.923279
0.273264	2.97588	0.0862115	CHD3	SIN3B	0.016088	0.776985
-0.187659	1.3936	0.239298	DDB1	RING1	0.00739727	0.886647
-0.0778054	0.252388	0.615875	SNRPD3	SMNDC1	0.0010867	0.966744
0.235147	3.32475	0.0693103	RBM28	DDX21	0.0117348	0.754451
0.060556	0.166455	0.683697	MRPL40	MRPL32	0.000792017	0.975235
0.137902	0.90979	0.340993	NCL	NOP56	0.00323873	0.919466
-0.289889	4.3003	0.0390197	RPL6	RPS3	0.0151259	0.687795
-0.0363051	0.0866	0.768765	LUC7L3	PLRG1	0.000312538	0.983912
0.112341	0.570863	0.450735	MGAM	RBBP5	0.0026238	0.941184
0.0288626	0.0456519	0.830965	SNRPF	DDX17	0.000163016	0.990163
-0.120194	0.726393	0.394783	DICER1	RPL12	0.00258755	0.930519
-0.420613	7.89265	0.00531712	MRPL50	MRPL15	0.0277039	0.420925
0.0916298	0.305416	0.580991	MRPL43	MRPL3	0.00119628	0.962501
0.11103	0.731384	0.393205	TRA2B	THOC2	0.00274202	0.930403
0.168549	1.37404	0.242557	RFC3	CHTF18	0.00703285	0.887914
0.131796	0.831776	0.362555	WTAP	SNRPA	0.00300463	0.924171
0.192415	2.29455	0.130956	CHERP	SF3B1	0.00812823	0.828727
-0.126627	0.695898	0.404877	RBM25	U2AF1	0.00247919	0.931383
-0.0689774	0.201068	0.654282	ZEB1	RCOR1	0.000873445	0.97208
-0.0404305	0.116402	0.733399	MAGOH	GPATCH1	0.000696531	0.980078
0.0285473	0.0486952	0.82551	NCL	SLC25A5	0.000173881	0.98944
-0.235487	2.01114	0.157462	DAP3	MRPS15	0.0084144	0.845308
0.225192	1.10386	0.295193	MRPL24	MRPS18C	0.00766017	0.909793
0.00406818	0.00080464	0.97739	SNRPD2	SRSF11	2.8737e-06	0.998313
0.303793	5.70212	0.0176075	RPL39	NOP58	0.0199583	0.594629
-0.122362	0.618372	0.432318	RPS3A	RPL8	0.00220361	0.937866
0.0805471	0.30631	0.580454	MRPL54	MRPL2	0.00123858	0.962501
-0.0844428	0.399046	0.528155	KMT2A	RBBP4	0.00158101	0.955681
0.0709616	0.215092	0.643328	PFDN6	PFDN1	0.00111322	0.97002
-0.0603748	0.198204	0.656518	CDC40	PABPC1	0.000707371	0.972437
-0.421349	10.3243	0.00146805	FBXW2	CUL1	0.0359324	0.274367
0.00991844	0.00394648	0.949954	H1FX	U2AF1	1.40944e-05	0.997835
-0.0741307	0.257939	0.612148	MED10	MED29	0.00139988	0.965942
-0.100636	0.370421	0.543268	PSMA7	PSMA6	0.00132118	0.957444
-0.105363	0.523915	0.469781	ILF2	EIF2S3	0.00186763	0.945723
0.020082	0.0192512	0.889749	HNRNPDL	DHX15	6.87494e-05	0.99325
-0.0734867	0.271836	0.602515	PWP1	RPS2	0.000969903	0.965724
0.141809	0.763815	0.383112	TUFM	ACTA2	0.00354005	0.929089
0.156068	1.72045	0.190729	MRPL12	MRPS27	0.00621728	0.866432
-0.307664	4.33096	0.0383337	RPL13A	RPL27	0.0152321	0.686581
0.179256	1.40685	0.236779	MRPS24	MRPS30	0.00595095	0.885107
0.0772563	0.408689	0.523378	ACTB	SMARCD1	0.00207027	0.953959
-0.106769	0.773271	0.380129	CBX8	PHC2	0.00336536	0.927775
0.0429065	0.0701321	0.791339	RPL15	RPS8	0.000250409	0.984721
0.14383	0.69437	0.405611	MRPL44	MRPS12	0.00323423	0.931736
-0.0884145	0.316546	0.574141	RPL41	RPL14	0.00112924	0.961619
-0.0480945	0.119815	0.729506	MRPL2	MRPS7	0.00044521	0.979931
-0.175471	1.47096	0.226232	PRPF4	SMU1	0.00530131	0.878522
-0.165289	1.24363	0.265887	IK	RBM22	0.0051551	0.900191
0.163391	1.22961	0.268877	CPSF1	CPSF4	0.00639658	0.901135
0.0369016	0.058633	0.808849	SMC3	MTA2	0.000211627	0.987969
0.101399	0.552785	0.457805	RPLP1	NOP56	0.00197034	0.943121
0.187027	2.01329	0.157039	SNRPC	PRPF8	0.007139	0.844575
-0.0853001	0.341943	0.559606	EIF4A3	DGCR14	0.00232075	0.960196
-0.146874	1.19729	0.274805	THOC1	SF3A3	0.00425781	0.902475
0.0828125	0.467719	0.494604	SNRPA	PUF60	0.00166764	0.949258
0.19144	2.43167	0.120606	BMP2	TWSG1	0.0129048	0.815063
-0.0889739	0.268249	0.604933	SNRPG	SRSF5	0.000992527	0.96579
0.118315	0.864472	0.353291	RPL19	RPL35	0.0030779	0.921451
0.0476787	0.194823	0.659429	CHD4	ZMYM3	0.00101368	0.972884
0.0189181	0.0272276	0.869087	TERF1	TERF2	0.000121537	0.991523
0.220938	1.64998	0.200533	RALY	TFIP11	0.00865452	0.871012
0.101948	0.464067	0.496301	MRPL39	MRPL13	0.00167858	0.949602
-0.104779	0.464887	0.496089	HSP90AA1	IKBKG	0.00217782	0.949602
-0.284727	3.51823	0.0619111	PAXBP1	RBM22	0.0144475	0.744393
-0.215858	3.57043	0.0598502	RBM22	RALY	0.012591	0.739204
0.202942	2.19451	0.139665	THOC2	THOC6	0.00803279	0.834133
0.00294787	0.000407973	0.9839	RPLP0	RPL27	1.45705e-06	0.99862
-0.214852	2.27646	0.132479	TFIP11	DHX15	0.00806465	0.830084
0.016171	0.0110532	0.916346	HNRNPA1	TCOF1	4.03386e-05	0.995776
0.122331	1.61499	0.204846	APC	IQGAP1	0.00573476	0.871927
-0.0142188	0.00964046	0.921861	MED27	MED1	3.75101e-05	0.995776
-0.190789	2.78915	0.0960898	SNRPB	MOV10	0.0104545	0.790661
0.0377099	0.0603901	0.80609	PNN	RBM22	0.000251562	0.987869
-0.045545	0.123562	0.725477	THOC2	SRSF5	0.000457427	0.979931
-0.080511	0.706219	0.401502	SRSF1	TOP2A	0.00280573	0.93096
0.0132244	0.00611238	0.937769	PRPF4	TXNL4A	3.35834e-05	0.997204
0.359176	7.87737	0.0053571	ILF2	ILF3	0.0273636	0.420925
-0.272304	2.93096	0.0880028	RPL34	RPL12	0.0103593	0.780296
0.0286749	0.0264544	0.871019	HNRNPU	DGCR14	0.000179929	0.99177
-0.188304	0.821439	0.366284	MRPL17	MRPS18C	0.00571152	0.924791
0.21043	2.34679	0.12667	RPS10	RPS4X	0.00831174	0.822948
-0.0403482	0.0922751	0.76156	PRIM2	POLD3	0.000373444	0.983121
0.0437465	0.107008	0.743825	LSM2	PRPF6	0.000387559	0.980934
-0.0855436	0.425113	0.514932	RPS4X	RPS5	0.00151596	0.951888
-0.160968	1.26928	0.261123	TFIP11	THOC3	0.00571056	0.898847
0.0479611	0.134306	0.714457	INTS4	INTS12	0.000775731	0.978959
-0.0433792	0.129305	0.719427	SRSF1	NCBP1	0.000464908	0.979931
0.026666	0.0471986	0.828178	THOC5	CIRBP	0.000176743	0.989758
-0.0628311	0.140912	0.707811	CDK8	MED10	0.000769417	0.978028
-0.207126	1.88939	0.170445	MRPL52	MRPL43	0.00715979	0.854092
-0.113856	1.31841	0.251858	PUF60	DDX5	0.00468653	0.894499
0.0285902	0.0419748	0.83786	PDCD4	NMI	0.000193395	0.990313
0.0971392	0.326055	0.568696	ANKRD28	REL	0.00178831	0.960887
-0.115806	0.71786	0.39757	NCL	NAP1L1	0.00255723	0.930554
0.0691693	0.264307	0.607683	MRPL40	MRPS11	0.00117855	0.965859
-0.0513377	0.140331	0.708248	MRPS12	MRPS16	0.00052335	0.978126
0.283967	4.01426	0.0460837	DHX9	PPM1G	0.014184	0.702953
0.223447	3.01356	0.0837073	SNRNP40	PRPF3	0.0109979	0.772343
-0.078824	0.233528	0.629298	RPL15	RPS13	0.000833333	0.968423
-0.3055	5.0624	0.0252269	PSME2	PSMD11	0.0177589	0.636752
-0.214391	1.84625	0.176021	RBM22	SNRNP27	0.0107436	0.856908
0.0565623	0.162653	0.687034	ADAM15	ITGB1	0.000580565	0.975522
-0.0627326	0.211448	0.645992	U2AF2	RPS23	0.000754602	0.970369
0.283255	3.73283	0.0543618	ILF2	SNRPD3	0.0131561	0.726149
0.120035	0.757791	0.38488	THOC5	DHX16	0.00310879	0.929289
-0.058799	0.356853	0.550742	MAP3K3	YWHAE	0.00127285	0.958506
0.106381	0.914247	0.339815	WTAP	HSPA5	0.00325454	0.919466
0.185125	2.09981	0.148436	HIST1H2BM	DHX9	0.00744351	0.837347
-0.038822	0.0787609	0.779191	HNRNPR	SNRPD3	0.00028121	0.984721
0.117049	0.347433	0.55652	MED31	MED25	0.00247552	0.959194
-0.0875537	0.413305	0.520823	HNRNPM	RPL17	0.00147391	0.952866
0.0800183	0.418924	0.518005	SEPT8	SEPT9	0.00149392	0.952374
-0.0782201	0.221285	0.638622	MED4	MED17	0.00120775	0.969827
-0.0888527	0.488392	0.485314	KIAA1429	DHX16	0.00200581	0.947769
0.0357807	0.0612893	0.804741	KDM2B	RING1	0.000327643	0.987537
-0.0685111	0.274584	0.600688	HIST1H1D	YBX1	0.000979695	0.965153
-0.123763	0.890327	0.346271	FRG1	ZCCHC8	0.00343901	0.920807
0.0507518	0.0833759	0.77314	CUL7	RBX1	0.000511247	0.984591
0.117783	0.789375	0.375052	RPL30	RPL8	0.00281127	0.926377
0.0371898	0.0993693	0.752823	RPL4	CDC37	0.000354764	0.981798
-0.110547	0.772795	0.380108	IGF2BP1	RPL37A	0.00275239	0.927775
0.0421243	0.0758029	0.783271	RPL26	RPL31	0.000270652	0.984721
-0.101604	0.42252	0.516312	MRPL1	MRPS15	0.00177961	0.952157
0.030492	0.0256145	0.873027	PHF20	TAF1	0.000143881	0.991841
0.394355	4.28664	0.0397722	SNRPE	LSM7	0.0221776	0.689121
0.022972	0.0259947	0.872031	SRRT	SMU1	9.41748e-05	0.991832
0.0045021	0.00129795	0.971286	KIAA1429	DDX17	4.6355e-06	0.997835
0.0319961	0.0443058	0.833439	DHX15	YBX1	0.00015821	0.990313
-0.0465665	0.123232	0.725846	SKIV2L2	DHX38	0.000484932	0.979931
-0.235872	4.77239	0.029764	GPS1	CUL2	0.0170581	0.656407
0.0360484	0.0819993	0.774818	POLE3	PCNA	0.000292769	0.984591
-0.0907453	0.225175	0.63551	MRPL30	MRPS7	0.000836381	0.969234
-0.250299	3.23537	0.0731407	LSM11	SNRPD3	0.0114229	0.759855
0.150191	1.25388	0.263772	RPL36	RPL6	0.00445818	0.898847
0.138495	1.06927	0.30224	SMAD2	NCOR1	0.00481504	0.911533
-0.127539	0.736143	0.392159	GTF2E2	GTF2H4	0.00449591	0.930023
0.0493199	0.0881021	0.766864	MRPL23	MRPL20	0.000371601	0.983601
0.0758791	0.205501	0.650826	PRPF8	LSM3	0.00106364	0.971162
0.134806	0.842638	0.359433	SNRPE	U2AF2	0.00300039	0.922977
0.0377819	0.0677386	0.795013	SNRNP40	DHX35	0.000448399	0.985437
-0.243427	2.61475	0.107	RPS23	RPL14	0.009252	0.805005
0.0273606	0.0470438	0.828448	RPL10	RPS19	0.000167985	0.989897
0.0400097	0.0896755	0.764844	KMT2A	SIN3A	0.000365888	0.983289
0.126961	0.676853	0.411825	FOXG1	FOXO3	0.0039657	0.932331
0.103037	0.42968	0.512684	ITGB5	VTN	0.00153222	0.951558
0.175233	1.63332	0.202303	DHX38	SSRP1	0.00579945	0.871518
-0.0934395	0.557968	0.455707	RPL35	NCL	0.00198878	0.94293
-0.0252203	0.0372972	0.847047	SNRPA1	THOC5	0.000176733	0.99035
-0.295571	3.53255	0.0612325	HNRNPA1	RPS29	0.0126827	0.742785
-0.018731	0.017568	0.894702	HIST1H3A	TLE1	9.75907e-05	0.993331
0.0287057	0.0396194	0.842371	RPL6	RPL14	0.000141478	0.990313
-0.074039	0.203265	0.652694	SNRPD2	GEMIN6	0.00123789	0.971575
0.127904	0.457547	0.499386	MRPL30	MRPS6	0.00179109	0.95029
0.201177	1.58159	0.209808	MRPL55	MRPL16	0.0068295	0.872863
-0.0619046	0.151986	0.696969	SF3B1	WBP11	0.000593342	0.976116
-0.118542	0.70596	0.40154	SMNDC1	SRSF4	0.00263707	0.93096
0.0120989	0.0107421	0.917526	RPL10	DDX21	3.83632e-05	0.995776
0.135963	1.08097	0.299464	CHERP	SNRPF	0.00422122	0.911128
0.234961	3.72475	0.0546215	CHERP	DHX15	0.0131281	0.72797
0.229283	2.42463	0.120579	MCM6	MCM3	0.00864627	0.815063
0.0201104	0.0171222	0.895987	RBM39	SRRM1	6.13662e-05	0.993354
0.0619001	0.308497	0.579074	SRSF2	MOV10	0.00116718	0.962341
-0.329962	5.17163	0.0237155	RPL27	RPL22	0.0181351	0.6287
0.0280455	0.0312535	0.859812	SF3B1	RBM17	0.00011882	0.990784
-0.00342651	0.000820457	0.977169	HIST1H1A	LMNB1	2.93019e-06	0.998313
0.122492	0.670839	0.413456	NUP93	SMARCA5	0.00239013	0.932842
0.250562	2.92668	0.0887672	CPSF6	TFIP11	0.015249	0.780478
-0.170397	1.19141	0.275984	SRSF5	PRPF19	0.004237	0.902829
-0.0789346	0.41547	0.519734	PRPF4B	PABPC1	0.00148162	0.952816
-0.332041	5.8818	0.0159307	TCOF1	RPS18	0.0205742	0.572797
-0.124493	0.64042	0.424237	NOP58	EEF1A1	0.002282	0.935131
0.107841	0.335979	0.562625	USP39	PRPF19	0.00119849	0.960375
0.175907	1.02953	0.311145	PPM1G	SNRPD1	0.00366342	0.913673
-0.0687375	0.280676	0.596678	TANK	CDC37	0.00100141	0.964787
-0.0150543	0.00860957	0.926139	TUBA1A	RPL8	3.07475e-05	0.996252
0.0227914	0.0235478	0.878171	CHMP2B	CHMP6	9.85168e-05	0.992281
0.168776	1.57078	0.211692	CUL4A	CBX8	0.00851046	0.87357
0.251476	2.70745	0.101002	MTIF2	LRPPRC	0.00957687	0.797266
-0.130112	0.827348	0.364018	PRPF19	CDC40	0.00367993	0.924205
-0.17029	0.987635	0.32167	PCSK4	TBP	0.0055179	0.915942
0.025514	0.0323422	0.85741	ZNF207	PLRG1	0.000116745	0.990784
-0.244485	3.53446	0.0617303	HDAC1	NCOR2	0.0193633	0.743609
0.021389	0.0259715	0.872135	DRAP1	SMARCD1	0.000131818	0.991832
-0.309424	3.64079	0.0575885	LACTB	MRPS15	0.0151296	0.734908
-0.0590004	0.230279	0.631872	AXIN1	TP53	0.00121693	0.968895
0.223146	2.07585	0.151234	CCNH	ERCC3	0.0104274	0.840056
-0.0680978	0.227184	0.634191	THOC6	TXNL4A	0.00124671	0.969146
0.13539	0.861168	0.354411	MRPL49	MRPS11	0.00382978	0.921451
-0.26305	3.97259	0.0472169	RBBP4	SMC1A	0.0139893	0.705855
0.135122	0.777889	0.378733	RALY	FRG1	0.0034607	0.927498
0.16904	1.67268	0.197197	MED20	MED23	0.00722003	0.8697
-0.189712	4.21428	0.0410176	NFKBIB	IQGAP2	0.0148802	0.691972
-0.0331705	0.0429365	0.836091	HSP90AB1	SETD1A	0.000251028	0.990313
-0.0201457	0.0374962	0.846616	FCER2	CD47	0.000150564	0.99035
-0.0440964	0.106905	0.744029	RPL4	PWP1	0.000521218	0.980934
0.322323	6.55675	0.0109734	LSM4	USP39	0.0228811	0.518335
-0.086852	0.314959	0.57511	XRCC6	H2AFX	0.001144	0.961725
-0.081764	0.358931	0.54959	ZNF207	CPSF6	0.0012941	0.958274
0.171313	1.61254	0.205361	PRPF4B	KIAA1429	0.00664655	0.871933
0.0379755	0.0455963	0.831183	BRD8	VPS72	0.000284895	0.990227
0.0796527	0.338195	0.561341	RPL7	RPL7A	0.00120638	0.960375
-0.041475	0.0906221	0.763657	SF3A3	SMNDC1	0.00039046	0.983289
0.24342	1.59127	0.208751	MRPS6	MRPS24	0.00862049	0.872863
0.116011	0.730774	0.393489	ITGB1	ITGA3	0.00304831	0.930451
0.0786825	0.303732	0.582015	RPL5	RBM28	0.00114055	0.962591
-0.19266	1.57731	0.210195	RPLP2	RPL15	0.0056017	0.872863
0.115092	0.65437	0.419242	RPS20	RPL23A	0.00233159	0.934257
-0.149541	1.08652	0.298143	RPS9	RPSA	0.00386542	0.910399
-0.253567	3.56685	0.0599777	RBM22	PRPF8	0.0125785	0.739204
0.0659357	0.264931	0.607158	NOP56	RPL17	0.000945289	0.965822
-0.104876	0.463118	0.496776	MRPL1	MRPL17	0.00177806	0.949602
-0.0572493	0.166499	0.683562	TJP1	CPSF7	0.000609513	0.975235
0.0707515	0.43592	0.509701	ASH2L	HDAC2	0.00172685	0.951558
0.00935872	0.00602878	0.938166	MAP3K3	PFDN2	2.16081e-05	0.997204
-0.0972531	0.461901	0.4974	MRPS11	MRPL48	0.00194516	0.949602
-0.00054861	1.23036e-05	0.997206	RPL39	ACTG2	8.42711e-08	0.999505
0.0296853	0.057884	0.810048	RPS2	SRP14	0.000206686	0.988018
0.0122326	0.0103431	0.919103	EHMT1	CDYL	5.53074e-05	0.995776
-0.0271741	0.033337	0.855256	PSMA6	PSMD6	0.000119046	0.990716
0.153774	1.25892	0.262954	PRMT5	SIN3A	0.00511219	0.898847
-0.230157	2.54202	0.112006	MRPS35	MRPS34	0.00919215	0.810376
0.103664	0.628233	0.428692	SRSF1	CHERP	0.00229594	0.936443
0.269789	4.4704	0.0353708	PRIM2	TOP1	0.0157148	0.679089
-0.07317	0.257118	0.612506	RPS12	RPS10	0.000917436	0.96596
0.0782909	0.356951	0.550724	MRPL13	MRPL17	0.00137101	0.958506
0.0293624	0.0446157	0.832895	MRPL51	MRPS30	0.000189818	0.990313
0.0952965	0.577914	0.447773	CREB1	FHL2	0.0020671	0.940859
0.196881	2.24707	0.135003	RBM17	PRPF4	0.00801816	0.83164
-0.155935	1.02472	0.312434	MRPL49	MRPL48	0.00430511	0.914031
0.0682133	0.225983	0.63499	ACIN1	PPIE	0.00102614	0.969234
0.000890675	3.32331e-05	0.995405	TIMM10	TIMM9	1.33466e-07	0.999503
-0.0152879	0.00904047	0.924378	POLR1E	RASAL2	6.06706e-05	0.995945
-0.0740671	0.280724	0.596795	THOC3	CWC22	0.00135432	0.964787
-0.170032	0.843428	0.359809	RPS13	RPL39	0.00527659	0.923071
-0.124689	0.69877	0.403945	RPS18	EBNA1BP2	0.00261029	0.931114
-0.171897	2.14866	0.143817	SHC1	ITGA6	0.00761534	0.836478
0.153049	1.07227	0.301357	WTAP	SF3A2	0.00394111	0.911533
-0.164198	1.16637	0.281118	RPL15	SCYL2	0.00433328	0.904612
-0.0941406	0.615703	0.433312	RPL36A	SLC25A5	0.00219411	0.937866
-0.0363306	0.073191	0.786983	CREBBP	SMARCB1	0.000310035	0.984721
-0.205351	2.86024	0.0919069	SNRPD3	HNRNPH1	0.0101118	0.78346
-0.0622902	0.181251	0.670646	PPWD1	BUD31	0.000683499	0.974475
-0.0934344	0.416785	0.519074	RPL3	RPS26	0.00148631	0.952616
-0.263778	2.83203	0.0935323	CHD3	RAD21	0.0101568	0.78592
-0.277618	3.56659	0.0601299	MRPS2	MRPL53	0.0142911	0.739204
-0.133056	0.753342	0.386188	SMARCA5	WDR11	0.00277215	0.929397
-0.0958183	0.475009	0.491263	RPL28	RPS16	0.00169359	0.94877
0.0113041	0.00620154	0.937328	MRE11A	GTF2H4	3.80448e-05	0.997185
0.106098	0.465637	0.495572	SF3B1	CPSF6	0.00167818	0.949557
0.0171354	0.0159499	0.899605	INTS8	INTS10	6.61778e-05	0.993812
0.0419453	0.0720544	0.788568	RALY	DDX23	0.000259121	0.984721
0.26781	3.34638	0.06862	MRPL14	MRPS30	0.01404	0.753919
0.124677	0.889361	0.347013	SNW1	GPATCH1	0.0052973	0.920807
-0.195071	1.59736	0.207329	RPL41	RPL4	0.00567249	0.872863
-0.0568112	0.13177	0.716879	PRPF40A	DDX46	0.00047207	0.979639
0.140119	0.865669	0.352994	SF3B3	PNN	0.00321971	0.921451
0.156888	1.26253	0.262149	CACTIN	SNRPC	0.00455355	0.898847
-0.16733	1.60749	0.205913	MRPS15	MRPS23	0.00579052	0.871933
0.0999907	0.349898	0.555073	SLC25A5	TUBA1A	0.0023586	0.95914
0.153759	1.42818	0.233084	SIN3B	MTA2	0.00512943	0.882251
0.270366	1.80807	0.180369	RPAP1	POLR2L	0.00957623	0.859434
-0.247762	3.18434	0.0754374	THOC5	SF3B4	0.0113247	0.762266
0.0233203	0.0281866	0.866792	SHCBP1	CBX3	0.000100656	0.991283
0.13852	0.899281	0.343798	TAF9	CPSF2	0.00322439	0.919645
-0.11193	0.704539	0.401984	SF3A3	SART1	0.0025279	0.93096
0.0187101	0.017513	0.894813	RPL22	RPS10	6.25426e-05	0.993331
0.0558953	0.157237	0.692018	PPIL2	SNRPE	0.000567322	0.975865
-0.113064	0.781533	0.3776	DOCK2	ELMO1	0.0034012	0.927227
-0.00198838	0.000150614	0.990218	MRPL17	MRPL18	5.86046e-07	0.998803
0.160158	1.77808	0.183469	U2AF2	CAPRIN1	0.0063102	0.861969
0.0991674	0.305116	0.581346	DHX38	LSM7	0.00161177	0.962549
0.168325	1.43239	0.233051	MRPL21	MRPL33	0.00840444	0.882251
0.0221665	0.0210915	0.884634	DHX35	PABPC1	7.53212e-05	0.993099
0.19041	1.61084	0.205488	MRPL24	MRPL41	0.00604191	0.871933
-0.187722	1.774	0.184063	PPIL2	XAB2	0.00682902	0.862595
-0.129193	1.17319	0.280119	DHX38	IGF2BP3	0.00613681	0.90435
0.150396	0.831685	0.362836	MRPL32	MRPL27	0.00396358	0.924171
-0.028393	0.0574442	0.810757	MED23	OPA1	0.000205116	0.988018
-0.178507	1.23972	0.266643	IK	LSM4	0.00516036	0.900741
0.418248	8.37026	0.00414775	WASF2	BRK1	0.0321475	0.391725
0.201387	1.51777	0.219669	MRPL18	MRPL54	0.00890095	0.876981
-0.12862	0.856943	0.355396	BACH1	MRE11A	0.00306208	0.921451
0.089811	0.344004	0.558001	PAXBP1	SRSF3	0.00123147	0.959663
0.0229747	0.0306828	0.861077	SLC25A5	YBX1	0.000109569	0.990784
-0.377123	6.82734	0.0094623	FRG1	SF3B3	0.023803	0.496443
0.0477908	0.123052	0.726015	HSPA8	PI4KA	0.000445643	0.979931
-0.0131253	0.00962594	0.921914	SRSF4	DDX3X	3.43772e-05	0.995776
-0.12756	0.824231	0.364727	PSMB5	PSMD1	0.00293504	0.924303
-0.223473	1.44315	0.230668	MRPL35	MRPL1	0.00523937	0.880425
0.0322788	0.0530064	0.81808	RPL13	RPL32	0.000189273	0.988922
0.0801796	0.444963	0.505292	GPS1	COPS3	0.00160379	0.95152
-0.203044	1.96486	0.162102	RPL13A	RPS7	0.00696847	0.847672
0.00342047	0.00139903	0.970202	CDK12	IGF2BP3	7.36329e-06	0.997835
-0.128494	0.727541	0.394918	CHMP4B	CHMP4A	0.00438998	0.930519
-0.041509	0.0771682	0.781512	MRPS12	MRPL33	0.000456408	0.984721
-0.138705	0.796053	0.373042	PRPF40A	U2AF2	0.00283499	0.926331
0.0416194	0.0808909	0.776378	ILF3	ACTB	0.000390625	0.984651
-0.361551	6.88092	0.00919118	IK	SRSF9	0.0240692	0.492907
0.108005	0.356935	0.550986	MED4	MED6	0.00203548	0.958563
0.213563	2.5927	0.108896	RPS12	PWP1	0.0124894	0.807957
-0.140481	0.676169	0.412103	RPP14	RPP38	0.00410606	0.932342
-0.128332	0.875823	0.3502	BUD13	BUD31	0.00329411	0.920903
-0.251717	4.99448	0.0262172	DDX3X	DDX5	0.0175248	0.641109
-0.0472382	0.103206	0.7483	RCOR1	SMARCB1	0.000437123	0.981189
-0.122329	0.845832	0.358537	MRPL51	MRPL13	0.00305525	0.922738
0.101413	0.749282	0.387445	RPL28	SLC25A5	0.00266887	0.929842
0.01978	0.013648	0.907123	RAD51	TP53	7.22065e-05	0.995229
-0.198475	1.52821	0.2176	GTF3C3	GTF3C4	0.00638007	0.876153
-0.172238	1.32328	0.25099	SRSF5	SRRM1	0.00472054	0.893508
-0.135374	0.612576	0.434488	POLE4	POLD2	0.00220659	0.938239
-0.0214461	0.0146834	0.903639	ACTG2	RPL6	5.24379e-05	0.994499
0.175006	0.705998	0.401826	SNRNP200	MFAP1	0.00368271	0.93096
-0.114549	0.593528	0.441842	DDX17	PPWD1	0.00255178	0.939554
-0.237815	2.67342	0.10316	EEF1A1	RPS11	0.00945762	0.800443
0.113608	0.669483	0.413928	RPL37A	MYBBP1A	0.00238531	0.932842
-0.11126	0.691413	0.406393	RPL35	U2AF2	0.00246325	0.93177
-0.0115727	0.00887917	0.925	SNRPA1	NCBP2	3.44142e-05	0.996082
-0.0117061	0.00648343	0.935883	PLRG1	PRPF3	2.39235e-05	0.99706
-0.211703	1.84642	0.175786	SNRPD2	LSM3	0.00947629	0.856462
-0.331094	5.57656	0.0188873	RPLP0	RPS3	0.0195274	0.596998
-0.0901614	0.383655	0.536157	HNRNPA3	PRPF8	0.00136832	0.956706
-0.0399621	0.0688794	0.793168	U2SURP	PRPF19	0.000245937	0.984898
0.0625865	0.227536	0.63373	HTATSF1	SRRM2	0.000814877	0.969146
0.198795	1.95859	0.162779	ERCC8	COPS8	0.006996	0.848591
-0.0851914	0.350678	0.554208	PSMC3	TGFBI	0.00125085	0.95914
0.411748	5.64036	0.0184475	RBM39	THOC5	0.0260356	0.596998
0.13299	0.86839	0.352304	HDAC2	MBD3	0.00347539	0.921451
0.0166001	0.013574	0.907334	DNAJC8	SKIV2L2	4.84761e-05	0.995229
-0.027476	0.0442235	0.833591	FBL	RPS16	0.000157916	0.990313
0.117699	0.629283	0.428933	MED13	MED9	0.0043813	0.936443
0.378004	9.95698	0.00177903	MRPL12	MRPL11	0.0346985	0.29151
-0.0499718	0.124937	0.724051	PDCD2	MTIF2	0.000520299	0.979931
0.137833	0.765667	0.382418	SMARCC1	SIN3A	0.00311543	0.928855
-0.0316387	0.0613784	0.804519	NOS1	STUB1	0.000227276	0.9875
-0.18709	1.43907	0.231472	HNRNPA1	RBM22	0.0059604	0.881103
-0.216436	2.9986	0.0844496	FBXW11	CUL1	0.0107094	0.773669
-0.0158267	0.0127843	0.910058	ATP5F1	ATP5B	4.56561e-05	0.995525
-0.347077	6.03007	0.0146765	SNRPD3	SF3B4	0.0212304	0.562745
-0.125417	0.595567	0.440925	RPL15	RPL14	0.00212251	0.939424
0.0125772	0.00749345	0.931079	ZMAT5	SNRPD3	2.67616e-05	0.996643
-0.0899043	0.383583	0.536197	PRPF8	PRPF40A	0.00137296	0.956706
-0.201529	1.1026	0.295195	MRPS9	MRPL54	0.00648197	0.909793
0.0040728	0.000683831	0.979156	GNL3	SRP14	2.44225e-06	0.998526
0.0358646	0.0959147	0.757031	CDK12	THOC2	0.000360452	0.982499
-0.0367008	0.0706018	0.790785	PAXBP1	BUD13	0.000415132	0.984721
-0.109221	0.611782	0.434781	AQR	PPM1G	0.00218797	0.938337
0.0900192	0.349196	0.555336	U2AF2	CLP1	0.00200285	0.95914
-0.131421	0.877316	0.349745	RPL28	RPL15	0.00312348	0.920903
0.162346	0.920915	0.338461	DDX23	TFIP11	0.00484894	0.919054
-0.231882	2.83989	0.0934575	SLU7	CWC22	0.0135336	0.78592
0.244881	4.81838	0.0289786	RPS2	TUFM	0.0169174	0.656169
-0.0401397	0.0901485	0.764331	IKBKB	REL	0.000495076	0.983289
0.191303	1.85609	0.174172	RPS12	RPSA	0.00658524	0.855202
-0.276303	2.10878	0.147626	MRPL19	MRPS16	0.00780714	0.837078
-0.0631774	0.177167	0.674158	RPLP1	EBNA1BP2	0.000663107	0.974678
-0.0851065	0.321897	0.570975	MRPL9	MRPL24	0.00127574	0.961283
-0.223179	2.43594	0.119713	RPS8	RPL27	0.00862474	0.815063
0.0606065	0.15063	0.698229	H1FX	RPLP2	0.000537674	0.976279
0.0586334	0.171262	0.679316	THOC2	SNRPG	0.000622382	0.975181
0.156986	1.44666	0.230225	SAP18	SIN3A	0.00587009	0.880425
-0.070067	0.21755	0.641276	PSMA5	PSMA2	0.00077636	0.969955
-0.174842	1.28696	0.258338	KAT6B	BRD1	0.00813055	0.898581
-0.314066	5.24453	0.0227596	RPLP2	DDX21	0.0183861	0.624694
-0.224167	2.03631	0.15504	SMAD3	CREBBP	0.00942576	0.842238
-0.120712	0.489147	0.485024	SMARCC1	GTF2E1	0.0021502	0.947769
-0.0857993	0.333172	0.564286	RPL15	RBM28	0.00125096	0.960518
-0.0136683	0.0120447	0.912688	CAPZA2	ARHGAP17	4.33242e-05	0.995776
-0.362221	7.98952	0.0050439	IGF2BP1	RPL3	0.0277424	0.413915
0.178496	2.45755	0.11809	MCRS1	HSPA4	0.00870062	0.813641
-0.117724	0.74272	0.389529	EEF2	RSL1D1	0.00264555	0.929842
0.0675369	0.211945	0.645763	ITGB5	PLAUR	0.00109131	0.970363
0.248751	3.15038	0.0770529	PSMD6	PSMB6	0.0117049	0.764727
0.081576	0.372403	0.542192	NCL	TOP1	0.00132824	0.957444
-0.417485	10.0161	0.00172284	DGCR8	ILF2	0.0345364	0.290149
-0.0154757	0.0142691	0.905011	MRPS26	MRPS28	5.61745e-05	0.994952
0.0645324	0.208399	0.648388	RASAL2	RELA	0.000762784	0.970736
-0.0475426	0.077987	0.780374	SNRPE	PPIL2	0.000445441	0.984721
0.0884136	0.327043	0.567934	RPL7A	RPL36A	0.00134405	0.960887
0.196137	1.98689	0.159776	THOC5	PABPC1	0.00704605	0.846009
0.130835	1.28679	0.257613	DDX5	ALYREF	0.00459099	0.89795
0.0584183	0.112034	0.738271	MRPL32	MRPS33	0.000686853	0.980644
-0.200548	2.1865	0.140391	RBM22	SRSF5	0.00803311	0.83452
-0.059844	0.180566	0.671409	MED17	MED6	0.00103074	0.974519
0.0610823	0.25279	0.615513	URI1	RUVBL1	0.000902006	0.966641
-0.1254	1.01474	0.314717	LYAR	SRPK1	0.00393289	0.91426
0.082713	0.408504	0.523252	PSMD8	PSMC2	0.00145682	0.953939
-0.0860334	0.830881	0.362802	FBL	HSP90AA1	0.00295865	0.924171
-0.108331	0.548519	0.459544	RPL13A	RPL35A	0.00195517	0.943484
0.0457136	0.0833005	0.773087	DHX9	RPS3A	0.000297413	0.984591
-0.0293413	0.0247488	0.875169	POLR1B	REL	0.000135964	0.991928
0.230212	1.82804	0.17782	DAP3	MRPL27	0.00867078	0.857717
0.172855	1.44338	0.230608	LUC7L2	RPL22	0.00512851	0.880425
-0.0329806	0.0895936	0.764942	POLD1	TOP2A	0.000356819	0.983289
-0.0638016	0.320952	0.571671	WDR11	COBLL1	0.00160219	0.961283
0.0160391	0.0163862	0.898234	RPL38	RPL32	5.85188e-05	0.993798
-0.186881	1.57812	0.210933	ARRB2	MAP3K5	0.0101436	0.873208
0.386985	7.5011	0.00656166	SRRT	DDX17	0.0260907	0.444469
0.0868036	0.319534	0.5725	PPP6C	CHUK	0.00154126	0.961356
0.146219	1.91343	0.168124	KIAA1429	COBLL1	0.00947651	0.853225
-0.177947	1.07245	0.301798	SMNDC1	SLU7	0.00598892	0.911533
-0.229517	2.75646	0.0979817	TCF4	SF3B1	0.00974853	0.793657
0.0707143	0.22942	0.632596	MRPS23	MRPS33	0.0014055	0.968999
-0.0113838	0.00885413	0.925117	SF3A3	CDC40	3.95258e-05	0.996082
0.00696575	0.00262223	0.959197	TAB1	HSP90AB1	9.365e-06	0.997835
-0.100848	0.409349	0.522823	DDX23	SF3B1	0.00145983	0.953807
0.430093	11.0142	0.0010965	ECSIT	NDUFAF1	0.058272	0.247388
-0.000322086	5.26104e-06	0.998172	PPWD1	SMU1	1.90617e-08	0.999684
0.0287248	0.0453363	0.831545	BUD13	TCERG1	0.000164832	0.990287
0.20537	2.11672	0.146818	NEK9	SSRP1	0.007503	0.836672
0.0120271	0.00833848	0.92731	WBP11	SRSF5	3.08823e-05	0.99627
0.13881	1.63764	0.201709	PMS2	PCNA	0.00581469	0.871518
-0.0549081	0.172221	0.678464	SNRNP40	RBMX	0.000614696	0.975181
0.00519144	0.00152019	0.968943	POLR2H	RPAP1	8.58856e-06	0.997835
0.113979	0.396827	0.529246	RPL31	FAU	0.00141523	0.955745
-0.134484	1.32502	0.250674	ALYREF	SRRT	0.00470994	0.893221
-0.241788	3.56207	0.0601483	TARDBP	DDX17	0.0125619	0.739204
0.0397561	0.103209	0.748268	MRPL13	MRPL23	0.000393772	0.981189
0.0856044	0.30501	0.581205	DDX23	SMU1	0.00110389	0.962501
0.0962381	0.609345	0.435694	RPS12	TOP1	0.0021715	0.93848
-0.0995549	0.518791	0.471959	DHX38	U2AF2	0.0018494	0.945723
-0.224279	3.29341	0.0706323	TP53	FHL2	0.0116666	0.756824
-0.233183	2.05182	0.15314	RPS13	RPS16	0.00727462	0.841555
-0.0956864	0.507587	0.476779	RPL6	FBL	0.00180953	0.945734
-0.160488	1.61908	0.204276	SF3A3	DDX17	0.00574919	0.871927
0.176205	1.51138	0.220138	KCNQ1	PRKAR2B	0.00628402	0.876981
-0.150782	1.41684	0.235019	HNRNPA3	ZCCHC8	0.00546162	0.883322
0.166336	0.852224	0.357174	POLR2D	TBP	0.00476496	0.922065
0.194589	1.23688	0.267037	SNRNP27	PLRG1	0.00444544	0.901135
0.140491	0.725962	0.395143	RPS9	ACTA2	0.00336521	0.930519
0.164322	1.47908	0.224942	RPS15A	RPLP0	0.00525468	0.878442
0.279607	4.4336	0.0361935	CUL1	POLR1A	0.0167032	0.680102
-0.230219	2.70519	0.101152	HNRNPC	SART1	0.00963714	0.797266
0.0126828	0.00633232	0.936643	DHX9	HTATSF1	2.71766e-05	0.997085
-0.029229	0.0430555	0.835858	HTATSF1	SLU7	0.000241827	0.990313
-0.183785	1.57449	0.210603	BCAS2	HSPA8	0.00559172	0.87289
0.0592296	0.169193	0.681145	RPL4	RPS19	0.000603895	0.975235
-0.229174	2.50718	0.114486	PLRG1	PRPF4B	0.00910023	0.810376
0.0864126	0.323085	0.570258	NUP107	SEH1L	0.00126046	0.961283
-0.189484	1.70265	0.193105	HNRNPH1	XAB2	0.00655614	0.867005
-0.0306048	0.0363419	0.848949	RSL24D1	RPL37A	0.000129776	0.990459
-0.00257834	0.00031357	0.985885	PLRG1	CD2BP2	1.19683e-06	0.998803
0.135652	0.935582	0.334984	RREB1	ZNF217	0.0062399	0.917629
-0.358829	11.6265	0.000794046	SF3A1	IGF2BP3	0.0576633	0.217535
0.0697644	0.182115	0.669889	RALY	SF3A3	0.00064999	0.974296
-0.0451655	0.0816955	0.775225	DHX9	SRRM2	0.00029273	0.984591
-0.17658	2.40744	0.121901	CDK12	SNRNP70	0.00861624	0.816797
-0.0233516	0.0271076	0.869343	RPS8	RPL13	9.68034e-05	0.991523
-0.0336081	0.113059	0.736939	LUC7L3	DDX5	0.000403621	0.980591
0.121684	0.76846	0.381445	RPL18A	RPL22	0.00273699	0.928426
0.226356	1.14414	0.286143	USP39	LSM7	0.00601723	0.906506
-0.159431	1.20307	0.273651	PRPF19	HNRNPU	0.0042783	0.902475
-0.106166	0.569253	0.45119	NPM1	RPLP1	0.00202892	0.941208
-0.0355636	0.113957	0.735936	PSMA2	PSMD5	0.000406823	0.980429
-0.0492868	0.179343	0.672423	RBBP4	MTA3	0.000953042	0.974638
0.337819	5.46152	0.0201447	U2AF1	RPS8	0.0191323	0.607211
0.276226	2.4165	0.121839	RBBP5	TAF1	0.013394	0.816724
0.0365372	0.0770577	0.781533	RBM8A	SNRPC	0.000279117	0.984721
-0.10064	0.498923	0.480768	CHD4	ACTB	0.00240446	0.946526
0.355489	6.29737	0.0128361	TBP	GTF3C2	0.0287161	0.53578
0.0243311	0.0319265	0.85832	CD3EAP	SKP1	0.000115662	0.990784
-0.0949647	0.606076	0.436926	PPIH	SNRNP200	0.00215988	0.93848
0.0196293	0.0233118	0.878759	NOP56	RPL27	8.32494e-05	0.992411
0.230849	2.47499	0.117446	LSM4	SLU7	0.0137138	0.813379
-0.0148436	0.0124819	0.911137	MLST8	RICTOR	5.17893e-05	0.995641
0.0280488	0.0401132	0.841406	RBM17	SNRPE	0.000144792	0.990313
0.0415725	0.0712142	0.789833	PRPF19	PPIL3	0.000331119	0.984721
0.147621	0.981353	0.323138	SMARCD1	ACTG1	0.00519285	0.916332
-0.253182	4.01539	0.0462805	DGCR14	C19orf43	0.0174571	0.702953
0.0189617	0.0102041	0.919611	USP39	CDC5L	3.65724e-05	0.995776
-0.114274	0.797043	0.372746	EBNA1BP2	RPS12	0.0028385	0.926331
0.072317	0.200441	0.654711	RPL14	RPS3	0.000715349	0.97208
0.297443	4.94925	0.0269106	CDC40	SMU1	0.0176162	0.64379
0.0594722	0.131265	0.717525	TXNL4A	MFAP1	0.00068678	0.979639
-0.118311	0.838571	0.360594	TXNL4A	RBM39	0.00298595	0.92337
0.0139104	0.0085143	0.926549	SRSF4	RNPS1	3.11869e-05	0.99627
-0.0146644	0.0101226	0.919931	XRCC5	EIF2S2	3.61508e-05	0.995776
5.45177e-05	1.66108e-07	0.999675	SNRNP40	SRSF3	5.9537e-10	0.999901
0.0373971	0.0788921	0.779033	KIF23	DHX38	0.000310503	0.984721
0.0960518	0.388521	0.533585	RPL14	FBL	0.00138565	0.956545
-0.346989	4.98254	0.0263954	RPL9	HNRNPU	0.0174837	0.641844
0.0313079	0.122742	0.726342	PSMD3	PSMD5	0.000438174	0.979931
0.14154	1.12042	0.29083	MRPS12	MRPL21	0.00437458	0.907871
0.00743375	0.00297897	0.956523	MCM2	NMI	1.37278e-05	0.997835
-0.0650349	0.224523	0.635984	TRIM28	SPTAN1	0.000801227	0.969234
-0.148196	1.22583	0.26919	SNRPD2	PPIH	0.00445392	0.901135
0.0320159	0.0371351	0.847349	MRPS30	MRPL50	0.000150322	0.99035
-0.0346024	0.0528954	0.818322	SNRPD2	DDX41	0.000250626	0.988922
0.0161	0.00940488	0.922813	RPS21	RPS9	3.35877e-05	0.995776
-0.25102	1.95388	0.163834	RPS23	RPL37	0.0103955	0.849865
0.0552478	0.12937	0.719358	MOV10	SRSF2	0.000461821	0.979931
-0.0942652	0.429277	0.512882	SYF2	U2AF1	0.00153078	0.951558
0.0750677	0.219731	0.639669	MRPS18C	MRPL47	0.000910916	0.969827
0.124178	0.451766	0.502552	BUD31	DGCR14	0.00306383	0.951298
-0.172516	0.719641	0.397461	MRPL19	MRPL33	0.00424018	0.930554
0.137713	0.692472	0.406034	EIF6	RPL18A	0.00246701	0.93177
-0.111981	0.7399	0.390429	RPS4X	RPS25	0.00263553	0.929855
-0.0755943	0.30098	0.583706	CDC5L	SNRPD2	0.00107377	0.962895
-0.0299773	0.0425138	0.836793	SNW1	PRPF8	0.000151812	0.990313
0.043965	0.0846142	0.771363	SKP2	GPS1	0.000314452	0.98426
0.00452999	0.000905307	0.976018	EFTUD2	SNRPE	3.26825e-06	0.998223
-0.0954613	0.453304	0.50133	CIRBP	DDX23	0.00162793	0.950871
-0.131616	0.748188	0.387791	PNN	EFTUD2	0.00266498	0.929842
-0.213556	2.42025	0.120905	DDX41	SRSF7	0.00856969	0.815063
-0.116012	0.721314	0.396596	PLXNA2	RANBP9	0.00312634	0.930519
-0.148037	1.53578	0.216986	HNRNPH1	GPATCH1	0.00911249	0.875968
0.264174	3.63446	0.057645	SNRNP70	PRPF4B	0.0131381	0.734908
0.107695	0.587643	0.443983	PRPF18	SF3B4	0.00210936	0.939928
0.0984131	0.597852	0.440056	C19orf43	LUC7L3	0.00214593	0.938996
-0.0819895	0.510411	0.475698	DDX5	C19orf43	0.00225337	0.945723
-0.174252	1.34803	0.246612	HNRNPDL	DDX1	0.00479133	0.890802
-0.10138	0.37227	0.54234	NOP58	RPL36A	0.00152963	0.957444
0.28947	3.37953	0.0674232	SMARCC2	ARID1B	0.0158381	0.752644
0.0734429	0.28538	0.593622	RPL7	RPL28	0.00102182	0.964787
0.153271	0.982508	0.322889	MED25	MED17	0.00534022	0.916309
-0.0547404	0.153525	0.695492	SYF2	PRPF6	0.00055594	0.975953
0.000936103	5.76147e-05	0.99395	THOC6	DHX38	2.26829e-07	0.999182
-0.0726854	0.420055	0.517692	SRRT	IGF2BP3	0.00220594	0.95237
0.238753	2.12101	0.146603	LSM6	LSM4	0.00879645	0.836648
-0.0674067	0.15882	0.690709	MRPS18B	MRPS24	0.000867119	0.975522
0.0149359	0.00957329	0.922127	RPS29	RPL13	3.41892e-05	0.995776
-0.0460352	0.101221	0.750607	RPL12	RPL27A	0.000361371	0.981406
0.213538	2.02457	0.155894	ISY1	SF3B2	0.00722996	0.842788
0.0623379	0.223768	0.636561	MRPL34	MRPL1	0.000816004	0.969234
0.0811946	0.341184	0.559617	BRIX1	FBL	0.00121703	0.960196
-0.0408975	0.0487272	0.825515	RPL5	RPS27	0.000239978	0.98944
0.0419962	0.0687242	0.793512	U2SURP	PPIL2	0.000392556	0.98499
-0.125427	0.697254	0.40442	H2AFZ	ACTL6A	0.00248401	0.931114
-0.0860742	0.465111	0.49585	ITGB2	SVIL	0.00177887	0.949602
0.104629	0.533355	0.46581	PRPF3	SF3B1	0.00190122	0.94504
-0.071709	0.286583	0.592902	MRPS31	MRPL53	0.00116362	0.964787
0.0757342	0.301965	0.583299	EMD	HDAC3	0.00158677	0.962818
-0.20428	1.18584	0.27773	CHMP2B	CHMP4C	0.00700909	0.903113
-0.0211038	0.0246525	0.875365	MRPL51	MRPL53	0.000100203	0.991928
0.0376208	0.13883	0.709731	KPNA3	NFKB1	0.000499138	0.978418
0.125229	0.902023	0.343143	RING1	DHX38	0.00353871	0.919466
0.210822	2.10389	0.148556	SSRP1	RACGAP1	0.010839	0.837524
-0.199226	3.00889	0.0839096	RPL19	NCL	0.0106318	0.772635
-0.0129028	0.00910694	0.924046	SNRPB2	CD2BP2	3.47581e-05	0.995938
0.0364307	0.0570236	0.811458	CHD3	RBBP4	0.000226233	0.988156
-0.16864	1.26831	0.262012	SRSF1	WDR83	0.00897799	0.898847
-0.177014	1.66553	0.197924	TXNL4A	U2AF2	0.00591313	0.870127
0.0212692	0.0193205	0.889552	PAXBP1	ZNF207	6.92444e-05	0.99325
0.00191547	0.000253711	0.987306	RNPS1	THOC3	1.14801e-06	0.998803
-0.592953	14.9465	0.000142888	POLR2B	CPSF3L	0.0593239	0.0881798
0.157881	0.78092	0.378001	RPS26	RPL37	0.00418094	0.927283
0.132928	0.643952	0.423459	MRPL32	MRPL34	0.00395928	0.935131
0.0444455	0.0546414	0.815404	POLR1B	POLR1E	0.000261374	0.98858
0.188599	1.11143	0.293185	E2F4	EP300	0.0061367	0.908509
-0.0138507	0.00836099	0.927244	DDB1	CBX8	4.56864e-05	0.99627
-0.262817	3.15891	0.0765992	INO80	RUVBL2	0.011156	0.764029
-0.233002	2.69948	0.101503	RPS8	RPS14	0.00954895	0.797266
0.23704	2.5876	0.108847	MRPS21	MRPL13	0.00928827	0.807768
-0.115028	0.769767	0.38144	YBX1	TOE1	0.00418876	0.928426
-0.276028	4.03893	0.0454211	RPL22	RPL27A	0.0142196	0.702953
-0.0722068	0.177494	0.673903	MRPL44	MRPL2	0.000718081	0.974678
-0.0176397	0.0156992	0.900399	RFC3	RFC1	6.88512e-05	0.993845
0.022345	0.0232171	0.879004	PRPF18	SRRM2	8.32085e-05	0.992416
-0.112071	0.997137	0.318866	MARK2	HSPA4	0.00354857	0.915559
0.014803	0.0118407	0.913427	RPL35	RPL31	4.22865e-05	0.995776
0.0594643	0.180753	0.671054	RPS5	RPS15A	0.000645129	0.974519
-0.00339727	0.000561058	0.98112	SRSF4	PRPF6	2.03282e-06	0.99862
0.281318	3.05892	0.0813909	GTF2I	RPS13	0.0108066	0.769178
0.00459149	0.00139318	0.970252	U2AF1	SLC25A5	4.97563e-06	0.997835
-0.0602515	0.190042	0.663218	SF3A1	SF1	0.000678261	0.973187
0.100419	0.418239	0.518523	TBP	TAF6	0.00198766	0.952577
-0.168642	1.54484	0.214938	RPS15A	RPS21	0.00548702	0.875124
0.146585	1.18285	0.277876	TLE2	TLE3	0.0049454	0.903113
-0.150788	1.10533	0.294591	LYN	FCGR1A	0.00645995	0.909314
0.169697	1.51768	0.219023	SMARCD1	SCYL1	0.00548854	0.876497
-0.0963394	0.547355	0.46002	ZNF207	USP39	0.00195103	0.943484
-0.0615715	0.171081	0.67947	SF3A2	SNRPD3	0.00061063	0.975181
-0.0807024	0.389586	0.533064	MRPL51	MRPL9	0.00149617	0.956545
0.0759636	0.252097	0.616102	PRPF6	THOC3	0.00113941	0.966756
-0.166736	1.58381	0.209261	RPL23	RPL35A	0.00562465	0.872863
-0.151366	1.38183	0.240789	RPS8	DDX21	0.00491085	0.88711
0.268948	3.25512	0.0724491	SNRPF	KIAA1429	0.0133267	0.759477
-0.110564	0.752249	0.386516	CLNS1A	SNRPE	0.00270835	0.92959
-0.169419	1.10088	0.294977	TOP1	RPL8	0.00391633	0.90975
-0.343851	5.11027	0.0245724	NCOR1	TBL1XR1	0.018375	0.633367
0.0996371	0.47837	0.489734	RPL12	RPS24	0.00170555	0.94877
0.0866494	0.451496	0.502181	PPIL1	SRRM1	0.00161565	0.951226
-0.0478013	0.101355	0.750447	RPL32	DHX9	0.000361852	0.981399
-0.032748	0.0563117	0.812598	WBP11	LUC7L3	0.000202519	0.988384
-0.0754811	0.347889	0.556071	MED1	MED6	0.00198399	0.95914
-0.143212	0.884494	0.347784	RPLP2	U2AF1	0.00314896	0.920879
-0.162688	1.2257	0.269203	TFIP11	SF3B2	0.00438962	0.901135
-0.141279	0.791718	0.374884	MED17	MED21	0.00480436	0.926334
0.0735814	0.23292	0.629744	DDX21	DHX9	0.000831165	0.968423
0.118863	0.56055	0.454889	RCOR1	ACTB	0.00270066	0.942552
0.112402	0.532566	0.466534	SMU1	SNRNP27	0.00312296	0.945069
0.00149864	9.00632e-05	0.992435	RPL24	H1FX	3.21654e-07	0.99896
-0.0808869	0.309418	0.578482	GTF2I	DDX3X	0.00110385	0.962341
0.0814055	0.317056	0.573833	RPL4	RPL10	0.00113106	0.961619
0.0860986	0.368194	0.544637	TXLNA	IKBKG	0.00172563	0.957444
-0.0746615	0.260055	0.610541	DDX17	DHX8	0.00106032	0.965927
0.139379	0.965902	0.326571	TXNL4A	SRSF6	0.00351281	0.916368
-0.0292387	0.0427943	0.83627	HNRNPC	PNN	0.000159655	0.990313
0.0152124	0.0133975	0.907948	VPS35	VPS26B	5.51307e-05	0.995281
0.0103146	0.00570223	0.93986	RPL18A	RPS15A	2.03647e-05	0.997204
-0.0332999	0.0539603	0.81648	WDR5	EFTUD2	0.000192678	0.98858
0.10833	0.788746	0.375242	NCBP2	SNRNP200	0.00280904	0.926377
0.0272583	0.0345876	0.852597	RPS29	YBX1	0.000123512	0.990548
0.209537	2.11755	0.146739	PWP1	U2AF1	0.00750593	0.836672
-0.195986	1.67966	0.196037	EIF3J	EIF3D	0.00596301	0.869046
-0.132938	1.10459	0.294441	PPIE	PPIL3	0.00511136	0.909245
0.224143	2.42692	0.120401	SF3B2	PRPF40A	0.00862361	0.815063
-0.0554856	0.154333	0.694733	WBP11	SNRPG	0.000560896	0.975884
-0.210146	2.16795	0.142543	PABPC1	AQR	0.0111081	0.836441
-0.0776495	0.25452	0.614455	MSH6	ATM	0.00124609	0.966392
0.0289845	0.0336989	0.854506	MRPL39	MRPL48	0.000142169	0.990701
-0.0917003	0.410996	0.52199	SRC	CDH1	0.00147094	0.953416
-0.0881313	0.400653	0.52732	PPIL1	RBM25	0.00156872	0.955424
0.0180224	0.0151714	0.902062	BCAS2	PPIL1	5.61874e-05	0.994176
-0.14324	1.3776	0.241508	PSMA4	PSME3	0.0048959	0.887501
-0.104906	0.559095	0.455298	CFLAR	CASP8	0.00213755	0.942775
0.102461	0.474986	0.491273	RPLP2	RPL36	0.00169351	0.94877
-0.0642549	0.197894	0.65678	PRPF31	LAS1L	0.000727022	0.972463
-0.265939	4.02365	0.0458282	RBM22	DHX9	0.0141666	0.702953
0.0656935	0.170544	0.679945	CTNNBL1	SF3A3	0.000608715	0.975181
0.0445304	0.087006	0.768272	INTS3	INTS10	0.000360891	0.983779
-0.115855	0.730415	0.393482	THOC1	SRSF1	0.00261114	0.930451
-0.0443888	0.0735873	0.786383	RPS21	RPL27A	0.000262743	0.984721
-0.00954932	0.00497312	0.943835	MRPL40	MRPS18A	1.96562e-05	0.997335
0.168635	1.50759	0.220539	UBA52	RPS3A	0.00535541	0.877099
-0.28219	3.49848	0.0625112	HNRNPA3	SNW1	0.0128385	0.744907
0.0526327	0.0969852	0.755864	TAF12	TAF6L	0.00057696	0.98242
0.145692	1.15232	0.283988	HNRNPU	PRPF19	0.00409857	0.905831
-0.123219	0.439463	0.508264	SNRPG	GEMIN2	0.00253381	0.95152
0.186796	1.67459	0.196759	AP1G1	AP1S1	0.00620966	0.869437
-0.139994	1.06457	0.303113	THOC1	RBM15	0.00398618	0.911637
0.331052	6.22876	0.0132278	RBM17	DHX8	0.0247932	0.541622
-0.0607128	0.184619	0.667764	YY1	XRCC5	0.00065892	0.973879
-0.0333187	0.0486148	0.825652	RPS7	RPS2	0.000173594	0.989454
0.0143173	0.0100231	0.920341	INTS6	INTS2	4.39591e-05	0.995776
0.650301	19.5485	1.43618e-05	RPA2	RPA3	0.0691862	0.0210498
0.0541809	0.164779	0.685136	MRPS34	MRPS28	0.000648315	0.975453
0.114524	0.577874	0.448003	MRPL22	MRPL27	0.00275733	0.940859
0.0612713	0.152198	0.696932	MRPL46	MRPL51	0.000894481	0.976088
0.00358174	0.00047763	0.982579	GNL3	RPL12	1.70582e-06	0.99862
0.114174	0.519488	0.471662	RPL32	RPL10A	0.00185188	0.945723
-0.159825	1.22508	0.269323	SF3A1	BCAS2	0.00438742	0.901135
-0.0947976	0.442647	0.506415	DDX17	PPIL1	0.00163675	0.95152
0.0659651	0.232379	0.630142	NUP43	SEC13	0.000829236	0.968472
-0.0251254	0.0375917	0.846406	PPIE	ACIN1	0.000134238	0.99035
-0.01329	0.00779372	0.929716	PNN	RBMX	2.78339e-05	0.996471
-0.0350074	0.0520166	0.819833	SRRM1	THOC7	0.000270846	0.989002
0.124133	0.691385	0.406402	GNL3	NAP1L1	0.00246315	0.93177
0.221809	1.64618	0.201226	PRPF18	SNRNP27	0.00959057	0.871518
-0.0313696	0.0575572	0.810576	MRPL36	MRPL44	0.000206997	0.988018
0.119871	1.10035	0.295099	MPDZ	ARHGAP17	0.00394251	0.909793
0.0857349	0.31635	0.574275	RBM25	THOC6	0.00116598	0.961619
0.155087	1.24586	0.265302	RPL35	RPL6	0.00442979	0.899534
-0.111037	0.527704	0.468181	PAXBP1	SF3A1	0.00188111	0.945523
0.193871	1.35122	0.246054	PRPF6	SRSF11	0.00480262	0.890802
-0.0928298	0.619562	0.431886	PRPF4B	DNAJC8	0.00223976	0.937853
-0.241166	4.08007	0.0443475	INO80C	WDR5	0.0144131	0.700044
-0.177613	1.40911	0.236211	FAU	RPL34	0.00500732	0.884454
-0.149299	0.844194	0.35923	YBX1	ACTA2	0.00391113	0.922977
-0.0365723	0.0723218	0.788184	RPL17	RPS4X	0.000258226	0.984721
-0.213592	2.91631	0.0887963	LSM6	DDX5	0.010308	0.780478
-0.057791	0.230278	0.631694	RFC4	MRE11A	0.000824689	0.968808
-0.0346103	0.0582578	0.809448	RPL37A	U2AF2	0.00020802	0.987969
-0.0318686	0.0392418	0.843117	MRPL43	MRPL1	0.000143198	0.990313
-0.00723241	0.00231086	0.961695	DAP3	MRPS17	8.68738e-06	0.997835
-0.268659	1.97719	0.160841	USP39	SNW1	0.00729651	0.847308
-0.089568	0.43667	0.509331	SNRPA	RBM25	0.0017095	0.951558
-0.0706895	0.137871	0.710794	RPL34	RPS27	0.000678709	0.97844
-0.0546389	0.142441	0.706152	PWP1	RPS14	0.00050846	0.977768
0.0830959	0.292505	0.589069	MRPS22	MRPL38	0.00109025	0.963812
0.224298	2.13171	0.145923	MED12	MED14	0.0110376	0.836648
-0.129892	1.2299	0.268379	PUF60	DDX17	0.00437328	0.901135
-0.211973	2.60276	0.107805	RPS8	SRP14	0.00920994	0.805981
0.00460266	0.00122092	0.972151	BUD13	SRRT	4.3604e-06	0.997835
0.302238	5.13042	0.0243398	TBP	SMARCA4	0.0194976	0.632536
0.212609	1.51227	0.220306	RBM15	MFAP1	0.00785544	0.87702
0.212197	2.63992	0.105376	BANF2	HDAC1	0.0096828	0.803299
0.168051	2.1343	0.145157	ILF3	DHX15	0.00756484	0.836478
-0.171607	1.54901	0.214322	RPL28	RPL35A	0.00550175	0.875124
-0.0409717	0.104522	0.746712	ALYREF	BCAS2	0.000375837	0.981084
-0.0359197	0.0868471	0.768443	RPL8	RPS11	0.000310072	0.983779
-0.334091	3.98414	0.0473663	SRSF11	LSM7	0.0206449	0.705957
-0.323048	5.33612	0.0216152	RPL18	RPS18	0.0187012	0.618355
0.0354567	0.105536	0.745528	TARDBP	DDX5	0.000376771	0.980934
-0.266601	4.77177	0.0301353	TRAF3	TANK	0.0241276	0.657511
-0.142708	0.952818	0.329846	PSMC1	PSMB1	0.00339138	0.917269
0.0451726	0.0523234	0.819357	SF3B3	TADA3	0.000322879	0.988928
0.0240004	0.0272042	0.869113	CIRBP	PRPF19	9.71483e-05	0.991523
0.0521052	0.256835	0.612718	FCGR1A	LYN	0.000953866	0.96596
0.296639	4.59312	0.0329622	PDCD4	LMNB1	0.0161393	0.668446
-0.195945	2.28017	0.132207	TAF1	HDAC1	0.00837435	0.829764
-0.022526	0.017389	0.895227	PAXBP1	LSM3	9.00901e-05	0.993331
-0.00880242	0.00434285	0.947504	HNRNPC	PRPF8	1.55099e-05	0.997663
0.0783273	0.309889	0.578193	RPL18A	RPS6	0.00110552	0.962341
0.117252	0.575042	0.448991	SP1	SIN3A	0.00234162	0.940859
0.00513917	0.00148274	0.969311	HIST1H1D	RPL35	5.29548e-06	0.997835
0.320063	2.84779	0.0934005	RBL1	E2F4	0.0170682	0.78592
0.200382	2.515	0.114372	PRMT5	SMARCD1	0.0126056	0.810376
0.37733	6.74385	0.00993462	SNRPE	CRNKL1	0.0249086	0.507157
0.0319983	0.0379811	0.845661	STX4	VAMP3	0.000172612	0.990313
0.0764834	0.290115	0.590575	RPS5	RPL32	0.00103505	0.964554
-0.0150568	0.0119484	0.913036	ATP5L	ATP5H	4.26711e-05	0.995776
-0.103422	0.553522	0.457517	MRPL20	MRPS9	0.00200876	0.94293
-0.400535	9.41341	0.00241236	RCOR3	RCOR1	0.0393186	0.329679
0.478845	7.51112	0.00681186	GTF2H2	MED21	0.0437938	0.451764
0.059958	0.144107	0.704523	LRPPRC	SKP1	0.000521855	0.977419
0.339495	4.16834	0.0422753	SNRPE	KIAA1429	0.0170019	0.696488
0.12113	0.559842	0.455082	BCAS2	SMNDC1	0.0024073	0.94273
-0.288981	3.44352	0.064551	RPL5	RPS13	0.0121489	0.74708
-0.107893	0.408945	0.523028	GNL3	RPS13	0.00145839	0.953826
-0.00522704	0.00207449	0.963704	LUC7L3	NCBP1	7.46214e-06	0.997835
-0.309889	4.85001	0.0284611	RBM22	U2AF1	0.0170265	0.653657
-0.192217	1.78994	0.182019	RBM15	U2AF2	0.00635204	0.860731
0.145584	1.2496	0.265206	CDC40	BUD13	0.00729695	0.899366
-0.0572575	0.191653	0.661888	RPL19	RPS29	0.000696434	0.97289
-0.550472	16.8782	5.23792e-05	TCOF1	EEF2	0.0568524	0.0487434
0.347165	4.12164	0.0432866	PFDN4	PFDN2	0.0145578	0.698167
0.261015	3.25283	0.0723948	HIST3H2BB	PTCD3	0.0116902	0.759477
-0.0955168	0.419595	0.517751	RPS18	RPL36A	0.00172375	0.952374
-0.103007	0.688197	0.407485	SLC25A5	DDX21	0.00245182	0.931853
-0.082269	0.389684	0.532974	SFPQ	SF3B1	0.0013898	0.956545
-0.0216903	0.0276425	0.868144	SNRNP40	PPIL2	0.000157932	0.991404
-0.11526	0.37841	0.539278	SF3B3	SNRNP27	0.002221	0.957148
-0.116271	0.324059	0.56993	SNRPE	SNRNP27	0.0019026	0.961224
0.176786	1.24139	0.266213	DDX23	BUD31	0.00466264	0.900222
0.0692948	0.352947	0.552936	TAF5L	MSH2	0.00127716	0.959113
0.407665	9.65271	0.00208499	RPL36	ILF2	0.0333251	0.314233
-0.124136	0.722211	0.396167	TAF9	LAS1L	0.00264816	0.930519
0.0669061	0.266073	0.606386	RPL10	RPL18	0.000949358	0.965822
0.0150928	0.00921083	0.923611	RPL32	RPS7	3.28948e-05	0.995877
0.17941	1.41143	0.236039	CHMP2B	CHMP1B	0.00607298	0.884232
0.184349	2.21742	0.137774	SNRPA1	RBM22	0.00915467	0.832796
-0.0110282	0.00571812	0.939777	PRKACG	PRKACA	2.06426e-05	0.997204
-0.17981	1.91063	0.168003	PSMD5	PSMD9	0.00682586	0.853225
0.299913	3.23992	0.0730146	PPM1G	CD2BP2	0.012215	0.759855
-0.0499914	0.156465	0.692733	RBMX	HNRNPC	0.000558493	0.975884
0.0667521	0.206469	0.649902	ITGA4	THBS1	0.000736845	0.970935
0.305543	4.06863	0.0447305	MRPL32	MRPS5	0.0156444	0.701181
-0.0526053	0.158065	0.691248	PPWD1	RBM39	0.000564198	0.975762
0.0732695	0.279248	0.597629	U2AF1	SRSF5	0.00103318	0.964787
0.0089637	0.00402759	0.949443	RPS5	RPL35A	1.4384e-05	0.997835
0.11157	0.467394	0.494754	RALY	SF3A1	0.00166648	0.949258
-0.11049	0.794351	0.373599	GPATCH1	CRNKL1	0.00299988	0.926331
0.179055	1.78789	0.18239	WDR5	HDAC2	0.00704481	0.861227
0.0704989	0.26293	0.60852	RBM17	IK	0.000941513	0.965927
-0.190951	1.51855	0.218887	U2SURP	SNRPA	0.00547189	0.876252
-0.13465	1.13364	0.287917	RPS6	RPL23	0.0040324	0.906733
-0.0300334	0.0328791	0.856244	DHX15	SNRPE	0.000118683	0.990784
0.17198	2.57948	0.109384	PPM1D	PRKDC	0.00912833	0.808631
0.042016	0.103595	0.74781	PSMA4	PSMB6	0.000389304	0.981189
0.584837	15.7438	0.000106775	PEX6	PEX1	0.0847607	0.0736462
-0.187535	1.91585	0.167417	RPL35	EEF2	0.00679584	0.853225
-0.141815	0.673714	0.412599	MRPL17	MRPS14	0.00288314	0.932342
-0.121865	0.577917	0.447832	MRPL43	MRPS6	0.00226122	0.940859
-0.0145147	0.0128031	0.909993	HTATSF1	TCERG1	4.65547e-05	0.995525
-0.127624	0.734393	0.392196	RPS11	RPS9	0.00261597	0.930023
-0.0549677	0.132391	0.716332	MRPL41	MRPL32	0.000630036	0.979599
-0.0114809	0.00952009	0.922357	EIF4A3	HTATSF1	4.08571e-05	0.995776
0.180017	1.30069	0.255328	CTSA	NEU1	0.00587747	0.896675
0.124007	0.690762	0.406613	RPL7A	RPL7	0.00246094	0.93177
0.425022	5.2364	0.0232024	RBM39	CWC15	0.0264149	0.625419
0.0912513	0.347125	0.556269	MLH1	NBN	0.00136477	0.959194
-0.0226112	0.0248045	0.874969	RPL12	RPL38	8.85798e-05	0.991928
-0.236823	2.44577	0.118971	NOP58	RPS12	0.00865926	0.814328
0.124481	0.778346	0.378628	MRPL14	MRPL45	0.00359052	0.927498
-0.0799486	0.327269	0.567731	RPS8	RPLP0	0.00116745	0.960887
-0.0351612	0.0576405	0.810544	DDX3X	PRPF18	0.000327396	0.988018
-0.130222	1.0477	0.306933	PRPF4B	SNRPA	0.00378167	0.91257
0.0485691	0.0978967	0.754601	HNRNPK	SNRPD3	0.000349509	0.982155
-0.0705527	0.255702	0.613491	CRNKL1	CPSF6	0.00092226	0.966332
0.1974	2.48808	0.115861	MRPS31	MRPS22	0.00896645	0.810847
-0.0567046	0.17229	0.678408	VHL	CUL2	0.000626117	0.975181
0.673378	20.1093	1.29979e-05	ASCC3	ASCC1	0.100492	0.0195392
0.194635	2.70338	0.101258	BANF1	YWHAE	0.00956262	0.797266
-0.0782082	0.279969	0.597153	PRPF8	SNRNP40	0.00102824	0.964787
0.316783	4.31892	0.0386425	TOP1	SCYL2	0.0158598	0.686581
-0.157519	1.48225	0.224455	PPIE	LUC7L3	0.00530356	0.878359
0.279948	4.24679	0.0403979	TAF12	TAF15	0.0173164	0.690026
0.145807	0.999656	0.31826	PRPF40A	PPM1G	0.0035702	0.915549
-0.0426959	0.0717035	0.789103	LACTB	MRPL28	0.000299925	0.984721
-0.111627	0.62521	0.429794	DDX39B	SNRPE	0.00225199	0.936737
-0.177359	1.17425	0.27991	DDX3X	LSM7	0.0061746	0.90435
0.0133691	0.0079041	0.92925	RPL35A	RPL26	4.09522e-05	0.996417
-0.202536	1.62625	0.20328	TUBA1A	RPS8	0.00577449	0.871927
0.357336	6.06656	0.0144539	DPF2	MBD3	0.0237842	0.560815
0.176646	1.93444	0.165378	AP1S1	AP1B1	0.0068613	0.85173
-0.105768	0.531609	0.466606	ITGA6	SHC1	0.00209682	0.945069
0.04073	0.138743	0.709848	POLA2	TOP2A	0.000552457	0.978418
-0.132565	1.1721	0.279901	ILF3	RPS15A	0.00416863	0.90435
0.158766	1.44438	0.230509	DDX17	MOV10	0.00544136	0.880425
-0.20972	2.39071	0.123256	BUD31	MOV10	0.00897443	0.818491
-0.321589	4.26972	0.0398031	MRPS21	MRPS5	0.016405	0.689172
0.147039	1.43513	0.231942	SRSF2	EIF4A3	0.00509934	0.881103
-0.330233	10.3718	0.00143039	ASH2L	HSP90AB1	0.035719	0.273843
-0.187439	1.90679	0.168605	THOC3	RBM22	0.00788232	0.853577
0.119379	0.565517	0.452677	RPSA	RPL18	0.00201563	0.941599
-0.0583687	0.242467	0.622816	IGF2BP1	H1FX	0.000865203	0.967662
-0.102863	0.872933	0.35095	GPATCH1	SYNCRIP	0.00310793	0.921239
0.0391562	0.068297	0.794025	ISY1	HNRNPA2B1	0.000243858	0.985254
-0.173665	1.60036	0.206903	DGCR14	SRSF11	0.0056831	0.872761
0.0723021	0.545279	0.460872	PARK2	HSPA4	0.00194364	0.943484
-0.0921427	0.384081	0.536173	EFTUD2	TFIP11	0.00202806	0.956706
0.110042	0.506366	0.47748	PAGR1	RBBP5	0.00232805	0.946108
-0.20768	1.61034	0.20612	PPP1CB	PPP1CC	0.00906669	0.871933
0.064508	0.235035	0.628222	TIMM50	TIMM23	0.000899709	0.96814
0.212956	2.41942	0.12101	CPSF6	SRSF5	0.00888124	0.815063
-0.0556234	0.149181	0.699616	BRIX1	NOLC1	0.00053827	0.976313
0.282363	4.18524	0.0417116	RPL13A	NOP56	0.0147272	0.694328
0.0668284	0.255349	0.613816	NCBP2	THOC1	0.00110419	0.966347
-0.291805	3.37744	0.0673154	POLR2B	INTS4	0.0137084	0.752431
0.130879	0.673023	0.41305	RPS19	RPL37	0.00360536	0.932842
-0.152522	0.95703	0.329228	RUVBL1	TAF7	0.00520246	0.917065
0.046117	0.122913	0.726169	DGCR14	PRPF3	0.000453347	0.979931
0.0623463	0.26204	0.609147	MRPL38	MRPS17	0.000984145	0.965927
0.0701876	0.260987	0.609859	THOC2	SF3A2	0.000962126	0.965927
-0.236799	1.79445	0.182173	SMNDC1	SNRNP27	0.0104453	0.860894
-0.0949421	0.316568	0.574351	RBPJ	RING1	0.00169002	0.961619
-0.107185	0.624742	0.42996	THOC3	SNRPA1	0.00222625	0.936784
0.179198	1.57396	0.210682	RBM28	RPL28	0.0056098	0.87301
0.194382	1.67431	0.196748	PHF20	RUVBL1	0.00594415	0.869437
0.0540284	0.172054	0.67861	EBNA1BP2	RPL31	0.000614101	0.975181
0.236887	4.06793	0.0447094	RPL10	RBM28	0.0150626	0.701181
0.128609	0.986156	0.321541	RBM8A	SNRPD3	0.00350963	0.915942
0.188055	1.90187	0.16897	RPS29	NPM1	0.00674656	0.853625
0.205974	2.02468	0.155965	KDM1A	SAP18	0.00775666	0.842893
0.0760001	0.337074	0.56199	RPL10	RPS10	0.00120239	0.960375
0.0558503	0.110187	0.740196	PPM1G	RBM17	0.000418785	0.980644
0.0381353	0.0838125	0.772415	BUD13	PPIH	0.000305792	0.984543
-0.0800018	0.331868	0.565024	SKIV2L2	SF3B1	0.00118384	0.960518
-0.16967	1.30186	0.255126	POLR2B	INTS6	0.00593638	0.896631
-0.243267	3.38646	0.0667922	RPL23	RPL10A	0.01195	0.752375
0.034544	0.0451002	0.831984	SNRPG	MOV10	0.000170805	0.990287
-0.011995	0.00531827	0.941941	TCERG1	MFAP1	2.78436e-05	0.997335
0.17659	2.45756	0.118747	MALT1	FYB	0.0136944	0.814146
0.333378	4.31272	0.0387501	POLR2A	COPS6	0.0153307	0.686581
0.20892	1.58382	0.20957	AP1AR	AP1G2	0.00727911	0.872863
0.188609	1.42495	0.23407	MED20	MED14	0.00740525	0.882596
-0.00964234	0.00336414	0.953826	ACIN1	DGCR14	2.28848e-05	0.997835
-0.125568	0.844401	0.358964	ARID1A	BAZ1B	0.00312922	0.922977
-0.0920079	0.444474	0.50552	CRNKL1	U2AF2	0.00158489	0.95152
-0.00728793	0.00335809	0.953831	ALYREF	U2AF1	1.1993e-05	0.997835
0.0577192	0.233607	0.62924	NCBP2	RBM39	0.000833614	0.968423
0.0570436	0.172466	0.678293	HIPK2	SIN3A	0.000703448	0.975181
-0.0506905	0.128367	0.720402	RPL11	RPL18A	0.000458242	0.979931
0.0121204	0.00571587	0.939789	NOP58	RPL13	2.04134e-05	0.997204
0.0462201	0.12488	0.724081	MRPL28	MRPL19	0.000469252	0.979931
0.414395	6.78552	0.0100347	SMN1	GEMIN6	0.0397313	0.507157
-0.252885	3.07193	0.0807492	RPS14	RPL17	0.0108521	0.768895
-0.107839	0.598221	0.439912	PRPF18	ALYREF	0.00213957	0.938996
0.0308126	0.0347154	0.852443	POLE2	POLA1	0.000229851	0.990548
-0.000951651	4.17562e-05	0.994849	RBM25	WBP11	1.6311e-07	0.999401
-0.0854366	0.350559	0.554275	EEF1A1	RPL30	0.00125043	0.95914
-0.0251157	0.015137	0.902235	RNF2	PHC3	9.40098e-05	0.994176
-0.0467658	0.116617	0.733059	THOC3	PPIE	0.000529796	0.980016
0.1599	0.965302	0.327091	DDX46	THOC7	0.00500247	0.916715
-0.0340836	0.0500502	0.823145	CHD3	HDAC1	0.000185337	0.989307
-0.063971	0.20201	0.653463	BUD13	SF3A2	0.000744868	0.971925
0.311687	2.98449	0.0857623	SRSF7	TXNL4A	0.0161337	0.776366
-0.00530072	0.00182946	0.965921	PPP1CA	PPP1R10	8.05922e-06	0.997835
0.188885	1.38533	0.240217	DDX23	SRSF6	0.00503052	0.88711
0.138894	0.937489	0.334023	MCC	IKBKG	0.00438207	0.917618
-0.0774267	0.260198	0.610386	PRPF4	SRSF2	0.000928416	0.965927
-0.348896	6.9711	0.00875183	THOC3	PRPF4	0.0244625	0.485947
-0.294281	2.7787	0.0972457	KPNA3	REL	0.015038	0.791712
0.250777	2.59754	0.109064	MED29	MED19	0.0164821	0.808261
0.176228	1.85111	0.175404	HMG20A	RCOR3	0.0104671	0.856453
-0.275113	4.04344	0.0458356	SUPT6H	EP300	0.02197	0.702953
-0.174339	0.902268	0.343744	TOP1	ACTG2	0.00614196	0.919645
-0.0448459	0.103911	0.747427	HNRNPA3	HNRNPR	0.000370971	0.981189
0.0372227	0.0640806	0.800384	SRRT	THOC1	0.000277328	0.986941
0.0529413	0.152276	0.696746	SNRPD1	THOC3	0.000688557	0.976059
-0.0728593	0.335873	0.562687	HIST1H3A	HNRNPU	0.00119811	0.960375
-0.0397903	0.073245	0.786879	NUDT21	THOC2	0.000275281	0.984721
-0.202014	2.69221	0.101963	RPS8	ILF3	0.00952345	0.797888
0.351465	6.70166	0.0102629	PRPF8	FRG1	0.029049	0.508607
0.0733979	0.335856	0.562697	RPL10	RPS7	0.00119805	0.960375
-0.0195343	0.0212558	0.884189	YBX1	RPS23	7.59076e-05	0.993099
0.0469097	0.123485	0.725589	SRSF9	DHX16	0.000507912	0.979931
0.0535054	0.145774	0.702912	MRPL22	MRPL19	0.000547723	0.977087
-0.310637	3.69579	0.0561646	THOC7	PRPF18	0.020567	0.731292
0.0915179	0.422254	0.516347	DNAJC8	U2SURP	0.00150578	0.952157
-0.140792	1.03131	0.310915	ACIN1	THOC1	0.00444469	0.913673
-0.365573	6.20368	0.0133281	RPL13A	RPL7A	0.0216758	0.543094
0.195993	1.5422	0.215372	PIGT	PIGS	0.00570041	0.875124
-0.162664	1.26373	0.261971	SNRPD3	RBM17	0.00478209	0.898847
0.0106434	0.00629018	0.936842	DDX3X	DDX17	2.24644e-05	0.997118
-0.0526306	0.142638	0.705968	WBP11	THOC6	0.000526064	0.9777
-0.0950243	0.367814	0.54469	RPL24	HNRNPU	0.0013119	0.957444
0.124256	0.792097	0.374231	SRSF11	DHX15	0.00282094	0.926331
0.148817	0.900889	0.343899	MRPS10	MRPL54	0.00530244	0.91983
-0.0204734	0.0191541	0.890038	WDR11	WTAP	7.69181e-05	0.99325
-0.168703	2.75886	0.0978367	SNRPB	DDX5	0.00975692	0.793568
0.199251	1.69897	0.193984	SNRPF	THOC7	0.00877118	0.867595
0.00846933	0.00238411	0.961092	ERCC3	NUDT21	8.51462e-06	0.997835
0.176715	1.57767	0.210232	ACIN1	CTNNBL1	0.00607785	0.872863
0.0031497	0.000745725	0.978234	TFRC	SNX1	2.6633e-06	0.998487
0.0462934	0.0978111	0.754705	ILF2	RPL35A	0.000349203	0.982155
0.104192	0.208371	0.648655	RFWD2	RBX1	0.00127672	0.97076
-0.125881	0.56157	0.454359	RNF2	RSF1	0.00232475	0.942504
0.230828	4.39586	0.0369236	LMO7	EMD	0.0154568	0.683205
0.231904	2.72212	0.100088	PSMD4	PSMD8	0.00962826	0.79639
-0.112566	0.428192	0.513694	NHLH2	LDB1	0.00232173	0.951694
0.122781	0.78046	0.377792	MRPL47	MRPS16	0.00290371	0.927247
0.0603544	0.198675	0.656295	RING1	RACGAP1	0.00103369	0.972437
0.384825	7.40214	0.00697971	MRPL10	MRPL53	0.029211	0.455636
-0.210179	2.56744	0.11022	SF3A1	NCBP1	0.00915088	0.809477
0.00404239	0.000921437	0.975806	NCBP2	SNW1	3.4254e-06	0.998223
0.00660473	0.00238694	0.961069	BCAS2	PUF60	8.5247e-06	0.997835
0.106747	0.793054	0.374052	LUC7L3	DHX8	0.00322651	0.926331
0.323764	4.4809	0.0353989	THOC7	PPIE	0.0199612	0.679089
0.138033	0.99213	0.320085	PAGR1	WDR5	0.00354342	0.915942
0.242008	1.60793	0.206774	HNRNPA1	TUBA1A	0.0107476	0.872752
0.0870312	0.338338	0.561261	SF3B1	NCBP1	0.00121556	0.960375
-0.00132803	0.000111874	0.991568	ATP5I	ATP5H	3.99549e-07	0.998917
0.530004	17.3175	4.2123e-05	ATP5A1	ATP5O	0.0582458	0.0449008
-0.2562	2.80114	0.0953424	SRSF11	RNPS1	0.0101564	0.789716
-0.0116193	0.00896106	0.92465	POLA2	PCNA	3.20028e-05	0.996003
0.151388	1.58675	0.208841	LIG4	XRCC5	0.00563502	0.872863
0.175322	1.32573	0.250851	PSMA1	UBQLN1	0.00615686	0.893294
0.115673	0.592126	0.442333	MRPL11	MRPL2	0.00239154	0.939554
0.0678286	0.305616	0.580824	C1QBP	YWHAQ	0.0010903	0.962501
0.170101	1.06348	0.303312	RPS21	RPS13	0.00378378	0.911729
-0.0539881	0.106773	0.744102	NCOR1	HDAC1	0.000395298	0.980934
0.221463	2.83048	0.0936056	YBX1	RPS7	0.0100077	0.78592
-0.266522	1.93446	0.16546	MRPS5	MRPL17	0.0073853	0.851744
0.0607341	0.167806	0.68245	VDR	MED23	0.000729059	0.975235
-0.147086	1.26199	0.262244	SNRNP40	TRA2B	0.00451901	0.898847
-0.0680907	0.199542	0.655472	MFAP1	DHX38	0.000784981	0.972344
-0.00417588	0.0010563	0.974098	NOP56	BRIX1	4.09418e-06	0.998195
0.270584	2.6544	0.104388	ACTG2	SRP14	0.00939096	0.802235
-0.11948	0.927122	0.336443	SRSF2	SRSF7	0.00330022	0.918362
0.32261	3.82341	0.0515359	PSMC3	PSMC6	0.0134711	0.719779
-0.192657	1.5609	0.213078	TGFBR1	SMAD3	0.00819109	0.874738
0.00996099	0.00471147	0.945335	BUD31	HTATSF1	2.02205e-05	0.997468
0.121846	0.749554	0.387364	PRPF8	DDX23	0.00268899	0.929842
-0.30761	4.96758	0.0270999	MED15	MED6	0.0276026	0.64379
0.00446673	0.00116233	0.97283	XAB2	RBM25	4.55815e-06	0.997862
-0.00165855	0.000143599	0.990447	HIST1H1D	RPS6	5.12853e-07	0.998803
0.186406	1.83334	0.176842	CDC5L	PRPF6	0.00659869	0.857628
-0.152695	0.9039	0.343146	MRPL11	MRPS33	0.00551482	0.919466
0.282223	3.51786	0.0617549	DDX23	SRSF9	0.0124518	0.743609
0.0701695	0.174971	0.676052	INO80B	ACTL6A	0.000624505	0.974891
-0.172061	1.42941	0.233093	LMNB1	RCOR1	0.00617642	0.882251
-0.171232	1.55247	0.214408	TAF6	CHD8	0.00864634	0.875124
0.111906	0.697024	0.404497	MYO1E	EMD	0.00248319	0.931114
0.0548686	0.210686	0.646605	PROSER1	PPP6R3	0.000791426	0.970551
0.135641	0.893434	0.345567	HNRNPA1	CDC40	0.0039727	0.920635
-0.378002	6.47518	0.0114762	EEF1A1	RPL8	0.0226029	0.524153
-0.129641	1.00259	0.31767	SUPT5H	CDK9	0.00405901	0.915549
-0.350018	4.94657	0.0270186	PPIL3	RBM25	0.0190292	0.64379
-0.108675	0.491768	0.483722	DDX23	DDX17	0.00175324	0.9476
-0.0878284	0.36667	0.545332	RBM25	PRPF3	0.0013512	0.957444
-0.000723252	2.92528e-05	0.995689	LMNB1	BCCIP	1.11227e-07	0.999503
0.012847	0.0108152	0.917253	RPS8	SRPK1	4.20808e-05	0.995776
0.234695	1.96426	0.162762	PRPF18	TXNL4A	0.0106774	0.848591
0.185333	1.36538	0.243601	SF3B1	SNRPD2	0.0048527	0.888966
-0.0775735	0.330599	0.565816	CUL1	PPP6R1	0.00129988	0.960518
-0.254793	3.66786	0.0565768	HNRNPC	GATAD2B	0.0140173	0.732459
0.156097	1.05642	0.304968	MOV10	RBM15	0.00395578	0.912197
0.0635856	0.18569	0.666859	H1FX	FBL	0.000662741	0.973632
-0.0405766	0.0697254	0.791945	SMNDC1	CD2BP2	0.000266057	0.984721
0.0723918	0.193307	0.660758	LIN37	E2F4	0.00117731	0.972884
0.236933	3.51675	0.0617922	RPS16	ILF2	0.012404	0.743609
0.0471184	0.101818	0.749945	MRPL32	MRPS2	0.000436795	0.981399
-0.00255792	0.000376389	0.984535	EEF2	RPL11	1.34425e-06	0.99862
-0.183759	1.52531	0.218011	ETF1	SMG1	0.00623784	0.876159
0.0984808	0.367836	0.544678	CTNNBL1	SNRPD1	0.00131198	0.957444
0.33192	6.30308	0.0126824	PPP2R2A	PIN1	0.0244967	0.53578
-0.241922	3.56493	0.0600573	PPIL2	SNRNP70	0.0127063	0.739204
0.131656	0.992098	0.32009	SF3B1	RALY	0.0035307	0.915942
0.145764	0.817207	0.366789	DHX9	RPS29	0.00296286	0.92502
0.0199443	0.0125404	0.910962	PELP1	TAF1	7.04466e-05	0.995641
0.318964	5.19691	0.0236082	INTS1	INTS5	0.0236012	0.628114
-0.100802	0.608156	0.436357	ALYREF	THOC5	0.00287397	0.93848
0.0639672	0.243607	0.622002	SRSF3	SRSF9	0.00087238	0.96763
0.284505	6.76361	0.00979771	SNRPD1	HSPD1	0.023586	0.504755
-0.206667	2.25995	0.133885	TCF4	HSPA8	0.00800664	0.830635
0.1022	0.529115	0.467763	API5	NMI	0.00243239	0.945411
0.0839779	0.475329	0.491133	DDX5	SNRNP40	0.00174449	0.94877
-0.216293	2.42072	0.120869	PWP1	RPL23	0.00857133	0.815063
0.00671418	0.00261669	0.95924	SKIV2L2	HNRNPR	9.34524e-06	0.997835
-0.336162	3.45334	0.0652091	NFKB2	IKBKE	0.0239063	0.750297
0.445754	10.9897	0.00103699	CDC5L	PRPF19	0.0377666	0.24404
0.0308806	0.0418533	0.83812	EP400	SRCAP	0.000221397	0.990313
-0.0961751	0.367912	0.54488	ERCC2	POLR2L	0.00196358	0.957444
0.103026	0.609309	0.43572	MRPS18B	MRPL37	0.00221077	0.93848
-0.176798	1.37537	0.242213	SRRM1	DDX41	0.00647614	0.887792
-0.223285	2.4502	0.118639	RPL18	RPL30	0.0086748	0.814146
-0.198262	2.04033	0.154415	EFTUD2	RBBP4	0.00803151	0.841737
-0.00429719	0.000861897	0.976605	CDK8	GTF2E1	3.79689e-06	0.998241
0.0880217	0.297049	0.58628	SRSF6	CDC40	0.00132436	0.963298
-0.310965	4.16851	0.0425716	PUF60	LSM7	0.0215797	0.696488
0.109411	0.768253	0.381759	GTF2F1	CTDP1	0.00364501	0.928448
0.106615	0.659755	0.417336	HNRNPUL1	HNRNPU	0.00235073	0.933879
0.0729945	0.248349	0.618725	RBM15	C19orf43	0.00109768	0.967158
-0.00814447	0.00669387	0.934851	WDR83	HNRNPF	2.39061e-05	0.996946
0.0608915	0.181869	0.670102	ZNF207	BCAS2	0.000653777	0.974296
0.0426714	0.0827672	0.773803	MRPS36	MRPS7	0.00030759	0.984591
-0.246371	1.9661	0.162686	PRPF4	SNRNP27	0.0114331	0.848473
-0.0837762	0.43291	0.511113	PPIL1	DNAJC8	0.00156606	0.951558
-0.148549	0.89163	0.34585	MYBBP1A	U2AF1	0.00317429	0.920681
-0.0475505	0.232276	0.630396	PUF60	IGF2BP3	0.00122101	0.968583
-0.387315	7.92472	0.00522375	MAGOH	ZNF207	0.0276195	0.419253
-0.0566514	0.142347	0.706245	TCERG1	SRSF11	0.000508123	0.977807
-0.124453	0.735194	0.391938	TOE1	SNRPD1	0.00261882	0.930023
-0.0759871	0.33799	0.561477	PPP2R1A	RFC4	0.00125025	0.960375
-0.0950039	0.55751	0.455948	CWC15	RBM8A	0.0021646	0.94293
0.0985854	0.71743	0.397755	CWC15	MOV10	0.00271017	0.930554
0.188495	1.04072	0.309353	PDCD7	ZCRB1	0.00712623	0.91309
-0.0841433	0.355307	0.551606	RPL11	RPL35A	0.00126735	0.958902
0.0785503	0.254773	0.614195	SRRT	KIAA1429	0.00105603	0.966392
0.267752	3.65243	0.0575007	SYF2	TFIP11	0.0189587	0.734908
-0.252905	2.88393	0.0905942	PNN	PRPF6	0.010341	0.782179
-0.102393	0.386609	0.534593	RPL14	RPL29	0.00137884	0.956545
0.276656	4.26114	0.0399213	SNRPF	SF3B4	0.0150965	0.68999
0.0870711	0.372717	0.542022	RPL37A	NOP56	0.00132936	0.957444
-0.0747169	0.297337	0.585991	RPL22	RPL4	0.00106079	0.963239
-0.0470872	0.0684656	0.793938	TAF6	MCRS1	0.000450229	0.985202
0.0489044	0.139585	0.708977	MAGOH	SRSF9	0.000500056	0.978202
-0.204015	2.33475	0.127644	IK	RBM39	0.00826944	0.82489
0.370946	5.64722	0.0181606	POLR2A	COPS8	0.0199093	0.596557
-0.203564	2.30799	0.130237	EMD	SAP130	0.0110267	0.828122
-0.0747562	0.258391	0.611861	DMAP1	MORF4L1	0.00145771	0.965942
0.102576	0.442501	0.506519	MOV10	SNRPF	0.00173229	0.95152
-0.106516	0.48466	0.486897	RPL37	RPL23	0.00172794	0.948523
-0.210855	1.65203	0.200119	ASCC1	TRIP4	0.00791765	0.870626
0.0437668	0.05455	0.815562	RPSA	RPS27	0.000268647	0.98858
-0.0262662	0.0632995	0.80154	PRPF4B	RALY	0.000226018	0.98705
-0.306363	5.30468	0.0220064	SLU7	TRA2B	0.0187243	0.621024
-0.197288	1.82195	0.178187	TCERG1	PRPF6	0.00655798	0.858023
0.166529	1.55528	0.213442	EXOSC10	EXOSC6	0.00574847	0.874872
0.324606	4.63218	0.0324971	MRPS33	MRPS12	0.0211871	0.666157
-0.255041	4.03009	0.0456563	RPS3	RPS6	0.014189	0.702953
-0.0509654	0.161636	0.687982	XAB2	CD2BP2	0.000616552	0.975522
-0.106024	0.446324	0.504636	RPL37	RPS14	0.00159148	0.95152
-0.0235293	0.0226596	0.88046	MRPS22	MRPL19	8.51791e-05	0.992643
-0.166876	1.61887	0.204306	COL18A1	ITGB1	0.00574843	0.871927
-0.12076	0.841043	0.359888	RPS11	NPM1	0.00299473	0.923071
0.096455	0.492589	0.483358	RPS20	RPL19	0.00175616	0.947597
-0.280518	3.87077	0.050121	TCOF1	U2AF1	0.0136357	0.713734
0.0333503	0.0476119	0.827431	CTNNBL1	U2AF2	0.000170014	0.989731
-0.0135005	0.0102206	0.919546	RPL36	RPS27A	3.65007e-05	0.995776
0.0787377	0.262777	0.608643	SRSF6	SRSF4	0.000983214	0.965927
0.0360583	0.100619	0.751325	SMARCA4	PRMT5	0.000359223	0.981413
0.00282758	0.000405918	0.98394	MYBBP1A	NAP1L1	1.4497e-06	0.99862
0.276483	2.73654	0.100318	RPA2	TOP3A	0.0191719	0.79639
0.105384	0.661781	0.416623	XAB2	EIF4A3	0.00235793	0.933441
0.269998	2.55758	0.111437	PRPF6	TFIP11	0.0133515	0.810376
0.0734292	0.240872	0.623983	MRPS30	MRPL41	0.000908124	0.967767
0.182654	1.50708	0.22073	MRPS24	MRPL24	0.00594493	0.877099
0.0137926	0.010321	0.919153	MOV10	PUF60	3.68594e-05	0.995776
-0.123062	0.842799	0.359388	CWC22	SYNCRIP	0.00300096	0.922977
0.303911	5.6833	0.0177935	RPL35A	RPS18	0.0198937	0.596557
-0.0929103	0.499536	0.480292	WBP11	PRPF8	0.00178088	0.946299
0.187181	1.21141	0.272686	MRPS18A	MRPL34	0.00742233	0.902475
-0.0934048	0.464677	0.496067	MRPL40	MRPS28	0.0018261	0.949602
0.0976903	0.607011	0.436578	MRPL27	DAP3	0.00217874	0.93848
-0.0210413	0.0191482	0.890042	SNW1	ACIN1	6.83818e-05	0.99325
-0.281549	4.00275	0.0466496	ORC6	ORC5	0.0177898	0.704697
-0.0572173	0.139608	0.709009	LGALS1	GEMIN4	0.000596261	0.978202
-0.0741994	0.265095	0.607092	MBD3	RBBP4	0.00105086	0.965822
0.0311752	0.0450734	0.832024	E2F6	RUVBL1	0.00016095	0.990287
-0.107501	0.901413	0.343222	CDC37	SSB	0.003209	0.919466
0.174218	2.10136	0.148307	MRPL38	MRPS22	0.00758337	0.837291
-0.0752935	0.211375	0.646048	RPL24	RPS18	0.000754343	0.970381
0.239485	2.2663	0.134304	HNRNPU	DHX35	0.0147867	0.830635
-0.115933	0.785431	0.376246	RPS2	RPS7	0.00279726	0.926464
-0.0664274	0.240464	0.62429	MRPS28	MRPL18	0.000934783	0.967767
0.0502582	0.135101	0.71348	MCM2	MCM5	0.00048574	0.978593
0.0919511	0.463156	0.496715	RPL7	RPL35A	0.0016514	0.949602
-0.0688162	0.245703	0.620506	PSMD9	PSMB3	0.000876741	0.967559
-0.0405304	0.0582938	0.809398	MRPL33	MRPS31	0.000217467	0.987969
-0.199833	1.48767	0.223623	RPS13	RPS29	0.0053806	0.877731
-0.0802496	0.27096	0.60314	CRNKL1	RBM25	0.00106146	0.96578
-0.139709	1.11927	0.290997	PPIH	PLRG1	0.00402443	0.907928
-0.00216984	0.000178321	0.989355	MRPL3	MRPL44	6.41441e-07	0.998803
-0.0170168	0.0139448	0.906087	MRPS27	MRPL41	5.26191e-05	0.99517
-0.120238	1.26781	0.261142	PSMA1	PSME1	0.00450748	0.898847
0.149752	0.930672	0.335521	PSMD6	PSMC2	0.00331282	0.917886
0.0911409	0.435739	0.509751	SNRPB2	LSM2	0.00161723	0.951558
-0.158661	1.44091	0.231007	RPL23	RPS11	0.00511976	0.880864
-0.0941628	0.472894	0.492251	MRPL20	MRPS7	0.00175489	0.94877
-0.205636	2.41806	0.121073	SLU7	SF3B1	0.008562	0.815063
-0.0790896	0.228631	0.632914	RPL34	RPS9	0.000815874	0.969092
0.000545113	1.63136e-05	0.99678	KAT8	PELP1	5.82627e-08	0.999505
-0.0138391	0.0126405	0.910592	RSL1D1	PWP1	6.16573e-05	0.995632
-0.162827	1.40837	0.236332	MCM2	LMNB1	0.00500474	0.884541
-0.128284	1.14752	0.285082	ILF3	LEMD3	0.00447991	0.906233
0.0550017	0.174462	0.676497	RPL30	RPL27	0.000622689	0.975044
0.127761	1.07499	0.300717	RBM8A	HNRNPA2B1	0.00382455	0.911533
-0.123854	0.699938	0.40352	SART1	PRPF31	0.00250246	0.93097
0.102604	0.445045	0.505249	NCL	RPL28	0.0015926	0.95152
-0.0193454	0.0171286	0.895968	NOLC1	GNL3	6.1389e-05	0.993354
-0.0155701	0.00917854	0.923747	SRSF5	SNW1	3.41198e-05	0.995877
-0.0400746	0.0687419	0.793372	SUMO1	UBA2	0.000247212	0.98499
0.265112	3.50789	0.0621342	TRRAP	RAD50	0.0125502	0.74451
0.0835964	0.548289	0.459638	SRSF2	PRKDC	0.00195435	0.943484
-0.00451769	0.000767935	0.977912	MFAP1	SNRPC	2.78237e-06	0.998424
0.0776879	0.447079	0.504323	PPIL1	ZCCHC8	0.00172987	0.95152
-0.0413584	0.104993	0.746191	SNRPA1	WTAP	0.000421479	0.980983
0.0829009	0.325874	0.568557	SSRP1	DDX21	0.00116248	0.960887
-0.00536252	0.00127058	0.971591	MOV10	RPL36	4.53777e-06	0.997835
-0.139051	0.847917	0.358033	SF3B4	WTAP	0.00339373	0.922228
0.176032	1.33196	0.2495	MRPL44	MRPS25	0.00501999	0.892589
0.160637	1.26247	0.262146	SF3B4	EFTUD2	0.00448859	0.898847
-0.0153343	0.0123858	0.911468	XRN2	EXOSC10	4.60418e-05	0.995672
-0.155293	1.88787	0.171122	DDB1	AHR	0.0102109	0.854419
-0.0110773	0.00834063	0.927333	CBX8	RNF2	4.58255e-05	0.99627
-0.0142347	0.0097081	0.921582	SF3B4	ACIN1	3.46706e-05	0.995776
-0.00178201	0.000122261	0.991186	RPL15	RPL24	4.36647e-07	0.998803
-0.183646	1.49093	0.223126	SF3B3	CHERP	0.0054316	0.877659
-0.0476912	0.0964758	0.756332	TOP1	RPL23	0.000344438	0.982433
-0.12829	0.857823	0.355661	ALYREF	SYF2	0.00502069	0.921585
0.136181	0.838885	0.360667	SNRPD2	SMNDC1	0.00360286	0.923475
0.426428	9.78121	0.00194881	PRPF6	SYNCRIP	0.0337538	0.304674
0.134701	0.734495	0.392228	THOC7	RBM8A	0.00284981	0.930023
-0.0119057	0.00970734	0.921593	RAD21	HDAC2	3.85197e-05	0.995776
-0.114649	0.633389	0.426789	PSME3	PSMA5	0.002257	0.935912
0.105567	0.450195	0.502803	MRPL3	MRPL39	0.00162848	0.951298
0.0536271	0.147686	0.7012	MED8	MED29	0.000801997	0.976743
0.133217	1.07093	0.301628	LSM2	SF3B3	0.00381018	0.911533
0.0724326	0.249683	0.617691	DDB1	NUP93	0.000890932	0.966807
-0.20625	1.17486	0.279358	MRPL30	MRPS34	0.0042695	0.90391
0.261119	2.66542	0.104261	GTF2A1	TAF4	0.0142791	0.802235
0.0751033	0.270919	0.603224	ADAM23	ITGB3	0.00119205	0.96578
0.504884	7.33401	0.00738711	PRPF3	LSM7	0.0373548	0.463522
0.194277	1.95479	0.163178	SLC25A5	RPL3	0.00693301	0.848901
-0.102328	0.659409	0.417459	SNRNP25	SF3B1	0.0023495	0.933914
-0.0772361	0.315057	0.575085	MAGOH	WBP11	0.00122918	0.961725
-0.11373	0.788698	0.375256	PSMD8	PSMB3	0.00280887	0.926377
0.0794797	0.245336	0.620805	MRPL44	MRPL3	0.000961178	0.967559
0.0108187	0.00604401	0.93812	MEAF6	MORF4L1	3.41458e-05	0.997204
0.0984791	0.340757	0.559955	MNAT1	CDK7	0.00145411	0.960196
-0.0981607	0.386799	0.534625	SEMA6D	NRP1	0.00173931	0.956545
-0.134005	1.07658	0.300358	HNRNPH1	SNRNP200	0.00383022	0.911533
0.0748351	0.267923	0.605137	RPS9	U2AF1	0.000955954	0.965822
0.138161	0.893836	0.345379	RPL35	RPL36A	0.00366486	0.920635
-0.0577516	0.146678	0.702021	RPS23	RPL22	0.000523576	0.977023
0.135711	0.806947	0.369799	NUDT21	SRSF3	0.00288394	0.92572
-0.109618	0.566882	0.452133	DDX46	SF3B1	0.00202049	0.941579
0.0516723	0.106578	0.744334	SF3B1	CD2BP2	0.000406622	0.980934
-0.247086	2.84436	0.0928088	PSMA2	PSMD14	0.0100563	0.785208
-0.0913457	0.366603	0.545704	GTF2F1	GTF2H4	0.00224405	0.957444
0.157047	1.53119	0.21697	CACTIN	USP39	0.0054388	0.875968
-0.0352783	0.0819681	0.774859	RBM8A	SF3B3	0.000292658	0.984591
0.00730955	0.00315704	0.955232	RPL19	RPL13	1.1275e-05	0.997835
-0.135235	0.719885	0.397125	DDX46	CDK12	0.00333713	0.930519
-0.0759588	0.36397	0.546802	MRPS26	DAP3	0.00130753	0.957444
0.246814	3.82336	0.051648	SMARCD3	RBBP4	0.0149453	0.720138
-0.180709	1.45749	0.228348	GEMIN2	SNRPD2	0.00517838	0.8792
0.00967933	0.00578531	0.939425	HNRNPA1	RALY	2.06614e-05	0.997204
0.00665797	0.00291907	0.956951	RPL35A	HNRNPU	1.04252e-05	0.997835
-0.243714	3.35182	0.0681933	RPL11	DHX9	0.0118292	0.752744
-0.0703756	0.277124	0.599009	PSMC4	PSMD14	0.00098875	0.964929
-0.00878312	0.00456307	0.946192	NCL	TUFM	1.62964e-05	0.997611
0.161749	1.6218	0.203897	C19orf43	U2AF1	0.0057588	0.871927
0.195539	1.50105	0.222004	EFTUD2	AQR	0.00771742	0.87734
-0.122931	0.511544	0.475277	MFAP1	CWC22	0.00246514	0.945723
-0.23369	3.8249	0.0514905	DHX8	SYNCRIP	0.0134763	0.719779
-0.185795	1.87548	0.171946	SPEN	SNRPD1	0.00665357	0.854419
0.235567	3.09762	0.0796499	TOP1	CDK1	0.0124353	0.76785
0.0524342	0.113134	0.736857	RPS7	RPL28	0.000405334	0.980591
-0.0945335	0.603885	0.437756	ILF3	RPS2	0.00215209	0.93848
0.262375	2.90021	0.0897317	MRPS30	MRPS18B	0.0107455	0.78168
0.131688	1.20003	0.274446	SMARCA4	PBRM1	0.00512396	0.902475
-0.243212	2.92651	0.0883379	THOC5	CTNNBL1	0.0112158	0.780478
-0.153933	1.15264	0.284016	CDK2	POLD1	0.00451746	0.905831
-0.188618	1.184	0.2782	SKP1	RYBP	0.00743795	0.903113
0.245921	3.43413	0.0650946	C19orf43	LSM4	0.0141652	0.749912
-0.0855151	0.346752	0.556432	FAU	RPS27A	0.00123687	0.959194
-0.0528694	0.137128	0.711441	GNA11	GNAQ	0.000503893	0.97844
-0.138486	1.21416	0.271518	PSMB2	PSMD10	0.00459535	0.901713
0.151565	1.02303	0.312727	MRPS22	MRPS25	0.00386017	0.914031
0.0163017	0.0112613	0.915598	MED21	POLR2I	5.83451e-05	0.995776
0.0251646	0.0463267	0.829747	RPL8	SCYL2	0.000172831	0.990025
-0.247232	3.89268	0.0494804	RPS3	RPL29	0.0137118	0.712224
0.122749	0.743816	0.389179	RPS18	RPSA	0.00264945	0.929842
-0.0791321	0.25516	0.613937	DRAP1	SMARCB1	0.00108002	0.966347
-0.0551878	0.180206	0.671543	PPIH	RBM17	0.000684724	0.974519
-0.233464	2.70743	0.101004	SIN3A	SMARCA5	0.00957678	0.797266
-0.1472	1.00848	0.316134	PSMC1	PSMC6	0.00358879	0.915124
0.263768	3.30514	0.0703368	MRPS18A	MRPS30	0.0138693	0.756342
-0.209777	2.52932	0.112885	LRPPRC	NFKB1	0.00901624	0.810376
0.0193585	0.0184157	0.892153	SNRPG	HNRNPF	6.57659e-05	0.993258
0.19701	1.13135	0.28841	SNRNP200	LUC7L3	0.00405312	0.906901
-0.110777	0.738059	0.391023	THOC2	SF3B4	0.00264786	0.929855
-0.172083	1.76335	0.185293	CWC15	PRPF31	0.00628054	0.864318
0.0867222	0.332449	0.564706	RPL6	EBNA1BP2	0.00124358	0.960518
0.0967881	0.433088	0.511018	BRIX1	RPLP2	0.00154435	0.951558
-0.0752525	0.311444	0.577241	SNRPD1	PABPC1	0.00111107	0.962236
0.0322715	0.0584653	0.809115	LSM7	PUF60	0.000208761	0.987969
-0.0359957	0.0816815	0.775244	HTATSF1	DDX23	0.000293732	0.984591
-0.0436504	0.127895	0.721003	LYN	LCP2	0.000642277	0.979931
-0.165405	1.13248	0.288163	ISY1	EIF4A3	0.00402829	0.906901
0.092019	0.556397	0.456341	RPL21	RPL35A	0.00198319	0.94293
-0.058149	0.137979	0.710712	SRRT	CENPB	0.000725679	0.978418
-0.0955957	0.390572	0.532513	LACTB	MRPL15	0.00140802	0.956545
-0.316842	6.98803	0.00866811	DDX46	DDX5	0.0243495	0.483655
0.102625	0.534042	0.465524	RPL35	RPL24	0.00190366	0.944996
-0.0555513	0.0927444	0.760952	SNRNP200	LSM2	0.000344656	0.983009
0.0434734	0.129111	0.719754	SNRPE	IGF2BP3	0.000679072	0.979931
-0.138241	0.968136	0.325995	SF3A1	EIF4A3	0.00344572	0.916368
-0.171336	1.46943	0.226519	RPS15	LYAR	0.00553523	0.878522
-0.0353142	0.0458061	0.830685	RPL29	RPL13	0.000163566	0.990101
-0.218896	2.95008	0.0869787	RPS6	RPL12	0.0104262	0.777395
-0.0766309	0.283594	0.594785	SNRPB2	SNRPG	0.00103019	0.964787
0.137373	0.639454	0.424591	PPM1G	LUC7L3	0.00229492	0.935194
0.0351532	0.0483291	0.826157	TUBA1A	RPL14	0.000172574	0.989621
0.0262677	0.0256008	0.873008	SNRPG	CLNS1A	0.000102393	0.991841
-0.115947	0.747619	0.388156	SNRPD3	FRG1	0.00332648	0.929842
-0.20439	2.04291	0.154032	RPL4	ILF2	0.00724325	0.841555
0.0958791	0.427017	0.514305	FARP2	PLXNA1	0.00240672	0.951816
0.147498	1.1283	0.28907	RPL18A	RPS29	0.00408615	0.906999
0.197221	1.27845	0.259156	RPS27A	RPL15	0.00454512	0.898588
-0.105444	0.512088	0.474833	RPL5	U2AF2	0.00182555	0.945723
-0.0821297	0.292504	0.589053	PRPF4	LUC7L3	0.00105107	0.963812
-0.0308258	0.0421472	0.837489	ILF2	RPL17	0.000150503	0.990313
0.187261	2.20708	0.138614	MRPL27	MRPL3	0.00858095	0.83282
0.0658007	0.214837	0.643362	PSMB5	PSMC2	0.000766688	0.97002
-0.0758655	0.251767	0.616266	MRPS35	MRPL3	0.000986349	0.966807
0.020122	0.0240172	0.876954	FBXO31	CUL1	8.66971e-05	0.992182
-0.244378	2.70726	0.101247	RBM25	PPWD1	0.0115346	0.797266
0.0310301	0.0528402	0.818372	MRPL15	MRPL23	0.000201639	0.988922
0.0658473	0.211766	0.645748	THOC3	SNRPE	0.000763915	0.970363
-0.159468	1.30123	0.255003	MAGOH	SNW1	0.004814	0.896631
-0.0914628	0.354705	0.551982	TAF9	SAP18	0.00136765	0.959017
-0.294743	4.18321	0.0417677	DDX17	TRA2B	0.0148244	0.694579
-0.0937608	0.673708	0.41246	RPL23A	TOP1	0.00240033	0.932342
0.156051	1.07972	0.299744	MRPL9	MRPL21	0.00421635	0.911138
-0.095031	0.477943	0.490007	PCNT	TUBGCP3	0.00193909	0.94877
0.0758295	0.227222	0.633963	PPIL3	SRSF2	0.00081085	0.969146
0.028379	0.0719073	0.788777	CALR	SUPT16H	0.000256746	0.984721
0.16864	0.810902	0.368628	RPL31	RPL27	0.00288771	0.925445
-0.0755221	0.334152	0.563689	DDX3X	HNRNPU	0.00119198	0.960451
0.126354	0.763577	0.382966	NUDT21	SF3B4	0.00273916	0.928964
-0.00584001	0.00113061	0.973201	RPS27A	RPS28	4.03787e-06	0.997971
-0.0183844	0.0243665	0.876072	DDX5	PRPF3	8.99053e-05	0.991947
-0.0354764	0.0735328	0.786461	RAF1	PPP2R2A	0.000262548	0.984721
-0.0177296	0.0111406	0.916043	THOC7	SPEN	5.43416e-05	0.995776
0.0533561	0.15654	0.692714	MCM2	RB1	0.000651823	0.975884
0.148853	1.50791	0.220494	U2AF2	PPM1G	0.00537563	0.877099
-0.0778865	0.291548	0.589876	TEX10	SENP3	0.00156501	0.96423
-0.0950154	0.459397	0.498674	PML	ZMYM2	0.00224689	0.949993
-0.0247339	0.040219	0.841199	PPIE	HNRNPC	0.000143619	0.990313
0.0809252	0.37698	0.539771	MRPL34	MRPS6	0.00147617	0.95732
0.0666082	0.207866	0.648799	RBM15	U2SURP	0.000741826	0.970812
0.190548	2.32056	0.128969	RBM8A	CWC27	0.0094209	0.826873
0.0683971	0.245501	0.620649	RPL13	RPLP0	0.000876022	0.967559
0.071891	0.285321	0.593697	MRPS34	MRPL18	0.00110897	0.964787
0.156019	2.16329	0.142519	PABPC1	CIRBP	0.0080371	0.836441
0.0990969	0.381163	0.537555	TAF10	TRRAP	0.00155335	0.956906
-0.131527	1.27736	0.259358	RPL8	U2AF2	0.00454127	0.898588
0.327013	3.95161	0.0478003	PSMC3	PSMB1	0.0139165	0.706988
0.0271854	0.0380787	0.845433	MRPL54	MRPL38	0.000142064	0.990313
0.0784022	0.197023	0.657598	NMI	SAP130	0.000950899	0.972598
-0.139228	0.939694	0.333313	MED21	SMARCC1	0.00382083	0.917557
0.0712333	0.237868	0.626259	MRPL34	MRPL32	0.00113142	0.967767
-0.176232	1.40735	0.236502	SFI1	SRSF2	0.00500112	0.88467
-0.333056	8.19037	0.00452906	LUC7L3	DDX17	0.02842	0.403534
-0.241505	3.3565	0.0682223	DGCR14	PPWD1	0.0142613	0.752744
-0.0902621	0.371369	0.542753	PRPF31	SNRPD1	0.00132456	0.957444
-0.243835	1.92613	0.16631	MRPS9	MRPS35	0.0069806	0.852361
0.148807	1.31601	0.252397	ZMYM2	RBBP4	0.00519514	0.895103
-0.0946212	0.480805	0.488633	SYMPK	RAN	0.00171422	0.94877
-0.0141681	0.0105517	0.918258	PSMD10	PSMC6	3.76832e-05	0.995776
-0.0420425	0.118013	0.731458	SRRM2	USP39	0.000421297	0.979987
-0.133408	0.80351	0.370875	MRPL52	MRPL17	0.0030809	0.92572
-0.0956787	0.457866	0.499182	RPL17	RPL3	0.00163256	0.95024
-0.144497	0.916663	0.339179	RPL37A	RPL9	0.00326311	0.919265
-0.247354	2.74655	0.0985844	ATP5E	ATP5B	0.00971383	0.794339
-0.077625	0.275688	0.599998	SF3B2	SNRPF	0.00107996	0.965073
0.261869	3.32579	0.0693235	MRPL14	MRPL19	0.0123486	0.754451
-0.0318175	0.0329792	0.856027	SNRNP27	SRSF3	0.000118191	0.990784
0.179365	1.27988	0.259583	BRCA1	GTF2H4	0.00779087	0.898588
-0.304948	2.26487	0.133746	MRPL19	MRPL30	0.0100098	0.830635
-0.222566	2.15988	0.142778	NAP1L1	RPL17	0.00765482	0.836441
0.0467078	0.170097	0.680341	ILF3	DDX21	0.000607122	0.975181
0.0379213	0.070512	0.790795	PHF21B	HDAC1	0.000261087	0.984721
0.257213	2.28046	0.132961	MRPL49	MRPL34	0.0138815	0.830537
0.0841556	0.618544	0.432319	MAP3K7	FKBP5	0.00241979	0.937866
0.0188519	0.0108542	0.917167	TUBB1	ACTG2	7.43384e-05	0.995776
-0.012255	0.00752377	0.93094	PSMB4	PSMB1	2.68699e-05	0.996614
0.191316	1.45155	0.229301	CTNNBL1	ZNF207	0.00517576	0.879441
-0.0713853	0.365508	0.545956	PSMD2	PSMD9	0.00131305	0.957444
-0.21299	1.89105	0.170231	PDCD7	SF3B5	0.00700673	0.853971
-0.0527088	0.186815	0.665918	ALYREF	PRPF6	0.000676409	0.973458
-0.14535	0.976793	0.323918	IK	CTNNBL1	0.00377174	0.916368
-0.0733178	0.375849	0.540375	SLC25A5	SRPK1	0.00146031	0.957444
0.122321	0.920332	0.338215	RBL2	LMNA	0.00327613	0.919
-0.00914886	0.00352665	0.952687	PSMA5	PSMD7	1.2595e-05	0.997835
-0.00153902	7.89055e-05	0.992919	ACTG2	RPS18	2.81805e-07	0.999043
-0.166417	1.24258	0.265929	TUBA1A	NOP58	0.0044182	0.900191
-0.0475489	0.218101	0.640854	SMARCA4	SUPT16H	0.000778325	0.969955
0.0546779	0.141752	0.706843	SNRPB2	SF3B5	0.000528647	0.977893
-0.041094	0.0583432	0.809412	SPI1	TBP	0.000327663	0.987969
0.0923128	0.417231	0.518851	RPLP1	RPS3A	0.00148789	0.952577
0.107542	0.265833	0.606937	MRPL43	MRPS18C	0.00185552	0.965822
-0.21814	1.61839	0.204847	HNRNPF	CWC15	0.0083157	0.871927
-0.0244349	0.044572	0.832975	RAC1	DOCK1	0.000188829	0.990313
0.191478	1.90995	0.168099	DHX38	PRPF4B	0.00694754	0.853225
-0.0414347	0.0786128	0.779404	PRPF8	RBM15	0.000295449	0.984721
0.158828	1.52565	0.218316	RPL10A	DICER1	0.00809254	0.876181
0.114803	0.676005	0.411688	DHX16	SF3A2	0.00248828	0.932331
0.155491	0.623034	0.431266	RALY	DGCR8	0.00446226	0.937324
0.115486	0.665894	0.41518	RPL36A	RPL10A	0.00237255	0.933087
0.122176	0.747076	0.388706	RPL23	RPL39	0.00467662	0.929842
-0.0667009	0.195145	0.659009	PSMD6	PSMA1	0.000696462	0.972884
-0.134108	1.15845	0.282713	PPIH	SRRT	0.00412029	0.905551
0.0719573	0.329322	0.566521	HNRNPM	GNL3	0.00117897	0.960692
-0.164101	1.15442	0.283629	SF3B2	XAB2	0.00445458	0.905804
0.00226779	0.000283202	0.986591	WDR83	LSM3	1.46737e-06	0.998803
0.046604	0.106642	0.744252	SNX2	SNX4	0.000391911	0.980934
-0.0757051	0.273166	0.601641	POLR2J	POLR2A	0.00100328	0.965442
0.0676218	0.279983	0.597216	TRAF2	TRADD	0.0012002	0.964787
-0.031586	0.0585931	0.808911	SNRNP70	RBM39	0.000209217	0.987969
-0.189206	1.86182	0.17351	RPS25	RPS19	0.00660544	0.854874
-0.0275241	0.0226494	0.880584	MED28	MED9	0.000158362	0.992643
-0.0124594	0.00636645	0.936461	LSM6	ACIN1	2.27368e-05	0.997066
-0.0622	0.179949	0.67181	MAGOH	SMNDC1	0.000775041	0.974557
0.179143	1.41461	0.235301	PRPF6	DDX3X	0.00502677	0.88355
-0.179414	1.66763	0.197641	CD2BP2	U2SURP	0.00592058	0.869717
-0.0155983	0.0156841	0.900444	MBD2	MTA1	6.70217e-05	0.993845
0.132816	0.978638	0.323389	CUL3	CAND1	0.00348296	0.916368
0.0641192	0.254903	0.614042	CDC40	PPM1G	0.000912796	0.966347
-0.0349063	0.0676984	0.794909	MAGOH	U2AF2	0.000241722	0.985437
-0.0252251	0.0253646	0.873577	ISY1	SRSF1	9.09043e-05	0.991922
-0.0202895	0.0209969	0.884892	LYAR	RPL18	7.49834e-05	0.993099
0.0404074	0.0624609	0.802841	PPIL3	SNRPB2	0.00023476	0.987317
0.0180345	0.0163197	0.89844	RPS19	RPL37A	5.82814e-05	0.993798
-0.00416922	0.000984919	0.974986	YBX1	RPLP2	3.51756e-06	0.998195
0.272578	3.28678	0.0712411	MRPL45	MRPS12	0.0151264	0.757606
-0.156962	1.2099	0.272376	THOC5	NCBP2	0.00466766	0.902444
0.0281264	0.040976	0.839752	MRPL47	MRPL53	0.000166541	0.990313
-0.0189536	0.0194495	0.889186	HSPA8	SNRPD3	6.94576e-05	0.99325
0.0826562	0.273127	0.601678	MFAP1	BUD31	0.00102961	0.965475
0.144199	1.12253	0.290288	HIST1H1D	RPL9	0.00399303	0.907487
0.111942	0.670175	0.413687	IGF2BP3	SF3A3	0.00238777	0.932842
0.207948	2.27245	0.133388	MED27	MED18	0.01207	0.830537
0.0904321	0.363446	0.547087	PPIL3	SF3B3	0.00129634	0.957444
-0.179312	1.77852	0.183439	DGCR14	SRSF6	0.00644909	0.861969
0.186725	1.0119	0.315515	ZNF217	RREB1	0.00441853	0.914731
-0.148703	1.30092	0.255026	RBM22	NCBP1	0.00465778	0.896631
-0.092535	0.282071	0.59607	FBXW8	RBX1	0.00172751	0.964787
0.0487315	0.11905	0.730395	SMARCB1	NCOR1	0.000538398	0.979931
-0.183323	1.4323	0.232401	TUFM	RPL8	0.00508933	0.881628
0.0388235	0.0820824	0.774707	PSMC2	PSMD2	0.000293066	0.984591
-0.0760111	0.483602	0.487372	LSM2	YWHAE	0.00172417	0.948692
0.0945741	0.407117	0.524116	MRPS31	MRPS21	0.00188999	0.954273
0.122976	0.858344	0.355	PSMB2	PSMC6	0.00305615	0.921451
0.379089	7.4441	0.00703346	MRPL27	MRPL51	0.0419518	0.455636
-0.135394	0.961117	0.327758	ZNF207	TRA2B	0.00344534	0.91679
0.0948805	0.423624	0.515742	MRPL14	MRPL53	0.00171909	0.952069
-0.00654437	0.00168988	0.96724	MRPL43	MRPL46	6.25879e-06	0.997835
-0.120694	0.735211	0.391933	RSL1D1	RPL8	0.00261888	0.930023
-0.129501	0.911204	0.340619	RPL18A	RPS27A	0.00324374	0.919466
0.171285	1.88841	0.170501	MRPL28	MRPS27	0.0068201	0.854092
0.117128	0.714426	0.398729	CDC5L	LSM2	0.00264882	0.930614
0.19809	1.87989	0.171506	PRPF18	BUD31	0.00704397	0.854419
-0.0218531	0.0289828	0.864942	PSMC4	PSMA1	0.000103499	0.991283
0.0995001	0.524322	0.469611	PRPF31	WDR5	0.00187577	0.945723
0.0559889	0.176693	0.674553	RPL7	RPS26	0.000630648	0.974678
0.0373605	0.0466245	0.829206	PRPF6	RNPS1	0.000170757	0.990025
0.309579	3.50466	0.062341	ATP5B	ATP5J	0.0135574	0.744907
0.178572	1.66479	0.198023	SF3A2	HNRNPU	0.00591052	0.870187
0.156813	1.1522	0.284014	RPL7A	RSL1D1	0.00409813	0.905831
0.144306	1.03995	0.308713	RPS12	U2AF1	0.00370037	0.91309
-0.230797	2.28378	0.131943	IQGAP2	POLR1A	0.0086742	0.829764
0.234223	1.58613	0.209173	ERCC3	GTF2E1	0.00693889	0.872863
0.164577	1.51692	0.219739	KIAA1429	PPIL2	0.00859361	0.876981
0.0446445	0.149507	0.6993	SPAG9	COPB2	0.000533669	0.976313
0.000208667	2.33466e-06	0.998782	U2AF1	SNRNP70	8.42838e-09	0.999835
-0.172953	1.58189	0.209748	TXNL4A	HTATSF1	0.00674344	0.872863
0.0546928	0.119722	0.72961	POLR2L	POLR2E	0.00044988	0.979931
-0.0411259	0.111391	0.738817	MRPL39	LACTB	0.00039909	0.980644
-0.189263	1.54217	0.215497	SMARCB1	GTF2F1	0.00633225	0.875124
-0.0373651	0.0544443	0.815736	SNRPD3	SPEN	0.000265511	0.98858
-0.217479	5.63375	0.0182977	RB1	MCM2	0.0198628	0.596557
0.0492651	0.0711521	0.789951	PRPF3	CWC15	0.000368528	0.984721
-0.297131	6.37577	0.0122311	STAG2	MTA1	0.0265242	0.531773
0.100666	0.424246	0.515506	PNN	PPIE	0.00192468	0.952069
-0.148878	1.21523	0.271246	RPS2	RPL3	0.00432134	0.901591
-0.0210347	0.0115221	0.914673	ILF2	DGCR8	8.2886e-05	0.995776
0.119514	0.919648	0.338395	CWC15	HSPA8	0.00327371	0.919054
0.141911	0.999522	0.318704	RPS2	TUBB1	0.00526066	0.915559
-0.1197	1.04595	0.307325	CWC15	PRKDC	0.00372162	0.912759
-0.0759572	0.242658	0.622687	SF1	SRSF6	0.00088483	0.967662
-0.0141894	0.0106865	0.917746	CDC40	WBP11	4.17425e-05	0.995776
-0.0607701	0.152616	0.696344	RPL41	RPS24	0.000544762	0.976059
-0.173039	1.61319	0.205099	DHX16	ACIN1	0.00572838	0.871927
-0.108203	0.647898	0.421548	RPL28	RPL23	0.00230858	0.935131
-0.0741849	0.200017	0.655058	PRPF6	SNRPA	0.000724175	0.972156
-0.153086	1.00158	0.317814	VPS39	EEA1	0.00365539	0.915549
-0.14226	1.08272	0.298987	SLC25A5	U2AF1	0.00385197	0.910866
0.0251974	0.0313254	0.859644	RPS20	RPL3	0.000111864	0.990784
0.231983	3.16937	0.0761155	AP3S1	AP3B1	0.0111925	0.763851
0.186912	1.56561	0.211925	VANGL2	SCRIB	0.00574397	0.873577
0.0755113	0.181214	0.670687	PPM1G	XAB2	0.000701888	0.974475
-0.221162	2.26085	0.133808	RPL27	RPL18	0.0080098	0.830635
0.21224	2.36603	0.125195	SNRPF	BUD31	0.0088494	0.820817
0.00815806	0.00268959	0.958676	H1FX	RPL27A	9.60558e-06	0.997835
-0.114921	0.739782	0.390467	SNRPD3	RBM39	0.00263512	0.929855
-0.0754345	0.272944	0.601777	RPS9	RPS16	0.00097385	0.965554
0.176885	2.66932	0.103424	GJB6	TGFBI	0.00944325	0.800724
-0.204964	3.6	0.0588083	SNRPD1	YWHAQ	0.0126939	0.737284
-0.129842	0.782777	0.377061	PPWD1	PLRG1	0.00281795	0.926795
0.0456342	0.0932172	0.760353	RPL4	RPL3	0.000332808	0.983009
-0.155005	1.58282	0.209665	DDX41	FRG1	0.00701659	0.872863
-0.163072	1.14253	0.286087	PRPF3	SNRPB2	0.00427687	0.906506
0.15682	1.46491	0.227341	HNRNPM	RBM22	0.00606676	0.878861
0.0928782	0.337315	0.56185	EIF3F	EIF3E	0.00120325	0.960375
-0.0768074	0.358434	0.549861	IGF2BP1	RPLP1	0.00127848	0.958456
-0.136487	2.23682	0.135884	PSMC4	PSME1	0.00792533	0.832289
-0.00157591	0.000120118	0.991263	FAU	RPS5	4.28992e-07	0.998821
-0.0106301	0.00576109	0.939551	SEPT11	SEPT7	2.05749e-05	0.997204
-0.144078	1.18478	0.277321	HNRNPH1	FUS	0.00421353	0.903113
0.0792671	0.269105	0.604342	RPS29	RPS16	0.000960167	0.96579
0.0132883	0.00681255	0.934284	CTNNBL1	RBM25	2.67152e-05	0.996946
-0.416744	8.16237	0.00460464	IK	SRSF6	0.0289279	0.408429
-0.270001	4.19924	0.0416677	FBL	IKBKG	0.0193336	0.694275
0.224837	2.89038	0.0902202	RING1	FBL	0.0102173	0.782179
0.142113	1.01665	0.3142	MRPL55	MRPS27	0.00368331	0.91426
0.0264182	0.0346728	0.852438	PRPF18	DHX16	0.000142666	0.990548
-0.144277	0.896737	0.344726	BANF1	ZRANB2	0.00417287	0.920335
-0.0442186	0.12136	0.727829	AKAP12	PRKACA	0.000437931	0.979931
-0.158315	1.03709	0.309378	SRSF5	SF3B1	0.00369023	0.91309
-0.0646728	0.176204	0.674978	RPL41	RPLP0	0.000628904	0.974717
-0.00990952	0.00446406	0.946786	MRPL37	MRPL20	1.88353e-05	0.997654
-0.240516	3.28038	0.0711844	SNRPD2	PRMT5	0.01158	0.757606
-0.0415845	0.0962903	0.756565	INTS9	POLR2A	0.000353883	0.982436
0.0515307	0.162725	0.686968	AZI2	CDC37	0.000580822	0.975522
0.0385164	0.0930777	0.760527	KIAA1429	HSPA8	0.00033231	0.983009
-0.0627082	0.178119	0.673538	FAM175A	UIMC1	0.00106544	0.974678
-0.0905928	0.257316	0.612568	NFKB2	POLR2L	0.00137413	0.96596
0.206955	2.29106	0.131278	PPP6R1	PPP6C	0.00832231	0.828754
0.129114	0.413687	0.521099	C1QBP	TUBA1A	0.00278739	0.953065
0.105497	0.471792	0.493006	EEF2	TUBB1	0.00249004	0.948809
0.274241	4.11839	0.0434151	RPL13A	RBM28	0.0152466	0.698167
-0.0715283	0.335905	0.562669	ILF3	RPLP2	0.00119822	0.960375
0.137622	0.626162	0.430042	U2AF2	DGCR14	0.00424154	0.936784
-0.317833	3.65777	0.0568285	SRP14	U2AF1	0.012895	0.733366
-0.0685945	0.276173	0.599674	ESR1	MED1	0.00107345	0.965073
-0.0501984	0.150901	0.697982	TRA2B	PPIL1	0.000558579	0.976279
-0.00517276	0.0016986	0.967155	RPL21	RPL15	6.06639e-06	0.997835
-0.0761143	0.295673	0.58704	CRNKL1	U2SURP	0.00105486	0.963613
0.0990924	0.716608	0.397982	IGF2BP1	MYBBP1A	0.00255278	0.930554
-0.0312257	0.0430598	0.835764	TUFM	RPL13	0.000153761	0.990313
0.049923	0.233158	0.629569	HSP90AB1	ACTN4	0.000832014	0.968423
0.132214	0.623304	0.430916	RBBP5	SETD1A	0.00363181	0.93732
-0.0703008	0.211847	0.645681	RPS3A	RPL32	0.000756025	0.970363
-0.0766419	0.316907	0.573934	ZNF207	PRPF4B	0.00115949	0.961619
-0.090698	0.488715	0.485082	RPL23A	RPL38	0.00174237	0.947769
-0.135692	1.50044	0.22212	TXNL4A	IGF2BP3	0.00783519	0.87734
-0.16015	1.59097	0.208237	AQR	RALY	0.00564995	0.872863
-0.108317	0.573087	0.449676	ZNF207	LUC7L3	0.00205722	0.940859
0.031804	0.0454794	0.831295	WDR61	CDC73	0.000177622	0.990227
-0.0268575	0.0480324	0.826683	HNRNPM	DDX3X	0.000171515	0.989731
-0.224709	2.35742	0.125818	RPLP2	RPS18	0.00834905	0.821965
0.368092	6.70238	0.0101315	ITGAV	ITGB1	0.0233775	0.508456
0.0673251	0.186103	0.666538	MRPL24	MRPL17	0.000715268	0.973497
-0.0632524	0.402089	0.526535	BRAF	SFN	0.00144948	0.955196
-0.153359	1.87089	0.172578	LLGL2	PRKCI	0.00728337	0.854419
-0.0566558	0.215678	0.642834	CDC16	ANAPC4	0.00102599	0.97002
-0.151234	0.77196	0.380816	MED11	MED12	0.00439183	0.928087
0.212385	2.46006	0.117963	CDC5L	THOC2	0.00916359	0.813527
0.0356001	0.0740629	0.785722	RPL35	RBM28	0.000278354	0.984721
0.0523948	0.180914	0.670932	RPL35A	RBM28	0.000679667	0.974519
-0.249051	3.55907	0.0603571	MRPL41	MRPS6	0.013765	0.74037
-0.105616	0.682447	0.409449	GEMIN8	SNRPD2	0.00243139	0.932203
-0.216496	1.95632	0.163014	RPLP2	RPL23A	0.00693837	0.848853
0.237097	1.22209	0.270808	MRPS21	MRPS18C	0.00847364	0.901591
0.098493	0.517056	0.472754	HNRNPR	RBM8A	0.00200785	0.945723
0.158337	1.83956	0.176099	CPSF6	TJP1	0.00655022	0.856989
-0.203428	1.48946	0.223327	RPL24	RPS15A	0.00529134	0.877659
0.23269	3.12059	0.0783985	PPIL1	PRPF8	0.0110221	0.766169
0.0634686	0.232634	0.629954	SLC25A5	EEF2	0.000830148	0.968423
0.114842	0.646104	0.422581	ACTL6A	YEATS4	0.00361667	0.935131
0.039317	0.0542865	0.815943	PPM1G	LSM2	0.000201768	0.98858
0.00748443	0.00252288	0.959982	SRSF11	RBM22	1.05119e-05	0.997835
-0.234747	2.68245	0.102583	RPS3A	DHX9	0.00948928	0.799649
-0.174679	1.33024	0.250067	DDX3X	THOC5	0.00626496	0.892589
-0.271915	3.30563	0.0701678	MRPS35	MRPL19	0.0122746	0.756102
0.0673649	0.219931	0.639459	CRNKL1	ZNF207	0.000787662	0.969827
-0.00497682	0.0012198	0.972164	CWC27	HNRNPC	4.35643e-06	0.997835
0.0538093	0.193593	0.660283	RPL21	RPLP0	0.000690925	0.972884
-0.266853	3.28462	0.0712708	MRPL18	MRPS11	0.0144516	0.757606
-0.0153248	0.011633	0.914188	SNRNP70	PRPF6	4.21466e-05	0.995776
-0.0326014	0.0483492	0.82617	EFTUD2	PPIL3	0.000224829	0.989621
-0.129907	0.805411	0.370304	GATAD2B	DPF2	0.00306467	0.92572
0.108049	0.586932	0.444265	THOC1	SNRPG	0.00212975	0.940152
-0.170429	1.38094	0.24098	TOP2B	BAZ1B	0.0051074	0.88711
0.167189	1.58794	0.20883	PPP1CA	AKAP9	0.00649229	0.872863
-0.066668	0.154959	0.694163	MRPS25	MRPL17	0.000595642	0.975884
0.109447	0.459787	0.498851	PARD3	PLCB1	0.00329692	0.949993
0.0436541	0.0960037	0.756918	SF3B2	SRSF5	0.000355443	0.982499
0.0495641	0.118674	0.730736	PSMA4	PSMA2	0.000423655	0.979931
-0.177276	1.8928	0.170142	TAF2	TRRAP	0.0076665	0.853971
-0.122338	0.754734	0.385765	LSM2	SNRPB2	0.00282932	0.929289
-0.267702	3.51514	0.0618703	HSPA5	PTCD3	0.012621	0.744328
0.0766342	0.310717	0.577686	PSMD10	PSMB1	0.00110847	0.962278
-0.0694534	0.330722	0.565918	DDX5	TFIP11	0.0017468	0.960518
-0.220842	3.25961	0.0720799	IGF2BP1	RPS18	0.0115075	0.759477
-0.0592028	0.185195	0.667278	DDX3X	SKIV2L2	0.000660972	0.973867
0.126479	0.779778	0.378031	RPS9	BRIX1	0.00301329	0.927283
0.166926	0.722059	0.396451	SAP130	ACTB	0.00347608	0.930519
-0.124692	0.622057	0.430951	TUBB1	RPL31	0.00221671	0.937324
-0.322454	5.19664	0.0234138	RBM22	SNW1	0.0189522	0.627216
0.00597809	0.00185968	0.965633	EFTUD2	PABPC1	6.64166e-06	0.997835
-0.0408659	0.0827757	0.773794	MRPL37	MRPS18B	0.000309925	0.984591
-0.0379101	0.0722793	0.788245	RPL6	RPS19	0.000258074	0.984721
0.207217	3.0773	0.0804902	HNRNPM	HNRNPUL1	0.0109094	0.768825
0.017446	0.0225226	0.880813	SNRPB	USP39	8.04316e-05	0.992643
-0.0251832	0.0246491	0.875358	ACTA2	RPLP0	8.80247e-05	0.991928
-0.049758	0.110997	0.739313	SF3B5	SMNDC1	0.000478206	0.980644
0.0183774	0.019716	0.888434	RPS16	RPS13	7.04095e-05	0.993208
-0.0897443	0.467589	0.494683	DHX16	PRPF3	0.00172245	0.949258
0.20156	1.89374	0.170282	KIAA1429	SPEN	0.00915321	0.854061
0.0324562	0.0569017	0.811636	UBA52	RPS2	0.000203179	0.988156
0.170787	1.25805	0.263076	MRPS22	MRPS6	0.00490931	0.898847
-0.00382827	0.000562323	0.981108	DHX38	PPIL2	3.21327e-06	0.99862
0.382888	6.46776	0.011527	NECAB3	NCBP1	0.0227363	0.525502
0.262122	3.98063	0.0469954	HNRNPU	DHX9	0.0140173	0.705122
-0.0902503	0.376442	0.54006	MRPS27	MRPL3	0.00147407	0.957334
0.233308	2.80021	0.0953688	TAF7	RUVBL1	0.00990172	0.789716
0.25106	2.25349	0.135402	TGFBR1	TGFB1	0.0147043	0.832289
0.122117	0.766092	0.382766	ETF1	GSPT2	0.00485587	0.928871
0.0510447	0.196127	0.658207	SNRPD1	HNRNPH1	0.000699964	0.972782
0.106723	0.5133	0.474377	MRPS36	MRPL24	0.00203276	0.945723
-0.0184427	0.0204821	0.886314	RFC2	CDK2	8.22508e-05	0.993099
-0.0819853	0.449773	0.503495	BIRC5	AURKB	0.00305034	0.95152
0.111083	0.512574	0.4748	LMO4	JAK1	0.00236741	0.945723
-0.153192	0.971754	0.325224	DHX9	DHX16	0.00398306	0.916368
-0.0351024	0.055854	0.813347	MOV10	PRPF4	0.000200873	0.988428
-0.0171543	0.0106284	0.917975	MRPS17	MRPL20	4.48438e-05	0.995776
-0.0855951	0.277234	0.599	RPL41	RPL36A	0.00113958	0.964929
0.100129	0.491198	0.484151	MRPL40	MRPS21	0.00227943	0.947724
0.324789	3.64787	0.0571624	SUCLG1	SUCLG2	0.0128606	0.734318
0.0307946	0.0495813	0.823956	RPS12	RPL36	0.000177045	0.989307
-0.017829	0.0177721	0.894056	MRPS34	MRPL53	7.22391e-05	0.99329
0.00638245	0.00283687	0.957561	EIF4A3	U2AF2	1.01316e-05	0.997835
-0.0717396	0.324142	0.56959	SPEN	SNRNP70	0.00116882	0.961184
0.16886	1.77196	0.184222	RPL10	RPLP2	0.00628864	0.862701
-0.139512	0.846302	0.35852	EFTUD2	KIAA1429	0.00349934	0.922738
0.119513	0.675609	0.411802	TXNL4A	SRSF11	0.00240708	0.932331
-0.0739939	0.146377	0.702479	GTF2A2	TAF1	0.000821665	0.977035
0.257995	2.66871	0.103731	SRSF7	C19orf43	0.0116706	0.801037
-0.013519	0.00871374	0.925704	DPF2	SMARCC1	3.5565e-05	0.996117
[truncated: 56,628 more rows]

## Sheet: Transcriptomics
beta	f	f_pval	px	py	rsquared	fdr
-0.0188511	0.061602	0.804294	MRPL18	MRPS33	0.000377783	0.930512
0.0726051	1.52463	0.21807	SAP130	RBBP4	0.00601373	0.544411
-0.194894	10.282	0.00150441	MRPL1	MRPS36	0.0365541	0.0366758
0.00205549	0.000956066	0.975372	RPS15A	RPL39	6.01296e-06	0.991295
0.0491922	0.597618	0.440193	RPL18A	RPS15	0.00230209	0.738403
0.137637	5.43223	0.0204736	SNRPF	HNRNPM	0.0188992	0.166917
0.208411	11.8342	0.00068342	KDM1A	SMARCC1	0.0460772	0.0226994
0.0128395	0.0460573	0.830249	WBP11	DHX8	0.00018719	0.940168
-0.0176705	0.08531	0.770441	RPL39	RPS19	0.000302426	0.916494
-0.124151	5.07653	0.0250428	CAPZA2	SH3KBP1	0.0181905	0.185628
0.0771683	1.22969	0.268847	HNRNPH1	CWC15	0.00633111	0.599699
-0.036803	0.351742	0.55365	KIAA1429	RBM25	0.00136678	0.812003
-0.0985999	2.71228	0.100693	ORC4	XRCC5	0.00952638	0.377758
0.0116068	0.0307746	0.860943	ASH2L	SUDS3	0.000171896	0.951899
0.0275343	0.214235	0.643826	SF3B4	SF1	0.000761822	0.858773
0.0317574	0.266223	0.606281	RPS3A	RPS8	0.000943162	0.841323
0.0739689	1.51723	0.219065	RPS8	FAU	0.00535147	0.545488
0.0892246	2.45305	0.118485	HNRNPF	CRNKL1	0.00913773	0.409152
-0.0610843	0.91926	0.33853	MRPL20	MRPS18B	0.00340568	0.663516
-0.00945231	0.0259644	0.872103	DDX3X	FUS	9.2064e-05	0.955777
0.0804316	1.73433	0.188928	EEF2	RPL27A	0.00611252	0.51011
-0.0255465	0.187641	0.665218	NAP1L1	EEF2	0.000664952	0.868241
-0.0492626	0.576277	0.448747	MED9	MED29	0.00312216	0.744208
-0.0491448	0.641395	0.42388	EEF1A1	RPL29	0.00226929	0.727062
0.0499105	0.660406	0.417215	TCF4	HDAC6	0.00272152	0.722767
0.006945	0.0128179	0.909941	MRPS9	MRPS22	4.62718e-05	0.969572
0.0725715	1.47971	0.224845	SRSF2	PRPF4	0.00525689	0.551924
0.0748857	1.37156	0.242584	RPS23	EBNA1BP2	0.00509171	0.571204
0.012854	0.0461638	0.830155	GUCY1B3	GUCY1A3	0.00029209	0.940168
0.0219421	0.133759	0.714845	SPEN	TCERG1	0.000482652	0.891121
0.187247	9.47216	0.00231286	MRPL4	MRPS6	0.0356804	0.0479634
-0.137192	6.48587	0.0114071	SF3A1	PPM1G	0.0225607	0.120622
-0.046474	0.580118	0.446923	DGCR14	SNRNP40	0.00212047	0.742881
0.0655771	1.18159	0.27796	PSMA1	PSMA3	0.00417256	0.608859
0.0962779	2.65395	0.10441	U2AF1	U2SURP	0.00932342	0.384555
0.115961	3.695	0.0556051	RPL11	TCOF1	0.0132108	0.281834
0.0124035	0.0518978	0.819959	PBRM1	SMARCC2	0.000184656	0.936246
0.0266745	0.201615	0.653766	RPL22	RPS5	0.000714434	0.863625
0.108042	2.8384	0.0932001	RPL7A	EBNA1BP2	0.01048	0.363791
-0.0604557	0.976284	0.323965	RPS11	RPL22	0.00345006	0.652072
0.0497069	0.744562	0.388944	SRSF11	DDX23	0.00266158	0.70298
0.0808375	1.75687	0.186325	SF3B2	THOC1	0.0075481	0.507207
0.0857704	2.18504	0.140514	SF3B2	PPIL1	0.00796923	0.444941
0.0097911	0.0247146	0.875193	SKIV2L2	U2AF1	8.76329e-05	0.956462
0.256859	20.3849	9.32657e-06	TAF4	WDR5	0.0676374	0.00139561
-0.0159141	0.0742898	0.78539	RPL17	RPS12	0.00026337	0.923331
0.00668806	0.0116135	0.914258	ACTA2	RPS3A	4.11811e-05	0.971039
-0.0316075	0.213759	0.644383	TAF9	TAF2	0.00116038	0.859052
-0.0118241	0.0292404	0.864389	MRPL32	MRPS26	0.000138561	0.953205
0.0849812	1.93156	0.165932	MED11	MED23	0.00832813	0.480261
-0.0718402	1.80324	0.180401	DPY30	LMNB1	0.00635384	0.500262
-0.114469	4.3381	0.0381695	RPL27	NPM1	0.0151503	0.231602
0.110807	3.31382	0.0698107	AP1AR	AP1S1	0.0121691	0.315014
0.0787907	1.34717	0.247514	DDX3X	RELB	0.00840157	0.576715
0.13934	5.17293	0.0237091	MRPS2	MRPS35	0.0183977	0.1806
-0.0245183	0.170025	0.680414	SKI	HDAC1	0.000624703	0.87561
-0.00395978	0.00392969	0.950064	SNRNP48	SNRPF	1.53501e-05	0.983016
-0.0169881	0.0861176	0.769389	LUC7L3	ALYREF	0.000306375	0.915887
-0.105878	2.30326	0.130558	RPS15A	ACTA2	0.0105026	0.429176
-0.149875	5.58797	0.0187695	LSM10	SNRPE	0.0196353	0.158816
0.084916	2.02715	0.15586	SNRPD3	THOC1	0.0086992	0.46602
0.0558759	0.868852	0.352091	THOC3	SRSF6	0.00314951	0.675036
-0.0200186	0.118435	0.730997	FRG1	DDX23	0.000424318	0.898689
0.216421	15.4885	0.000104616	RPL27	MYBBP1A	0.0520642	0.00715634
-0.0491825	0.657592	0.418095	LUC7L2	RPL6	0.00232646	0.723256
-0.0094373	0.0279908	0.86725	SYF2	SNRNP200	9.92482e-05	0.954291
-0.100409	2.68742	0.102367	CRNKL1	RBM8A	0.0103487	0.380679
-0.0523265	0.648116	0.421498	MRPL16	MRPS18B	0.00240356	0.725631
0.0114727	0.035028	0.851672	RPL22	RPL32	0.000124197	0.948389
-0.0184294	0.0767051	0.782037	MRPL53	MRPS5	0.00029954	0.921795
0.0801831	1.55384	0.213709	MRPL47	MRPS5	0.00603306	0.539872
0.140669	5.19767	0.023364	RPLP1	RPL9	0.0180979	0.179265
-0.0642168	0.946975	0.331545	POLR2E	POLR2H	0.00422857	0.658539
-0.035512	0.352872	0.552972	SYF2	PRPF40A	0.00125867	0.811543
0.0306541	0.365471	0.546197	RBBP4	ZMYM3	0.00189988	0.807593
-0.08319	2.05512	0.15287	RBM22	CRNKL1	0.00766678	0.461638
0.0758372	1.73747	0.18853	PSMD13	PSMD11	0.0061235	0.509698
0.05594	0.959626	0.328121	GPATCH1	HNRNPU	0.00339139	0.655733
0.14007	5.68946	0.01773	TXNL4A	SF1	0.0198454	0.153941
0.00928948	0.0225982	0.880614	PSMD5	PSMD6	8.0129e-05	0.958533
0.0793943	1.82082	0.178298	RPL3	RPS18	0.00641539	0.497499
0.0124803	0.0426472	0.83657	PSMB5	PSMB7	0.000181445	0.943088
-0.158491	5.41586	0.0209164	CRNKL1	CWC22	0.025377	0.168922
0.0094224	0.0145118	0.904234	RPL7A	RPS27	7.1131e-05	0.967236
-0.0225884	0.107092	0.743766	SRSF3	LSM4	0.000447882	0.905002
-0.103293	2.53872	0.11281	ZFP91	RNF2	0.013683	0.398888
-0.00735814	0.015245	0.901823	NCBP1	PRPF8	5.40572e-05	0.966195
0.0657895	1.27633	0.259543	ATP5O	ATP5D	0.00450559	0.58975
0.059295	0.952539	0.329925	MRPL43	MRPS22	0.00342698	0.657391
-0.0433043	0.59192	0.442322	WTAP	USP39	0.00209461	0.739961
-0.0557939	0.858207	0.355033	PSMC1	PSMD13	0.00303405	0.677038
-0.0716533	1.33612	0.248697	PPIL2	U2AF1	0.00471568	0.578134
-0.049777	0.693714	0.405609	PSME1	PSMD8	0.00245394	0.714118
-0.00931485	0.0232361	0.878954	PSMD6	PSMA2	8.23908e-05	0.957996
0.0758975	1.69429	0.194189	PARP1	SMC4	0.00647431	0.516326
-0.186268	13.6828	0.000260128	PRMT1	C1QBP	0.0462754	0.0128082
0.0567192	0.976629	0.32393	PRPF3	CRNKL1	0.00365811	0.652025
-0.00200534	0.00110509	0.973504	PSMD2	PSMA1	3.91874e-06	0.990661
0.137151	5.13129	0.0242569	DHX38	SRSF7	0.0178709	0.182653
-0.0335161	0.217464	0.641531	MRPL27	MRPS24	0.00118047	0.857603
-0.136795	5.09459	0.0247741	CPSF1	SYMPK	0.0179327	0.184515
-0.0450174	0.526011	0.46889	NCBP1	SRSF11	0.00186182	0.757866
0.0147089	0.0677068	0.794895	PSMC1	PSMD3	0.000240037	0.927273
0.112732	3.3889	0.0667419	MRPL48	MRPL19	0.0124873	0.309129
0.133686	4.89097	0.0277995	PSMB3	PSMC1	0.0170482	0.196239
-0.0351933	0.374435	0.54109	PSMB5	PSMD11	0.00132602	0.804516
0.139849	5.56158	0.0190439	PRPF19	DDX46	0.019408	0.16031
0.128313	4.51377	0.0344959	SNRPA1	SRRM2	0.0158093	0.21948
-0.0494811	0.459153	0.4989	MED9	MED8	0.00257288	0.777987
0.030126	0.241042	0.623837	RPL30	RPS8	0.000854027	0.849078
0.0247908	0.154098	0.694946	DNAJC8	U2AF1	0.000546147	0.882779
0.244256	18.9277	1.89975e-05	RPL13	NOP56	0.0628977	0.00232972
0.0883877	2.023	0.156038	RPL31	RPS9	0.00712266	0.466426
0.0350564	0.377543	0.539441	CTNNBL1	SRSF4	0.00140154	0.803155
-0.0282891	0.212911	0.644851	RPL24	RPLP2	0.000754435	0.85932
0.124927	3.63769	0.057818	CWC15	CDK12	0.016638	0.287693
0.0474681	0.514719	0.474234	RPS24	ACTG2	0.00346578	0.761406
0.0641218	1.07859	0.299905	GNL3	RPL28	0.00382374	0.630164
-0.0552479	1.12834	0.289066	SPEN	CTBP2	0.00410113	0.619598
-0.0319524	0.274161	0.600968	MRPL54	DAP3	0.000978189	0.838768
0.114767	4.09247	0.0440181	CD63	ITGB1	0.0143047	0.248926
0.0545693	0.777669	0.378606	RPL35	RPL14	0.00275011	0.695073
0.0735073	1.39421	0.23869	RPLP2	RPL34	0.0049197	0.567054
0.0813249	1.91397	0.167625	CHERP	SF3B2	0.0067892	0.483046
-0.0122529	0.0437057	0.834554	MOV10	SF3B4	0.000156068	0.942324
0.0433245	0.466351	0.495232	IGF2BP1	RPL23A	0.001651	0.775339
0.0744452	1.49165	0.222981	RPL6	RPL35A	0.0052617	0.550043
-0.0523133	1.24698	0.26554	ISY1	IGF2BP3	0.00652028	0.596092
0.0431795	0.635577	0.425988	TCOF1	TOP1	0.00224875	0.728272
-0.00152266	0.000665711	0.979434	NCL	U2AF2	2.36067e-06	0.992718
0.111175	3.53614	0.0610831	SNRNP200	SF3B2	0.0124716	0.295863
-0.0420641	0.449072	0.50333	KIAA1429	SNRPE	0.00160699	0.780554
0.113983	3.71347	0.0549795	TUBB1	EEF1A1	0.0129972	0.280119
0.082526	1.86856	0.172728	RPS3A	FAU	0.0065825	0.489768
0.0251622	0.186112	0.666502	PRPF8	SF3B3	0.000659537	0.868826
-0.0611521	0.955499	0.32917	DDX17	SNRPE	0.00341304	0.656592
0.0804778	2.22318	0.13707	THOC7	PUF60	0.00782196	0.439128
0.0198776	0.0613385	0.804731	RPL23A	TUBA1A	0.000408756	0.930593
0.0213998	0.119528	0.729805	RPL38	RPLP2	0.000423678	0.898284
0.0462152	0.559463	0.4551	UBA52	RPL14	0.00197998	0.748761
0.130044	4.82727	0.0288264	RPS27A	RPS5	0.0168299	0.200651
-0.0319702	0.216494	0.64232	PPIH	SYF2	0.00127187	0.85811
0.0512802	0.708774	0.400607	MRPL43	MRPS17	0.00265748	0.710384
0.0085069	0.0198224	0.888135	RPLP1	RPL35	7.02871e-05	0.961166
0.0797576	1.54264	0.21586	ITGB1	SPP1	0.00859204	0.542135
-0.052338	0.745683	0.38858	RSL24D1	RPL19	0.00263729	0.702778
-0.0998632	3.12095	0.0783733	SNX2	VPS35	0.0109461	0.334975
-0.033735	0.409677	0.522655	RPL10A	EIF6	0.0014558	0.792615
0.00201167	0.00124214	0.97191	AQR	DNAJC8	4.46811e-06	0.990201
0.118328	3.15183	0.0772564	PRPF19	CDK12	0.0144479	0.332287
0.0363434	0.333664	0.564015	MRPS30	MRPL18	0.00129662	0.818276
0.180591	9.3467	0.00244978	XAB2	PRPF40A	0.0323028	0.0495482
0.0330317	0.447226	0.504202	DDX1	DDX5	0.0015834	0.780915
0.0124906	0.0802339	0.777189	PSMB6	PSMD5	0.000284436	0.919684
-0.0945558	4.22965	0.0406918	PKD1	PTK2	0.0155371	0.239323
0.163201	8.68149	0.00348299	RPLP0	DDX21	0.029866	0.0607948
0.23506	21.3661	7.05739e-06	ERCC1	ERCC4	0.102541	0.00117885
0.0649077	0.934257	0.334975	MRPS14	MRPL55	0.00484236	0.660876
0.209054	13.0075	0.000366837	PRPF19	SF3B1	0.044092	0.0158726
0.187598	9.22906	0.00262844	RNPC3	SNRPF	0.0347966	0.0515647
-0.131514	4.46109	0.0355546	HNRNPC	SNRPD1	0.0155731	0.223157
-0.0293932	0.215333	0.642977	SMU1	SNRPD1	0.000763011	0.858383
-0.0299397	0.442482	0.50647	CCNA2	PARP1	0.00156663	0.782404
-0.103714	2.66549	0.103996	RPL4	HIST1H1D	0.0121343	0.383675
0.0736509	1.53892	0.215825	NDUFS7	NDUFA6	0.00550519	0.542096
0.107753	3.25245	0.0724031	PPM1G	PRPF6	0.0116054	0.320891
-0.00598532	0.00952667	0.922316	EEF2	RPL29	3.37814e-05	0.974515
0.0367123	0.38875	0.533482	DDX17	SRSF5	0.00143245	0.799106
0.121479	3.92166	0.0486465	SNRPC	BCAS2	0.0138125	0.262566
-0.0997515	2.58024	0.109901	CBX5	MBD1	0.0136825	0.393876
0.0493073	0.636345	0.425709	ACTG2	RPL29	0.00225146	0.728079
0.0424153	0.546236	0.460502	RPL3	SCYL2	0.00201901	0.752157
0.0524693	0.731574	0.393099	RPL38	RPS15A	0.00258752	0.705439
0.103674	3.07996	0.0804225	DHX8	RBM17	0.011532	0.339536
0.105566	2.82847	0.0938261	MRPS25	MRPL21	0.010928	0.365051
0.0538564	0.796899	0.372783	RPS25	RPL10	0.00281792	0.690534
-0.0682827	1.23393	0.26759	PUF60	SNRPD3	0.00435658	0.598432
0.229966	15.052	0.000130649	POLD1	POLD2	0.0513628	0.00832967
-0.026956	0.156846	0.692483	LSM3	CWC22	0.0007535	0.881516
-0.0357139	0.384157	0.535887	RPS15A	RPS12	0.00136041	0.80061
0.056826	0.718673	0.397522	CENPO	ZFP91	0.00333153	0.708573
-0.0772408	1.61695	0.204719	DDX3X	DHX8	0.00653003	0.529261
0.076345	1.63304	0.202334	RPL3	RPS27A	0.00575757	0.526305
-0.114619	2.78277	0.0966267	SNRNP27	SMNDC1	0.0118022	0.3704
-0.258696	18.6388	2.61799e-05	HCFC1	CHD8	0.0947869	0.00287085
0.0917518	2.2745	0.132637	PPWD1	SNRPD2	0.00800106	0.432497
0.0489367	0.628142	0.428772	SRSF7	SNRPF	0.00244767	0.730443
-0.0483311	0.6714	0.413256	ILF2	SFPQ	0.0023752	0.719861
-0.0296394	0.167708	0.682616	DGCR14	MFAP1	0.00087728	0.876707
0.146589	6.68917	0.0102014	ARID2	ACTL6A	0.0231708	0.113056
0.0165261	0.0354744	0.850838	OPA1	MED21	0.00021626	0.948197
-0.176454	10.6603	0.00122967	RPL13	NAP1L1	0.0364254	0.0323378
0.234907	13.7205	0.000261107	SF3A2	WTAP	0.0520265	0.0128454
0.141305	4.18496	0.0420016	THOC1	CDK12	0.0190933	0.243064
-0.0480288	0.803014	0.370958	CD47	CD9	0.00283948	0.689397
-0.0294504	0.257457	0.612313	ZNF217	HDAC2	0.00101258	0.843833
-0.0480405	0.661235	0.41681	CDC5L	SF3B1	0.00233932	0.722461
0.0775846	1.59931	0.207049	TOP2A	CDC5L	0.00565929	0.532053
-0.174839	11.8799	0.000653884	MCM6	C1QBP	0.0404244	0.0221799
-0.0465562	0.596342	0.440624	THOC3	EIF4A3	0.00211023	0.738606
0.135092	4.94	0.0274404	SETDB1	ATF7IP	0.0257372	0.194962
0.0307275	0.229636	0.632185	SNW1	SNRPB2	0.000856116	0.853254
-0.00713607	0.0139131	0.906193	MRPL20	MRPS25	5.23023e-05	0.968182
-0.0315311	0.279045	0.597751	THOC6	PRPF6	0.00100637	0.837412
-0.117555	4.50782	0.0346112	CDC40	HNRNPR	0.0157337	0.219918
0.0946261	1.88032	0.172024	MED21	TBP	0.0104532	0.488955
0.111635	3.34734	0.0683693	NOP58	RPL10A	0.0117308	0.312288
0.0741142	2.32649	0.128309	ZCCHC8	HNRNPF	0.00818246	0.425922
0.0634277	1.01777	0.313914	RPS21	RPL23A	0.00359612	0.642556
-0.13076	4.32962	0.038449	PHF5A	SNRPF	0.0166313	0.232347
0.184071	7.27981	0.0075913	WTAP	AQR	0.0363482	0.0957254
0.0593748	1.45853	0.228179	MRPS18A	LACTB	0.0051637	0.55605
0.161212	7.01015	0.00856098	RBM28	RPS23	0.0242557	0.102719
0.122026	4.09115	0.0440518	UBA52	FAU	0.0143002	0.249066
0.0548562	0.532049	0.466571	USP2	CHUK	0.0025637	0.756062
0.113043	3.37474	0.0673187	MRPL38	MRPL41	0.012528	0.310111
-0.0163039	0.0673016	0.795496	HNRNPA1	RPL18	0.000238601	0.927689
0.000545463	0.000114327	0.991476	POLD4	PCNA	4.05415e-07	0.996907
0.0205385	0.0666764	0.796518	ACTR6	SRCAP	0.000350805	0.928069
0.158078	7.76554	0.00568668	XAB2	HNRNPU	0.0267994	0.0813044
-0.00763307	0.0161779	0.898879	H1FX	RPL23	5.7365e-05	0.965123
0.0375465	0.46069	0.49786	XRCC4	MRE11A	0.00163678	0.77721
0.10587	2.11314	0.147862	RING1	MGA	0.0121366	0.455156
-0.0161231	0.0676707	0.794949	RPS18	RPLP1	0.000239909	0.927293
0.127421	4.21471	0.0409973	RPSA	RPL7	0.0147257	0.239917
0.0690379	1.28362	0.25819	RPL37A	RPS8	0.00453121	0.5886
0.156836	7.04433	0.00841135	PRPF19	TCERG1	0.0248001	0.101667
0.0233501	0.136781	0.711808	ASH2L	SERPIND1	0.000534014	0.889831
0.120323	4.31131	0.0393555	POLD3	PRIM1	0.0245923	0.235
0.0829722	1.79691	0.181165	RPS27	RPL9	0.00633168	0.501104
0.0336866	0.283215	0.595082	MRPS5	MRPL53	0.00114996	0.836121
0.10914	3.20122	0.0746641	MRPS33	MRPL44	0.0113037	0.326429
0.00412316	0.00461337	0.945896	RPS4Y1	RPL19	1.63592e-05	0.98228
-0.0300785	0.33212	0.564887	ZNF217	CTBP2	0.00121065	0.818704
0.33147	40.8419	6.80655e-10	RPA2	RPA1	0.126508	1.02924e-06
0.02722	0.196985	0.657516	MRPS33	MRPL4	0.000718407	0.864916
0.0225868	0.137969	0.710594	MRPS11	MRPL1	0.000499637	0.889147
0.0645837	1.23697	0.267003	EIF3B	EIF3L	0.00436726	0.59775
0.010166	0.0279175	0.867423	GNL3	RSL1D1	9.89884e-05	0.954311
0.0853425	2.28693	0.131587	RPL11	H1FX	0.00804446	0.431104
0.163582	8.42917	0.00398428	EPRS	DARS	0.0290231	0.0663581
0.0432461	0.532042	0.466355	TXNL4A	SF3B1	0.00188312	0.755831
-0.0384943	0.424112	0.515622	SIN3B	ZMYM2	0.00206457	0.788431
0.126227	4.52309	0.0343895	PRPF19	NCBP2	0.0172293	0.219171
0.0499969	0.709168	0.400439	CD2BP2	TRA2B	0.00252634	0.710328
0.0490441	0.637926	0.425135	DHX9	RPS11	0.00225704	0.727715
-0.069173	0.787065	0.376346	NFKBIA	NFKBIB	0.00498815	0.693498
-0.0233284	0.146183	0.702498	RPL10	RPS24	0.00051811	0.885694
-0.00312668	0.00173271	0.96684	MED4	RXRB	9.02443e-06	0.988587
0.100598	2.62989	0.106007	MRPS23	MRPS9	0.0094049	0.387804
-0.0556994	0.823307	0.365107	RAD50	TRRAP	0.00334918	0.685265
-0.0258029	0.173325	0.67749	CUL4A	COPS4	0.000614252	0.874321
-0.00647428	0.0125934	0.910728	WBP11	SRRT	4.46556e-05	0.969836
-0.138984	3.77403	0.053509	NCBP2	LSM3	0.0191795	0.275608
0.024826	0.172564	0.678159	RPL19	RPL31	0.000611556	0.874617
0.0895938	2.78362	0.0964458	RPL18	SRPK1	0.0106741	0.370087
-0.0136783	0.0481923	0.826401	MRPS30	MRPS35	0.000174579	0.938915
0.16128	5.2532	0.0228929	SRSF1	DDX41	0.0242919	0.177356
0.0792687	1.62211	0.203846	RPS16	RPL8	0.00571927	0.528112
-0.0260294	0.168332	0.681925	MRPL10	MRPS18B	0.000625378	0.876347
-0.0726445	2.42607	0.120591	MPP3	LAMA3	0.0095731	0.412926
0.00436584	0.0051151	0.943035	RPS29	RPL4	1.81383e-05	0.981173
-0.0395997	0.516344	0.473	TANK	HSP90AB1	0.00182766	0.76036
0.083338	1.82845	0.177421	SF3A3	CHERP	0.00660501	0.496237
0.125693	4.36604	0.0375583	RPS7	FAU	0.0152463	0.229809
0.0712625	1.62749	0.2031	HNRNPUL1	DDX3X	0.00573814	0.527351
0.0896879	2.30307	0.130239	DHX9	RPL31	0.00810074	0.428732
0.0972455	2.2398	0.135716	MYBBP1A	RPS15	0.00857372	0.43708
0.000140391	5.32067e-06	0.998161	CPSF3L	POLR2A	1.94185e-08	0.999246
-0.175759	9.2028	0.0026555	SYF2	CRNKL1	0.0334401	0.0519889
0.12791	5.23115	0.0230534	PPP6C	NFKB2	0.0212449	0.178167
0.0315342	0.276069	0.599703	LSM3	SNRPA1	0.000978009	0.838308
0.0712173	1.37517	0.242007	PRPF8	NCBP2	0.00530186	0.570627
0.194716	11.0508	0.00103557	XAB2	CDC40	0.0470144	0.0293561
0.205838	12.954	0.000382162	NCAPG2	SMC4	0.0474586	0.0162903
-0.0494218	0.37804	0.539652	SNW1	WDR83	0.00269301	0.803284
0.0558248	0.843659	0.359137	RPS16	RPL18A	0.00298278	0.680546
0.0725998	1.09128	0.297734	MRPL21	MRPS33	0.00665046	0.627832
-0.0340339	0.315399	0.574832	UBQLN2	PSMA6	0.00111719	0.82451
0.104379	2.15669	0.143745	THRAP3	MED6	0.0121739	0.449106
0.0533809	0.839704	0.360264	PPIH	SF3B3	0.00296883	0.68139
0.0335642	0.360703	0.548598	TRAF7	HSP90AB1	0.00127746	0.80877
0.0907323	2.35131	0.126319	MRPL11	MRPS27	0.00841703	0.42269
0.0373377	0.346282	0.556757	SNRPB	WTAP	0.00138321	0.813935
0.0221175	0.171288	0.679284	EEF2	ILF3	0.000607035	0.875126
-0.00941624	0.0229926	0.879585	RPS4Y1	RPS14	8.15274e-05	0.95816
-0.0689151	1.25547	0.263726	CARM1	ARID1A	0.00564878	0.594017
0.0813352	2.00404	0.158012	DHX8	PPIH	0.00723469	0.469284
0.0825519	1.75527	0.186388	MRPL55	MRPL14	0.00675741	0.507319
-0.0254687	0.158637	0.690744	MRPS9	MRPL14	0.000614495	0.880904
0.0748082	1.59162	0.208456	MRPL11	MRPL45	0.00731471	0.53377
0.183092	9.70186	0.0020304	PSME1	PSMA5	0.0332595	0.0442046
-0.0269673	0.214646	0.64351	ZRSR2	SF3B4	0.000766006	0.858566
0.0683941	1.52036	0.218592	KDM1A	GTF2I	0.00536243	0.544818
0.035165	0.337366	0.561817	EFTUD2	SMARCA5	0.00119491	0.817425
0.242157	10.3536	0.00151815	U2AF2	MFAP1	0.0514198	0.0368389
-0.0850072	1.70462	0.19294	PPIE	LSM4	0.00708179	0.514791
0.0446085	0.639543	0.42455	LUC7L3	USP39	0.00226275	0.727472
0.0234771	0.128856	0.719939	U2AF1	LSM4	0.000538854	0.893331
-0.00863477	0.0230707	0.879382	HNRNPU	SRRM1	8.20952e-05	0.958118
-0.149221	3.82377	0.0521412	MED7	MED22	0.0216248	0.272068
-0.047838	0.583695	0.445563	HIST1H1D	BRIX1	0.00224858	0.741865
-0.00639961	0.0130533	0.909121	DCP2	EDC4	4.66168e-05	0.969197
-0.0882389	1.85751	0.174052	PRPF4B	PNN	0.00685789	0.491848
0.16124	7.2604	0.00747355	MAGOH	SRRM2	0.025187	0.0949664
-0.0146656	0.054036	0.816352	IGF2BP1	RPL27	0.00019158	0.934835
-0.0169407	0.0768777	0.781777	RPS14	RPL10	0.000272542	0.921717
0.174518	6.77646	0.00996213	BRD4	MED14	0.0342632	0.111673
0.0111439	0.0376295	0.84633	ADRB1	PRKACA	0.000134855	0.946761
-0.0380698	0.524968	0.469331	NOP56	TUFM	0.00185813	0.758002
0.15675	7.23326	0.00758291	DDX21	EEF2	0.0250084	0.0956578
-0.0779748	1.5124	0.219798	ACTA2	RPL3	0.00533452	0.546319
0.00271082	0.00176114	0.966559	MRPL41	MRPL21	6.87939e-06	0.988529
-0.140569	5.81441	0.0165892	TP53BP1	MDC1	0.0218739	0.148401
-0.00410128	0.00411002	0.948933	SNRPD2	XAB2	1.58685e-05	0.982912
-0.0497863	0.624889	0.429968	LSM3	SNRPF	0.00243503	0.731539
0.0929722	2.0535	0.153022	NAP1L1	EBNA1BP2	0.00760404	0.461771
-0.165529	6.6509	0.0105623	LSM7	PPIE	0.0293443	0.115362
0.101869	2.76582	0.097441	INTS12	POLR2A	0.00999334	0.371907
0.29778	21.5368	5.79415e-06	SNRPA	SMNDC1	0.0846119	0.00103182
-0.0417991	0.374565	0.541274	RPS25	RPL37	0.00200974	0.804599
-0.166325	7.39642	0.00694096	ACTA2	RSL1D1	0.0255581	0.0912825
0.0453848	0.55589	0.456553	SFI1	SNRPA	0.00200281	0.749826
0.187826	6.52581	0.0114889	TAF5	TAF10	0.0361489	0.121309
0.00265169	0.00185565	0.96567	RPL28	RPS8	6.58029e-06	0.988419
0.0611834	1.03482	0.309901	RPS27	RPL35	0.00365616	0.639214
0.0934346	2.23435	0.136229	GTF2B	DRAP1	0.00882327	0.43787
-0.0741768	1.22375	0.269863	MRPL9	MRPS21	0.00565963	0.600516
0.0992405	3.34085	0.0686398	SRRM2	PPM1G	0.0117495	0.312811
0.0498592	0.573867	0.449576	ACTL6A	ARID1B	0.00272525	0.744834
-0.0426419	0.535336	0.46498	RACGAP1	NUP93	0.00189476	0.754943
0.180653	8.79373	0.00328121	ILF2	RPL7A	0.0302405	0.0584806
-0.069138	1.10885	0.293721	CBX3	RNF2	0.00602279	0.623953
-0.0237013	0.126416	0.722601	VPS72	MORF4L1	0.000713706	0.894637
0.0550342	0.762547	0.383294	RPL7	RPS29	0.00276523	0.698261
-0.0692512	1.16308	0.282071	MCC	POLR1E	0.00553417	0.612921
0.0527585	0.747343	0.388053	ACTG2	RPL37A	0.00264315	0.70243
0.024324	0.120844	0.728527	POLR2H	POLR2G	0.000670907	0.897718
-0.0124853	0.0331289	0.855789	LSM2	SNRNP27	0.000194838	0.949878
-0.000758598	0.000167186	0.989693	DDX17	U2SURP	5.92859e-07	0.995897
0.0543265	0.771662	0.380451	HNRNPA1	RPL24	0.00272892	0.696238
0.0120762	0.0453153	0.831579	DDX41	SNRNP200	0.000160667	0.940889
-0.0736092	1.60381	0.206416	ZMAT5	SF3B4	0.00569529	0.531521
0.000890008	0.000255563	0.987257	CKS1B	CUL1	9.15997e-07	0.995318
-0.0151496	0.060683	0.805602	THOC7	SNRPA	0.000219024	0.931082
0.160117	7.05535	0.00835287	SRSF4	SRSF2	0.0244083	0.101299
0.135898	5.48638	0.0198608	ZC3H13	FBL	0.019084	0.164127
0.0998736	2.88547	0.0905009	DHX38	SMU1	0.0102728	0.358714
0.112035	3.27256	0.0715123	RPL37	RPL18	0.0114717	0.318812
-0.00667564	0.0128484	0.909836	USP39	PPIL1	4.72346e-05	0.96955
0.109929	1.69582	0.194929	MED22	MED9	0.0117199	0.516928
-0.0655169	1.14201	0.286146	SRPK1	RPL28	0.00404763	0.616854
-0.00671941	0.00980024	0.921235	NCBP1	THOC5	4.64445e-05	0.974074
-0.0143654	0.0608422	0.805349	RPS6	U2AF2	0.000215706	0.931011
0.0391209	0.367612	0.544884	MRPL43	MRPL20	0.00153576	0.806696
-0.0285352	0.152387	0.696778	MRPL18	MRPL34	0.000939774	0.883529
-0.161808	10.1859	0.00157517	RPL13A	SLC25A5	0.0348609	0.037743
0.0154012	0.0479879	0.826834	RBMX	CWC15	0.00024858	0.938915
0.210292	13.3338	0.000314904	EXOSC10	EXOSC2	0.0486043	0.0144066
0.0196951	0.103245	0.748208	RPL23	RPS21	0.000365982	0.90675
0.00949834	0.020156	0.887235	MRPL13	MRPS12	9.37402e-05	0.960831
-0.0631612	1.02251	0.312917	MRPL34	MRPL53	0.00413935	0.641773
0.0504742	0.647483	0.421692	U2AF1	RPL15	0.00229078	0.725719
0.0418156	0.542233	0.462542	SF3B1	GPATCH1	0.0032364	0.753412
0.0575982	0.671596	0.413685	SNRPD3	GEMIN6	0.0040784	0.720187
-0.0614401	1.05632	0.304946	MRPL34	MRPL11	0.00377181	0.634746
-0.0619596	1.03883	0.309009	LACTB	MRPS31	0.00384698	0.638473
-0.0110781	0.0299657	0.862703	MRPL1	MRPL22	0.000115684	0.952355
-0.211455	12.3336	0.000554521	VDR	RXRB	0.0603603	0.0201284
0.126533	4.00363	0.0465527	SNRPD1	GEMIN4	0.0167513	0.256788
-0.0973294	2.17283	0.142131	LSM3	TFIP11	0.0113658	0.446865
0.013737	0.0637762	0.800808	SNRPB	PUF60	0.000226106	0.929607
-0.134343	5.03568	0.0256231	HNRNPU	TCOF1	0.0179183	0.187725
-0.196647	11.2678	0.000896953	RPL18	EEF1A1	0.0384217	0.0267878
0.0245246	0.170044	0.680407	PPIL1	RBM17	0.000643693	0.87561
0.0691484	0.835779	0.361766	CBX3	CENPB	0.00437957	0.682561
0.0887549	2.04039	0.154277	RPSA	RPL3	0.00718345	0.463613
0.0255669	0.168544	0.681721	HNRNPM	RPL27	0.000597316	0.876293
0.125592	4.0965	0.0441387	RFC4	RFC1	0.01765	0.249214
-0.0585766	0.920801	0.338087	PRPF40A	ACIN1	0.00325463	0.663154
-0.0724307	1.37749	0.241728	SF1	HTATSF1	0.00587722	0.570372
0.0413123	0.452044	0.501941	DDX17	SNW1	0.00167144	0.779987
0.0363694	0.385328	0.535268	LSM4	ALYREF	0.0013694	0.80023
-0.0347829	0.242681	0.622912	CIRBP	SNRNP27	0.0014255	0.848584
-0.104834	3.05301	0.0820153	LSM6	PPIL3	0.0140012	0.342865
-0.101192	2.83967	0.0930732	PPIL1	ZNF207	0.0100045	0.363442
0.0694117	1.21412	0.271654	SF3A1	SMNDC1	0.00518381	0.602398
0.062723	1.05152	0.306036	RPL27A	RPL13	0.00371495	0.635449
-0.0856487	1.69198	0.194726	MRPS31	MRPL45	0.00777235	0.516726
0.0460772	0.751184	0.386838	XRCC5	ILF3	0.0026567	0.701446
0.0766575	1.95683	0.162952	THOC6	RBM39	0.00689129	0.476192
-0.0371955	0.409537	0.522724	KIAA1429	DHX9	0.00145015	0.792615
-0.196898	12.9077	0.000389496	PSME1	PSMB6	0.0461142	0.016452
0.0246136	0.167977	0.682282	THOC5	RBM22	0.000699413	0.876615
-0.0590955	0.926196	0.336696	MRPS11	MRPS34	0.00334456	0.662156
0.003303	0.00219899	0.96266	RBMX	DHX35	1.45627e-05	0.98741
0.13079	4.6651	0.0320613	KAT2B	TACC2	0.0244675	0.211951
0.0694323	1.89819	0.169374	HMGB1	GAPDH	0.00668615	0.485503
0.132768	5.43261	0.020653	SF3B3	FRG1	0.0236785	0.16779
0.146074	6.20758	0.0132953	RBM17	SF3B1	0.0215386	0.131672
-0.0279494	0.225818	0.63501	DHX8	HNRNPA2B1	0.000800131	0.854407
-0.0814373	1.75005	0.187002	TFIP11	BUD31	0.00651182	0.507894
-0.019413	0.10001	0.752051	SRPK1	RPL14	0.00035452	0.90825
0.121554	4.0618	0.0448122	RPL31	RPS3A	0.014199	0.251124
0.0833107	1.98364	0.160176	MRPS16	MRPS25	0.00740208	0.472241
0.0372875	0.442896	0.506272	HNRNPM	DDX21	0.00156809	0.782223
0.0744132	1.45629	0.228544	PPM1D	PLRG1	0.00519256	0.556433
0.0235565	0.152127	0.696816	PUF60	PPIL1	0.000558977	0.883529
0.0997275	2.47906	0.117098	MED13	MED17	0.0133657	0.406782
0.121408	3.57622	0.0597283	NCBP1	XAB2	0.0136197	0.292438
-0.151828	5.89326	0.0160219	THOC7	PPIL3	0.0266792	0.145702
-0.184065	9.00382	0.0029395	MRPL33	MRPL13	0.0314815	0.0547788
-0.0557276	0.838448	0.360623	RPS5	RPL13	0.00296441	0.681727
0.0999876	1.50526	0.22156	SRSF3	SYF2	0.00877676	0.548327
0.0384394	0.503355	0.478618	DHX16	CAPRIN1	0.0017881	0.764372
-0.0023079	0.00147609	0.96938	RPL30	ILF2	5.23433e-06	0.989634
-0.0110549	0.0331676	0.855624	ACTL6A	HDAC1	0.000121925	0.949771
0.0984699	2.27788	0.132405	MRPL55	MRPS16	0.00839686	0.432377
0.141583	7.07316	0.00857297	C19orf43	BUD13	0.0399449	0.102799
0.18578	7.78061	0.00591038	GTF2H2	GTF2H4	0.0455591	0.0828758
-0.0652719	1.1702	0.280747	INADL	MPP5	0.00618594	0.611686
0.0556158	0.834922	0.361636	TXNL4A	SRRM2	0.00296245	0.682475
0.040006	0.430892	0.512106	HDAC3	HDAC1	0.00158166	0.785871
0.0135296	0.0615283	0.804278	PAXIP1	MRE11A	0.000218914	0.930512
-0.022334	0.115343	0.734416	HTATSF1	XAB2	0.000445142	0.900081
0.0155476	0.0979488	0.754567	RFC4	CDK2	0.000393214	0.909166
0.0435071	0.582244	0.446074	RPL29	GNL3	0.00206776	0.74235
0.0598964	0.72988	0.393919	INTS9	INTS8	0.00354776	0.70591
0.0952021	2.31501	0.129251	RPLP1	RPS6	0.00814241	0.427127
0.0570069	0.861096	0.354226	RPS24	RPS8	0.00304424	0.676533
0.0961051	1.99227	0.159404	LSM5	LSM4	0.00826695	0.47112
0.0644469	1.32431	0.250795	SAP30	HSP90AB1	0.00467419	0.580285
0.183511	10.5755	0.00130047	TOP2A	POLD1	0.0398211	0.0335398
0.0251952	0.275044	0.60038	DGCR14	HNRNPF	0.000974384	0.838562
0.0736776	1.4674	0.226812	MRPL20	MRPS36	0.0053856	0.554457
0.00339047	0.00234609	0.961434	RPL18	ACTG2	1.58517e-05	0.986991
0.286899	27.3049	3.38473e-07	EIF3A	EIF3L	0.0882782	0.000139975
0.0593813	0.95077	0.330359	TOP1	RPS3A	0.00336019	0.657825
0.0250774	0.144848	0.703855	MRPL20	MRPS10	0.000621279	0.886169
-0.0715517	1.31519	0.25243	ACTA2	RPL13	0.00464213	0.582151
0.0275493	0.210113	0.647032	HNRNPR	PRPF19	0.000744527	0.860169
-0.0154109	0.0762197	0.782689	POLE3	RPA1	0.00027021	0.922015
0.0226237	0.135482	0.713092	HNRNPU	CDC5L	0.000481909	0.890412
0.0841353	1.72138	0.191168	CHD3	SIN3B	0.00936952	0.512705
0.0573936	0.876493	0.350371	DDB1	RING1	0.00466526	0.673875
0.0674464	1.10446	0.294378	SNRPD3	SMNDC1	0.00471782	0.624708
0.151884	7.55372	0.00637492	RBM28	DDX21	0.0260875	0.0867004
0.0543034	0.606171	0.437109	MRPL40	MRPL32	0.00287822	0.736583
0.072611	1.55552	0.213357	NCL	NOP56	0.00548576	0.539696
0.115662	3.6453	0.0572424	RPL6	RPS3	0.0127616	0.28618
-0.00692577	0.012546	0.910897	LUC7L3	PLRG1	4.49656e-05	0.969868
0.103977	2.41494	0.12164	MGAM	RBBP5	0.0110063	0.414778
0.136855	5.4705	0.0200386	SNRPF	DDX17	0.0190298	0.165
-0.0500807	0.685051	0.408553	DICER1	RPL12	0.00242337	0.716418
-0.176195	8.46274	0.00391776	MRPL50	MRPL15	0.0295422	0.065712
0.103158	2.71878	0.100405	MRPL43	MRPL3	0.0105494	0.377381
0.0958656	2.45237	0.118532	TRA2B	THOC2	0.00910132	0.409214
0.121466	3.04945	0.0823473	RFC3	CHTF18	0.0154756	0.343528
0.00613157	0.010226	0.919525	WTAP	SNRPA	3.69157e-05	0.973347
0.147898	6.45275	0.0116148	CHERP	SF3B1	0.0223702	0.122144
0.0671131	1.18112	0.278056	RBM25	U2AF1	0.0041709	0.60894
-0.105543	2.97308	0.0860042	ZEB1	RCOR1	0.0127615	0.350353
-0.0270243	0.291361	0.590069	MAGOH	GPATCH1	0.00174164	0.832886
0.11375	4.75944	0.0299637	NCL	SLC25A5	0.0165973	0.204726
0.140681	5.18822	0.023489	RPS4Y1	RPLP1	0.0180656	0.179724
-0.00628052	0.00961499	0.921971	DAP3	MRPS15	4.05679e-05	0.974445
0.250614	10.6655	0.00136623	MRPL24	MRPS18C	0.0694074	0.0345532
0.123421	4.00055	0.0464441	SNRPD2	SRSF11	0.0139879	0.256412
0.122918	4.61035	0.0326321	RPL39	NOP58	0.0160858	0.214034
0.110213	3.13184	0.0778576	RPS3A	RPL8	0.0109838	0.333615
-0.0240339	0.148359	0.700438	MRPL54	MRPL2	0.000597866	0.885108
-0.159449	5.77515	0.017201	PFDN6	PFDN1	0.0290537	0.151476
0.0595976	1.03717	0.309353	CDC40	PABPC1	0.00366443	0.638681
-0.204842	14.3089	0.000189833	FBXW2	CUL1	0.0487843	0.0104728
0.0884962	2.02193	0.156147	H1FX	U2AF1	0.00711893	0.466615
-0.0734889	1.40098	0.238087	MED10	MED29	0.00755648	0.56669
-0.00625819	0.0102741	0.919336	PSMA7	PSMA6	3.64318e-05	0.97323
0.166259	7.94768	0.00515599	ILF2	EIF2S3	0.0274107	0.0766542
0.0895451	2.1722	0.141641	PWP1	RPS2	0.00764395	0.446085
0.019596	0.0943642	0.758995	TUFM	ACTA2	0.000434669	0.910969
0.208308	13.0661	0.000357091	MRPL12	MRPS27	0.0450451	0.0156752
-0.00111397	0.000325244	0.985624	RPL13A	RPL27	1.15335e-06	0.994888
0.0452339	0.46493	0.496	MRPS24	MRPS30	0.00197452	0.775926
-0.104849	3.06748	0.0814296	ACTB	SMARCD1	0.0153322	0.341684
0.189368	10.5111	0.00136255	CBX8	PHC2	0.0437034	0.0345308
0.0120913	0.0383052	0.844972	RPL15	RPS8	0.000135816	0.946481
-0.0171525	0.0577482	0.81032	MRPL44	MRPS12	0.000268524	0.932292
0.0107463	0.0301092	0.862367	RPL41	RPL14	0.000106759	0.95231
-0.00557423	0.00830797	0.927443	MRPL2	MRPS7	3.07693e-05	0.976005
0.0291313	0.243564	0.622034	PRPF4	SMU1	0.000875361	0.848333
-0.00892769	0.0224408	0.881046	IK	RBM22	9.34947e-05	0.958668
0.0446601	0.316537	0.574356	CPSF1	CPSF4	0.00165452	0.824293
0.132155	4.93414	0.0271338	SMC3	MTA2	0.0173778	0.193808
0.219199	14.9052	0.000140229	RPLP1	NOP56	0.050202	0.00867207
0.212257	13.488	0.000287194	SNRPC	PRPF8	0.0456465	0.0136497
-0.00713703	0.0081719	0.928094	EIF4A3	DGCR14	5.55881e-05	0.976005
0.017707	0.0842531	0.771828	THOC1	SF3A3	0.000298681	0.916896
0.102985	3.56905	0.059892	SNRPA	PUF60	0.012498	0.29279
0.0362246	0.335521	0.5629	RPS4Y1	RPS29	0.00121859	0.818016
-0.0329303	0.376347	0.540314	BMP2	TWSG1	0.00201928	0.803806
-0.0227603	0.14363	0.704995	SNRPG	SRSF5	0.00052972	0.886633
0.0400623	0.437605	0.508821	RPL19	RPL35	0.00154938	0.784096
-0.0954811	3.27664	0.0718362	CHD4	ZMYM3	0.0167795	0.319562
-0.00140188	0.000738655	0.978342	TERF1	TERF2	3.2829e-06	0.992345
0.113747	1.94566	0.164692	RALY	TFIP11	0.0101896	0.478601
-0.0664779	1.18542	0.277202	MRPL39	MRPL13	0.00426126	0.608141
0.0428995	0.409567	0.522877	HSP90AA1	IKBKG	0.00191916	0.792686
-0.0310994	0.384815	0.535538	RBM22	RALY	0.00136273	0.800327
0.201997	10.3233	0.00147115	THOC2	THOC6	0.0364364	0.0362339
0.0605551	0.942619	0.332437	RPLP0	RPL27	0.00333148	0.659355
-0.106902	3.49264	0.0626789	TFIP11	DHX15	0.0122337	0.299908
0.0206775	0.113304	0.736669	HNRNPA1	TCOF1	0.000410353	0.901228
-0.182831	19.85	1.20915e-05	APC	IQGAP1	0.0657613	0.00165821
0.0378397	0.35841	0.549916	MED27	MED1	0.00138726	0.809683
0.0813127	2.24708	0.135052	SNRPB	MOV10	0.00837691	0.436167
0.20115	11.0286	0.00103698	PNN	RBM22	0.0439336	0.0293817
-0.0616059	1.06341	0.303358	THOC2	SRSF5	0.00390869	0.633163
-0.0275417	0.323162	0.570222	SRSF1	TOP2A	0.00128584	0.821973
0.0912097	1.96739	0.162428	PRPF4	TXNL4A	0.0106942	0.475485
0.0746332	1.99156	0.15928	ILF2	ILF3	0.00701275	0.470972
-0.0994064	2.63825	0.105436	RPL34	RPL12	0.00926878	0.386712
0.0510594	0.423286	0.516317	HNRNPU	DGCR14	0.00287123	0.788815
0.0133293	0.0231027	0.879405	MRPL17	MRPS18C	0.000161531	0.958124
0.126924	4.30896	0.0388181	RPS10	RPS4X	0.0150501	0.233487
-0.0421068	0.582558	0.44604	PRIM2	POLD3	0.00235298	0.742325
0.0785538	1.75835	0.185923	LSM2	PRPF6	0.00630779	0.506678
0.0318727	0.281327	0.59625	RPS4X	RPS5	0.00099662	0.836739
-0.061588	1.15976	0.28269	TFIP11	THOC3	0.00522038	0.613394
0.0664126	1.00769	0.316859	INTS4	INTS12	0.00579105	0.645108
-0.0294994	0.270227	0.603592	SRSF1	NCBP1	0.000967617	0.840113
-0.0141217	0.0751185	0.784237	THOC5	CIRBP	0.000281263	0.922786
0.0346747	0.254061	0.614836	CDK8	MED10	0.00138639	0.845093
-0.0804814	1.67752	0.19639	MRPL52	MRPL43	0.00633797	0.51871
0.124363	6.25209	0.0129725	PUF60	DDX5	0.0216897	0.129749
-0.00497295	0.00834253	0.927308	PDCD4	NMI	3.8267e-05	0.976005
-0.0367086	0.305296	0.581259	ANKRD28	REL	0.00167464	0.828169
0.0227864	0.169157	0.681175	NCL	NAP1L1	0.000599486	0.875951
0.0642913	1.12749	0.289455	MRPL40	MRPS11	0.00500823	0.620078
0.0646034	1.02641	0.311913	MRPS12	MRPS16	0.00380116	0.641039
0.0969176	3.15195	0.0769187	DHX9	PPM1G	0.0110925	0.331526
0.153398	7.0669	0.00831721	SNRNP40	PRPF3	0.0253233	0.101039
0.0202991	0.10609	0.744882	RPL15	RPS13	0.000376063	0.905467
-0.118057	4.29122	0.0392188	PSME2	PSMD11	0.014989	0.234525
0.0088964	0.0155423	0.900933	RBM22	SNRNP27	9.14168e-05	0.965932
-0.0321879	0.326682	0.568074	ADAM15	ITGB1	0.00115711	0.820612
0.0765808	1.52656	0.217658	U2AF2	RPS23	0.00538417	0.544041
0.0808508	1.81776	0.178662	ILF2	SNRPD3	0.00640466	0.497751
0.0421216	0.530574	0.467064	THOC5	DHX16	0.00216976	0.756359
0.0903323	3.44839	0.0643562	MAP3K3	YWHAE	0.0120806	0.304191
0.0566186	1.466	0.226992	WTAP	HSPA5	0.00517169	0.554746
0.138819	5.31351	0.0218868	HNRNPR	SNRPD3	0.0184938	0.172752
0.180471	3.22279	0.0747769	MED31	MED25	0.0225019	0.326598
-0.0200484	0.102773	0.748764	HNRNPM	RPL17	0.000364312	0.906943
0.0334711	0.437671	0.508789	SEPT8	SEPT9	0.00154962	0.784071
-0.0539858	0.48151	0.488619	MED4	MED17	0.0026243	0.770903
0.0136082	0.0524023	0.819126	KIAA1429	DHX16	0.000214717	0.935982
-0.00968439	0.0243669	0.876123	KDM2B	RING1	0.000130287	0.956747
-0.0125312	0.0453882	0.831446	HIST1H1D	YBX1	0.000160925	0.94084
-0.0255621	0.171206	0.679357	RPS4Y1	RPL13	0.000606746	0.875184
-0.0290046	0.304766	0.581386	FRG1	ZCCHC8	0.00117532	0.828193
-0.00820878	0.0107391	0.917591	CUL7	RBX1	6.588e-05	0.972368
0.0769529	1.52767	0.217491	RPL30	RPL8	0.00538808	0.544029
-0.0727822	2.20014	0.139115	RPL4	CDC37	0.00774151	0.442815
-0.0121585	0.0393238	0.842951	IGF2BP1	RPL37A	0.000139427	0.945743
0.0556731	0.874865	0.350412	RPL26	RPL31	0.00309276	0.673924
-0.0690076	1.0132	0.315164	MRPL1	MRPS15	0.00425691	0.643804
-0.00114966	0.000226942	0.987997	PHF20	TAF1	1.26783e-06	0.995487
0.0782619	1.24196	0.266509	SNRPE	LSM7	0.00652832	0.597264
0.199477	12.0192	0.000609894	SRRT	SMU1	0.0414427	0.021343
0.0390772	0.444286	0.505606	KIAA1429	DDX17	0.00157301	0.781696
-0.0303832	0.266035	0.606408	DHX15	YBX1	0.000942497	0.841398
-0.00478813	0.00650732	0.935769	SKIV2L2	DHX38	2.55183e-05	0.978373
0.0431037	0.632316	0.427188	GPS1	CUL2	0.00227753	0.729252
0.00649746	0.0156851	0.900423	POLE3	PCNA	5.56178e-05	0.965879
0.127489	4.22901	0.0406996	MRPL30	MRPS7	0.0154215	0.239323
-0.0148851	0.059499	0.807467	LSM11	SNRPD3	0.000210945	0.931366
0.0711414	1.36549	0.243574	RPL36	RPL6	0.00481884	0.572138
-0.0583994	0.819595	0.36628	SMAD2	NCOR1	0.00367829	0.685877
0.0382677	0.287129	0.592797	GTF2E2	GTF2H4	0.00175843	0.834442
0.0276902	0.200269	0.65491	MRPL23	MRPL20	0.000837242	0.864025
0.094481	1.89179	0.170595	PRPF8	LSM3	0.00970685	0.487004
0.129848	5.02596	0.0257476	SNRPE	U2AF2	0.0175105	0.188158
0.11889	3.23118	0.0742468	SNRNP40	DHX35	0.0209502	0.325324
-0.00568346	0.00852577	0.926497	RPS23	RPL14	3.02323e-05	0.97582
-0.0113249	0.035382	0.850933	RPL10	RPS19	0.000125452	0.948211
0.115895	2.7911	0.0966291	FOXG1	FOXO3	0.016153	0.3704
-0.0307848	0.253628	0.614925	ITGB5	VTN	0.000898581	0.845093
0.0433802	0.547178	0.460088	DHX38	SSRP1	0.00193659	0.75176
0.129922	5.72719	0.0173583	RPL35	NCL	0.0199049	0.152302
-0.0101542	0.0257305	0.872714	SNRPA1	THOC5	0.000121931	0.955777
0.00660921	0.0111839	0.915855	HNRNPA1	RPS29	4.06669e-05	0.971855
0.0867579	1.98181	0.160302	RPL6	RPL14	0.00697864	0.472461
0.0455684	0.399073	0.528448	SNRPD2	GEMIN6	0.00242746	0.795893
-0.0448896	0.474492	0.491552	MRPL30	MRPS6	0.00185005	0.772989
0.192649	7.76307	0.00577756	MRPL55	MRPL16	0.0326505	0.0817985
0.0169085	0.0744181	0.785229	SF3B1	WBP11	0.000290611	0.923232
-0.0664142	1.34118	0.247853	SMNDC1	SRSF4	0.00496106	0.577217
0.086673	2.44088	0.119332	RPL10	DDX21	0.00858132	0.410465
0.0656708	1.12863	0.289069	CHERP	SNRPF	0.00438935	0.619598
0.146132	6.60554	0.0106799	CHERP	DHX15	0.0228878	0.116185
0.223546	18.3253	2.56043e-05	MCM6	MCM3	0.0614273	0.00282932
-0.00720509	0.0160508	0.899275	RBM39	SRRM1	5.71169e-05	0.965321
0.100053	3.22929	0.0734665	SRSF2	MOV10	0.0119946	0.323533
-0.061408	1.00018	0.318124	RPL27	RPL22	0.00353421	0.646137
-0.00791464	0.0174336	0.895056	SF3B1	RBM17	6.60319e-05	0.963483
0.188044	9.80043	0.00192788	NUP93	SMARCA5	0.0335861	0.042722
0.18779	9.17994	0.00278935	CPSF6	TFIP11	0.0463212	0.0533658
-0.0237287	0.158573	0.690775	SRSF5	PRPF19	0.000561998	0.880904
0.0240691	0.167745	0.682435	PRPF4B	PABPC1	0.000594486	0.876663
0.0711128	1.42474	0.233627	TCOF1	RPS18	0.00502688	0.561865
0.105031	3.1456	0.0772109	NOP58	EEF1A1	0.0110316	0.332195
0.107598	3.2249	0.0735968	USP39	PRPF19	0.0113065	0.323908
0.048824	0.61081	0.435139	PPM1G	SNRPD1	0.00216131	0.735251
0.0665271	1.86311	0.173355	TANK	CDC37	0.0065634	0.490793
-0.0626891	0.993759	0.31968	TUBA1A	RPL8	0.00351159	0.647771
0.0560939	1.00911	0.316132	CHMP2B	CHMP6	0.00420447	0.644523
0.157999	5.27144	0.0228116	CUL4A	CBX8	0.0279991	0.176988
0.11708	4.69108	0.0311575	MTIF2	LRPPRC	0.0163629	0.208759
0.0538952	0.807074	0.369951	PRPF19	CDC40	0.00359007	0.68869
-0.0435799	0.332794	0.564747	PCSK4	TBP	0.00186614	0.818704
0.144515	5.55121	0.0191597	ZNF207	PLRG1	0.0195086	0.160956
0.0128807	0.0485333	0.825886	HDAC1	NCOR2	0.000271062	0.938769
-0.0232745	0.145475	0.703309	DRAP1	SMARCD1	0.000737906	0.886039
-0.0998495	2.37476	0.124645	LACTB	MRPS15	0.00992067	0.419825
-0.148566	4.31052	0.0392304	AXIN1	TP53	0.0222984	0.23457
0.131794	3.78982	0.0529798	CCNH	ERCC3	0.018781	0.27421
-0.163975	4.81333	0.0295073	THOC6	TXNL4A	0.0257654	0.203251
0.0129455	0.0443685	0.833361	MRPL49	MRPS11	0.000198034	0.941716
0.038324	0.391004	0.532278	RBBP4	SMC1A	0.00138462	0.798398
0.0231559	0.136821	0.711811	RALY	FRG1	0.000610437	0.889831
0.0791403	1.82493	0.178055	MED20	MED23	0.00787203	0.497264
0.0530196	1.49368	0.22267	NFKBIB	IQGAP2	0.0052875	0.549613
0.0813987	1.5022	0.222019	HSP90AB1	SETD1A	0.00870828	0.548801
0.102015	4.32835	0.0385053	FCER2	CD47	0.0170859	0.232533
0.0220492	0.146823	0.701987	RPL4	PWP1	0.000715695	0.885499
0.0627287	1.22276	0.269762	LSM4	USP39	0.00431731	0.600453
-0.0159516	0.0691391	0.79279	XRCC6	H2AFX	0.000249537	0.926345
-0.0566327	0.832741	0.362269	ZNF207	CPSF6	0.00297585	0.682973
0.133451	3.84698	0.0509823	PRPF4B	KIAA1429	0.0156479	0.269082
0.190283	7.84663	0.00571992	BRD8	VPS72	0.0467488	0.0814958
0.0443329	0.507196	0.476944	RPL7	RPL7A	0.00179534	0.763204
0.0617853	0.973626	0.324801	SF3A3	SMNDC1	0.00416126	0.652681
0.0414362	0.329057	0.566916	MRPS6	MRPS24	0.00178516	0.819947
-0.0784591	2.20709	0.13869	ITGB1	ITGA3	0.00911241	0.442025
0.167942	9.20564	0.00265059	RPL5	RBM28	0.0333289	0.0519106
0.101146	2.61019	0.107297	RPLP2	RPL15	0.0091711	0.389865
0.153258	6.02285	0.0147265	RPS20	RPL23A	0.020911	0.138949
-0.0173673	0.0810563	0.77608	RPS9	RPSA	0.000287351	0.919054
-0.0110871	0.0351749	0.851365	RBM22	PRPF8	0.000124718	0.94829
0.110428	3.10008	0.0793723	NOP56	RPL17	0.0108737	0.337188
0.0521072	0.636558	0.425685	MRPL1	MRPL17	0.00243298	0.728079
-0.153452	7.68293	0.00595652	TJP1	CPSF7	0.0272751	0.0831685
0.0155641	0.0752175	0.784109	ASH2L	HDAC2	0.000296044	0.922724
-0.0638521	1.13819	0.286951	MAP3K3	PFDN2	0.00403416	0.617708
0.0576175	0.811411	0.368618	MRPS11	MRPL48	0.00341199	0.687722
-0.0257037	0.145345	0.703571	RPL39	ACTG2	0.000981099	0.886095
0.0511751	0.761503	0.383601	RPS2	SRP14	0.00269309	0.698379
0.0475263	0.748164	0.388166	EHMT1	CDYL	0.00398493	0.702456
-0.0300641	0.249883	0.617547	PSMA6	PSMD6	0.000885325	0.846489
0.0981811	2.62397	0.106542	PRMT5	SIN3A	0.010554	0.3886
-0.0268964	0.199265	0.655665	MRPS35	MRPS34	0.000721454	0.864252
0.0617668	0.97603	0.324049	SRSF1	CHERP	0.00353665	0.652176
0.0390157	0.533676	0.465672	PRIM2	TOP1	0.00188889	0.755427
0.0515328	0.680217	0.410209	RPS12	RPS10	0.00240631	0.717264
0.0455296	0.516505	0.472979	MRPL13	MRPL17	0.00197504	0.760357
-0.0358176	0.309559	0.57848	MRPL51	MRPS30	0.00131554	0.826475
0.0663704	1.7543	0.186413	CREB1	FHL2	0.00620433	0.507327
0.157554	7.18983	0.00776697	RBM17	PRPF4	0.0250351	0.0969792
0.0394535	0.364217	0.546751	MRPL49	MRPL48	0.00153442	0.807942
0.0731411	1.42229	0.234312	ACIN1	PPIE	0.00642342	0.562866
0.00878391	0.0209107	0.885139	TIMM10	TIMM9	8.3636e-05	0.960033
-0.053618	0.732887	0.393324	POLR1E	RASAL2	0.00489463	0.70559
0.12875	4.23855	0.0407618	THOC3	CWC22	0.0199707	0.239436
0.0234084	0.125635	0.723471	RPS13	RPL39	0.000789532	0.895033
0.0842454	1.73199	0.189281	RPS18	EBNA1BP2	0.00642116	0.510304
-0.00422797	0.0079501	0.929015	SHC1	ITGA6	2.81911e-05	0.976229
0.054364	0.752192	0.386551	WTAP	SF3A2	0.00276793	0.701145
-0.108308	3.56249	0.0601715	RPL15	SCYL2	0.0130226	0.293633
0.170417	11.2224	0.000918297	RPL36A	SLC25A5	0.0382728	0.0271711
0.132163	3.92063	0.0488538	CREBBP	SMARCB1	0.0162735	0.263208
-0.039408	0.607285	0.436466	SNRPD3	HNRNPH1	0.00214886	0.736167
0.0839368	1.88923	0.170441	PPWD1	BUD31	0.00702606	0.486809
0.102532	2.96764	0.0860418	RPL3	RPS26	0.010414	0.350395
-0.0646369	1.11491	0.291935	CHD3	RAD21	0.00399443	0.622283
0.0155572	0.0599113	0.80684	MRPS2	MRPL53	0.000243483	0.931316
-0.0696075	1.33308	0.249271	SMARCA5	WDR11	0.00487714	0.578721
0.0302425	0.242816	0.622563	RPL28	RPS16	0.000860309	0.848414
0.0434455	0.490323	0.48436	RPS4Y1	RPS23	0.00173572	0.768559
0.104095	1.76533	0.185818	MRE11A	GTF2H4	0.0107142	0.506518
-0.0392408	0.413229	0.520863	SF3B1	CPSF6	0.00147892	0.7913
0.0330137	0.269771	0.60396	INTS8	INTS10	0.00111352	0.840274
0.0202411	0.120882	0.728341	RALY	DDX23	0.000433083	0.897641
0.116774	3.41283	0.0659484	MRPL14	MRPS30	0.0143148	0.307386
0.00669608	0.0141398	0.905489	SNW1	GPATCH1	8.46621e-05	0.967853
0.0175399	0.0817229	0.775186	RPL41	RPL4	0.000289714	0.918563
-0.162412	7.68898	0.00592751	PRPF40A	DDX46	0.0266341	0.082994
0.141531	4.99984	0.0261699	SF3B3	PNN	0.0182476	0.18958
-0.0301344	0.242371	0.622888	MRPS15	MRPS23	0.000871078	0.848584
-0.0687536	1.01829	0.314549	SLC25A5	TUBA1A	0.00674284	0.64326
0.043035	0.53986	0.463108	SIN3B	MTA2	0.00193124	0.753821
0.21827	9.46717	0.00240597	RPAP1	POLR2L	0.048187	0.0491429
0.0746679	1.64686	0.200449	THOC5	SF3B4	0.00584724	0.523862
0.0685415	1.35561	0.245284	SHCBP1	CBX3	0.00478412	0.573895
0.0895963	2.21067	0.138184	TAF9	CPSF2	0.00783342	0.441416
0.0640756	1.07759	0.300133	SF3A3	SART1	0.00383378	0.630307
0.0985517	2.526	0.113104	RPL22	RPS10	0.00887793	0.399423
0.0272702	0.18841	0.664579	PPIL2	SNRPE	0.000674848	0.868108
0.330611	35.575	9.23025e-09	DOCK2	ELMO1	0.134461	9.14447e-06
0.0346088	0.297362	0.586014	MRPL17	MRPL18	0.00115571	0.83032
0.220442	17.3595	4.12158e-05	U2AF2	CAPRIN1	0.058183	0.00392753
0.12791	2.97122	0.086393	DHX38	LSM7	0.0154774	0.351077
0.0492466	0.55739	0.456351	MRPL21	MRPL33	0.00328732	0.749768
0.104643	3.14724	0.0771343	DHX35	PABPC1	0.0110373	0.332073
0.165718	7.29496	0.00735878	MRPL24	MRPL41	0.0266926	0.0941721
-0.0343847	0.291115	0.58997	PPIL2	XAB2	0.00112273	0.832854
0.0648914	1.8562	0.174676	DHX38	IGF2BP3	0.00967497	0.492574
-0.0105489	0.0225063	0.880892	MRPL32	MRPL27	0.000107161	0.958633
-0.0937294	3.37862	0.0670989	MED23	OPA1	0.0118391	0.30963
-0.0265408	0.173278	0.677588	IK	LSM4	0.000724489	0.874321
0.150756	5.86595	0.01614	WASF2	BRK1	0.0226602	0.146298
0.000468496	4.38946e-05	0.994722	MRPL18	MRPL54	2.59731e-07	0.998231
-0.233135	19.6655	1.32492e-05	BACH1	MRE11A	0.0654066	0.00176638
0.0396234	0.446015	0.50478	SLC25A5	YBX1	0.00157912	0.781241
0.00952378	0.0266237	0.870503	FRG1	SF3B3	9.44013e-05	0.955437
-0.0650916	1.12402	0.289975	HSPA8	PI4KA	0.00402694	0.620629
-0.0224837	0.160675	0.688839	SRSF4	DDX3X	0.000569446	0.88005
0.0685359	1.25353	0.263832	PSMB5	PSMD1	0.00442547	0.594115
-0.0749621	1.60975	0.205595	MRPL35	MRPL1	0.00579862	0.530381
0.0773825	1.57712	0.210216	RPL13	RPL32	0.00556151	0.53613
-0.0213286	0.123127	0.725932	GPS1	COPS3	0.000441121	0.896471
0.017767	0.0873609	0.767777	RPL13A	RPS7	0.000309695	0.915403
0.00974987	0.0439492	0.834173	CDK12	IGF2BP3	0.000231258	0.942215
-0.0109184	0.0243424	0.876208	CHMP4B	CHMP4A	0.000147508	0.956747
0.00273589	0.00126367	0.971685	MRPS12	MRPL33	7.4773e-06	0.990201
0.157007	7.3931	0.00695348	PRPF40A	U2AF2	0.0255469	0.0913475
0.00543506	0.00675464	0.934577	ILF3	ACTB	3.23178e-05	0.978056
-0.0886255	2.40863	0.121794	IK	SRSF9	0.00849877	0.414941
0.0556885	0.44799	0.504173	MED4	MED6	0.00255341	0.780913
-0.005365	0.00860204	0.926195	RPS12	PWP1	4.19594e-05	0.975786
0.0902142	1.6423	0.20182	RPP14	RPP38	0.00991472	0.525466
-0.00713987	0.0137255	0.906824	BUD13	BUD31	5.14039e-05	0.968423
-0.110268	5.03372	0.0256346	DDX3X	DDX5	0.017537	0.187738
0.167641	6.33322	0.0125113	RCOR1	SMARCB1	0.0260269	0.126927
-0.107962	3.15614	0.0767392	MRPL51	MRPL13	0.0112657	0.331169
-0.0739355	2.03259	0.155064	RPL28	SLC25A5	0.0071562	0.464843
0.125716	4.51784	0.0348418	RAD51	TP53	0.0233458	0.220684
-0.067495	1.14785	0.285084	GTF3C3	GTF3C4	0.00479977	0.615814
0.0196316	0.119628	0.729697	SRSF5	SRRM1	0.000425541	0.898282
0.000188744	9.63339e-06	0.997526	POLE4	POLD2	3.46525e-08	0.999038
-0.0449828	0.535861	0.464761	ACTG2	RPL6	0.00189661	0.75488
0.0827371	1.33407	0.249525	SNRNP200	MFAP1	0.00693623	0.578986
-0.104578	2.83606	0.0935149	DDX17	PPWD1	0.0120768	0.364426
-0.0344105	0.314677	0.57527	EEF1A1	RPS11	0.00111463	0.824698
0.202991	13.7124	0.000256257	RPL37A	MYBBP1A	0.0463706	0.0126699
-0.00609005	0.0107513	0.91749	RPL35	U2AF2	3.81237e-05	0.972351
0.0855771	2.05396	0.153022	SNRPA1	NCBP2	0.00789819	0.461771
-0.0185223	0.0994377	0.752747	PLRG1	PRPF3	0.000365446	0.908507
-0.0270291	0.158941	0.690574	SNRPD2	LSM3	0.000822851	0.880904
0.0463702	0.580295	0.446833	RPLP0	RPS3	0.00205356	0.742881
0.145586	6.25215	0.0129721	HNRNPA3	PRPF8	0.0216898	0.129749
0.167455	7.75133	0.00573036	U2SURP	PRPF19	0.0267517	0.0815232
-0.0560244	0.854975	0.355942	HTATSF1	SRRM2	0.00303339	0.677708
0.0613974	0.99552	0.319258	ERCC8	COPS8	0.00354283	0.647475
0.00167525	0.000994478	0.974865	PSMC3	TGFBI	3.52651e-06	0.991095
0.250492	13.4776	0.000305911	RBM39	THOC5	0.0600397	0.0141435
0.149258	5.98351	0.0151303	HDAC2	MBD3	0.0233746	0.141068
0.0251304	0.168217	0.682012	DNAJC8	SKIV2L2	0.000596159	0.876415
0.00867118	0.0199496	0.887779	FBL	RPS16	7.07381e-05	0.961003
0.00860119	0.0125781	0.91086	MED13	MED9	8.79512e-05	0.969868
0.137161	5.35795	0.021354	MRPL12	MRPL11	0.0188423	0.170278
-0.0025456	0.00181223	0.966079	PDCD2	MTIF2	7.5509e-06	0.988419
-0.00937431	0.0228811	0.879891	SMARCC1	SIN3A	9.30041e-05	0.958235
-0.0400046	0.471097	0.49307	NOS1	STUB1	0.00173535	0.773895
0.0964428	2.48047	0.116585	HNRNPA1	RBM22	0.0102296	0.406006
-0.0505594	0.810356	0.368791	FBXW11	CUL1	0.00289609	0.687851
-0.0456815	0.652835	0.419782	ATP5F1	ATP5B	0.00230967	0.724575
-0.0922134	2.50966	0.114279	SNRPD3	SF3B4	0.00888345	0.401528
0.0192828	0.0972099	0.755434	RPL15	RPL14	0.000344597	0.909506
-0.112818	3.49704	0.0625144	ZMAT5	SNRPD3	0.012249	0.29952
0.078453	1.73157	0.189287	PRPF8	PRPF40A	0.00614618	0.510304
-0.0663963	0.93276	0.335527	MRPS9	MRPL54	0.005489	0.661386
-0.0164554	0.0791922	0.778602	GNL3	SRP14	0.000280744	0.920542
0.0167894	0.0775612	0.780846	CDK12	THOC2	0.000290407	0.921374
0.0281332	0.264954	0.607141	AQR	PPM1G	0.000942009	0.841704
0.0270766	0.123753	0.725425	U2AF2	CLP1	0.000710716	0.896224
0.0640307	1.05522	0.305188	RPL28	RPL15	0.00372798	0.634746
0.104576	2.70227	0.101868	DDX23	TFIP11	0.0140962	0.379821
-0.200455	8.86211	0.00325673	SLU7	CWC22	0.0408652	0.0582249
-0.0881388	2.86082	0.0918658	RPS2	TUFM	0.0100429	0.360887
-0.145351	5.32418	0.0221569	IKBKB	REL	0.0284223	0.173952
0.125231	4.24241	0.0403439	RPS12	RPSA	0.014821	0.238349
-0.206832	10.7699	0.00116794	MRPL19	MRPS16	0.0384957	0.0314191
0.0612196	0.902755	0.3429	RPLP1	EBNA1BP2	0.00335718	0.667341
-0.13027	4.55729	0.03374	MRPL9	MRPL24	0.0176943	0.21764
0.0312187	0.254203	0.614525	RPS8	RPL27	0.000900616	0.844872
-0.00300577	0.00236318	0.961262	H1FX	RPLP2	8.37999e-06	0.986958
-0.00916133	0.0209761	0.884949	THOC2	SNRPG	7.57202e-05	0.960033
0.100932	2.60473	0.107827	SAP18	SIN3A	0.0104774	0.390562
0.0651414	1.1127	0.2924	PSMA5	PSMA2	0.00393022	0.622727
-0.0850966	1.86186	0.174363	KAT6B	BRD1	0.01172	0.492144
0.1681	9.14803	0.00271925	RPLP2	DDX21	0.0314205	0.0526378
0.0259248	0.140237	0.708414	SMAD3	CREBBP	0.000651841	0.888405
0.0181424	0.0773014	0.781239	SMARCC1	GTF2E1	0.000337447	0.921561
0.0903969	2.58599	0.108995	RPL15	RBM28	0.00959244	0.392244
0.0678108	1.50185	0.221416	CAPZA2	ARHGAP17	0.00533514	0.548238
-0.0702645	1.23971	0.266475	IGF2BP1	RPL3	0.0043769	0.597244
0.193084	20.1579	1.0404e-05	MCRS1	HSPA4	0.0667133	0.00150207
0.0425628	0.489775	0.484605	EEF2	RSL1D1	0.00173378	0.76865
-0.0828307	2.20849	0.138877	ITGB5	PLAUR	0.0112558	0.442349
0.10066	3.40205	0.0662232	PSMD6	PSMB6	0.0125814	0.30804
-0.0254688	0.218992	0.640171	NCL	TOP1	0.000775964	0.856816
0.0500498	0.691551	0.406341	DGCR8	ILF2	0.00244631	0.714663
0.119636	3.8003	0.0523395	MRPS26	MRPS28	0.0146843	0.272614
0.0546255	1.00148	0.317836	RASAL2	RELA	0.00364172	0.646036
0.183677	9.28119	0.00267369	SNRPE	PPIL2	0.0503643	0.052097
0.113325	3.20937	0.0744618	RPL7A	RPL36A	0.0130351	0.325943
0.0318027	0.289767	0.590795	THOC5	PABPC1	0.00102649	0.833337
0.0916178	2.51712	0.113741	DDX5	ALYREF	0.00887818	0.400715
-0.0938977	1.42902	0.233661	MRPL32	MRPS33	0.0086908	0.561893
-0.0668167	1.26942	0.260873	RBM22	SRSF5	0.00466235	0.591019
-0.0825105	1.3651	0.244245	MED17	MED6	0.0077402	0.572496
0.00709683	0.0154499	0.901168	URI1	RUVBL1	5.47838e-05	0.965975
0.0170252	0.0920443	0.761839	LYAR	SRPK1	0.000356634	0.912076
0.0604635	0.97972	0.323117	PSMD8	PSMC2	0.00346216	0.651163
0.0517001	1.34062	0.247905	FBL	HSP90AA1	0.00473148	0.577246
-0.00751068	0.0154692	0.901107	RPL13A	RPL35A	5.48523e-05	0.965975
0.0479582	0.615727	0.433298	DHX9	RPS3A	0.00217867	0.733949
-0.123521	2.99221	0.085361	POLR1B	REL	0.0161748	0.349479
0.0764258	1.23636	0.267444	DAP3	MRPL27	0.00585299	0.598291
0.0191262	0.0970631	0.755613	LUC7L2	RPL22	0.000344077	0.909628
0.137012	8.46017	0.00395534	POLD1	TOP2A	0.0326068	0.0661446
-0.130082	6.87511	0.00940954	WDR11	COBLL1	0.0330733	0.108612
0.0750079	1.47332	0.225838	RPL38	RPL32	0.00519738	0.55343
-0.0656492	0.887111	0.347736	ARRB2	MAP3K5	0.00572747	0.671598
0.2068	12.9347	0.000380727	SRRT	DDX17	0.0438561	0.0162688
0.0380972	0.324329	0.569635	PPP6C	CHUK	0.00156435	0.821551
-0.0146548	0.0816399	0.775382	KIAA1429	COBLL1	0.000406004	0.918662
-0.0299753	0.132369	0.71642	SMNDC1	SLU7	0.000743096	0.891685
-0.121715	4.31625	0.0386548	TCF4	SF3B1	0.0150751	0.232996
0.00458378	0.00421758	0.948299	MRPS23	MRPS33	2.5874e-05	0.982641
0.0115331	0.0432401	0.835463	SF3A3	CDC40	0.000192999	0.942635
-0.0692569	1.54178	0.215385	TAB1	HSP90AB1	0.00543758	0.54173
0.0316769	0.28088	0.596542	DDX23	SF3B1	0.000995037	0.836929
0.398161	42.6184	6.71192e-10	ECSIT	NDUFAF1	0.193177	1.02924e-06
0.0921694	2.5147	0.113926	PPWD1	SMU1	0.00896461	0.401033
0.0197507	0.112129	0.737987	BUD13	TCERG1	0.000404633	0.902014
0.105829	3.33677	0.0688045	NEK9	SSRP1	0.0116941	0.312961
-0.0129542	0.0480137	0.826721	WBP11	SRSF5	0.000177141	0.938915
0.103528	4.21224	0.0410562	PMS2	PCNA	0.0147172	0.240134
-0.0612435	1.06428	0.303126	SNRNP40	RBMX	0.00375984	0.632954
0.0264189	0.213498	0.644607	POLR2H	RPAP1	0.00120475	0.859132
0.138997	5.40802	0.0207539	RPL31	FAU	0.0188165	0.168164
-0.0387667	0.440164	0.507585	ALYREF	SRRT	0.00155843	0.783263
0.00703027	0.0143274	0.904808	TARDBP	DDX17	5.08037e-05	0.96746
0.0503536	0.753432	0.386183	MRPL13	MRPL23	0.00285658	0.700788
0.117953	4.03744	0.0454677	DDX23	SMU1	0.0143153	0.252916
0.0731587	1.85457	0.17434	RPS12	TOP1	0.00653351	0.49214
-0.0407782	0.480743	0.488657	DHX38	U2AF2	0.00170186	0.770903
0.0674867	1.7052	0.192677	TP53	FHL2	0.00603172	0.51462
-0.0557182	0.821424	0.365538	RPS13	RPS16	0.00290439	0.685437
0.194569	11.6831	0.000723706	RPL6	FBL	0.0397813	0.0235876
0.0663631	1.29325	0.256414	SF3A3	DDX17	0.00456507	0.586701
0.0958998	3.00096	0.0844944	KCNQ1	PRKAR2B	0.012299	0.347705
-0.0636025	1.52479	0.218015	HNRNPA3	ZCCHC8	0.00585277	0.544411
0.123858	3.45744	0.0646181	POLR2D	TBP	0.0190537	0.304796
-0.0472331	0.578481	0.447551	SNRNP27	PLRG1	0.00206912	0.743265
-0.0927113	1.81443	0.179383	RPS9	ACTA2	0.00829209	0.498804
0.0376054	0.391735	0.531895	RPS15A	RPLP0	0.0013872	0.798146
0.139815	5.10312	0.0247051	CUL1	POLR1A	0.0191054	0.184218
0.0706199	1.26704	0.261287	HNRNPC	SART1	0.00450475	0.591572
-0.0985072	2.59109	0.10882	DHX9	HTATSF1	0.0109983	0.39191
0.0237401	0.103682	0.747833	HTATSF1	SLU7	0.000582144	0.906604
-0.131783	4.93347	0.0271357	BCAS2	HSPA8	0.0171938	0.193808
0.047347	0.610483	0.435262	RPL4	RPS19	0.00216016	0.735304
-0.0935329	2.44448	0.119089	PLRG1	PRPF4B	0.0088107	0.410102
0.0574346	0.770415	0.380909	NUP107	SEH1L	0.00298876	0.696496
0.102961	2.56888	0.110203	HNRNPH1	XAB2	0.00982106	0.394419
-0.0688693	1.28502	0.257931	RSL24D1	RPL37A	0.00453613	0.58832
0.0244174	0.170054	0.680399	PLRG1	CD2BP2	0.000646177	0.87561
-0.103594	2.3045	0.131118	RREB1	ZNF217	0.0152309	0.430231
-0.0462139	1.11829	0.291629	SF3A1	IGF2BP3	0.00585131	0.621977
0.0766629	1.5846	0.209141	RALY	SF3A3	0.00558773	0.534703
0.0428997	0.499038	0.480508	DHX9	SRRM2	0.00177279	0.765618
-0.0803712	1.84844	0.175063	CDK12	SNRNP70	0.00658163	0.493122
-0.00411441	0.00453751	0.946342	RPS8	RPL13	1.60902e-05	0.982417
-0.0202577	0.170214	0.680236	LUC7L3	DDX5	0.00060323	0.87561
0.0945636	2.41368	0.121401	RPL18A	RPL22	0.0084865	0.41455
0.0896487	1.69234	0.194877	USP39	LSM7	0.0088747	0.516862
0.0777249	1.83485	0.17664	PRPF19	HNRNPU	0.0064645	0.49533
-0.030303	0.239654	0.624837	NPM1	RPLP1	0.000849114	0.849602
-0.110209	6.44374	0.0116724	PSMA2	PSMD5	0.0223397	0.122444
0.0542082	0.960972	0.328202	RBBP4	MTA3	0.00508556	0.655733
0.107075	3.02417	0.0831234	U2AF1	RPS8	0.0106102	0.345229
0.131516	3.11246	0.0794014	RBBP5	TAF1	0.0170908	0.337225
0.182782	8.99803	0.00294854	RBM8A	SNRPC	0.0314618	0.0548587
0.00447881	0.00518646	0.942657	CHD4	ACTB	2.4815e-05	0.981038
0.191187	10.3801	0.00147253	TBP	GTF3C2	0.0462613	0.0362506
0.00326326	0.00290825	0.957031	CD3EAP	SKP1	1.04612e-05	0.985511
0.0889847	2.51195	0.114107	PPIH	SNRNP200	0.00882899	0.40111
0.0166906	0.0706396	0.790602	NOP56	RPL27	0.000250432	0.925619
0.0982171	2.15155	0.14419	LSM4	SLU7	0.011943	0.449751
0.0808141	1.45657	0.22865	MLST8	RICTOR	0.00595839	0.556443
0.0299059	0.226546	0.634469	RBM17	SNRPE	0.000811334	0.85422
0.00306768	0.00231034	0.961708	PRPF19	PPIL3	1.07456e-05	0.987092
-0.00199922	0.000978653	0.975077	SMARCD1	ACTG1	5.20558e-06	0.991168
-0.0737969	1.52584	0.21802	DGCR14	C19orf43	0.00670625	0.544411
0.189794	9.81376	0.0019151	USP39	CDC5L	0.0337459	0.0425633
-0.056896	0.959247	0.328216	EBNA1BP2	RPS12	0.00339005	0.655733
0.0721428	1.42676	0.233298	RPL14	RPS3	0.00503396	0.561607
0.0584381	1.01145	0.315431	CDC40	SMU1	0.00362511	0.643917
0.0933236	1.8538	0.174946	TXNL4A	MFAP1	0.00961248	0.49299
0.0361955	0.432015	0.511538	TXNL4A	RBM39	0.00152963	0.785642
-0.0565098	0.819631	0.366083	SRSF4	RNPS1	0.00298243	0.685699
0.0298684	0.263587	0.608069	XRCC5	EIF2S2	0.000933832	0.842238
0.00633949	0.0108257	0.917207	SNRNP40	SRSF3	3.85241e-05	0.972338
0.0263459	0.201976	0.653512	KIF23	DHX38	0.000791437	0.863391
0.202756	12.9176	0.000384065	RPL14	FBL	0.0438006	0.0163316
0.00300324	0.00260452	0.959334	RPL9	HNRNPU	9.23579e-06	0.986265
0.0230072	0.259322	0.610984	PSMD3	PSMD5	0.000918738	0.843268
0.0803568	1.6876	0.195086	MRPS12	MRPL21	0.00654902	0.51709
-0.00858135	0.0234939	0.878321	MCM2	NMI	0.000107759	0.957631
-0.0302965	0.261245	0.609666	TRIM28	SPTAN1	0.000925542	0.842683
-0.167218	8.56272	0.00371762	SNRPD2	PPIH	0.0301969	0.0635958
0.131831	4.19228	0.041662	MRPS30	MRPL50	0.0166234	0.242153
-0.0349916	0.284971	0.594023	SNRPD2	DDX41	0.00134875	0.835349
0.0246475	0.153734	0.695288	RPS21	RPS9	0.000544859	0.882888
-0.0581013	0.734888	0.392407	RPS23	RPL37	0.00393546	0.704805
0.107813	3.12965	0.0779609	MOV10	SRSF2	0.0109763	0.333958
-0.0879166	2.01049	0.157319	SYF2	U2AF1	0.00707893	0.468281
0.00864504	0.0180233	0.893316	MRPS18C	MRPL47	7.44711e-05	0.962934
-0.0234849	0.0736783	0.786435	BUD31	DGCR14	0.000500962	0.923886
0.0303175	0.125047	0.724065	MRPL19	MRPL33	0.000739376	0.895588
-0.0208508	0.116358	0.733273	EIF6	RPL18A	0.000412445	0.899724
0.0509201	0.733682	0.39242	RPS4X	RPS25	0.00259496	0.704805
-0.0693395	1.29738	0.255658	CDC5L	SNRPD2	0.00457958	0.585811
0.041279	0.479008	0.489442	SNW1	PRPF8	0.00169573	0.771424
0.0391485	0.363558	0.547041	SKP2	GPS1	0.00133975	0.808147
0.0190054	0.0912653	0.7628	EFTUD2	SNRPE	0.000327009	0.912718
0.0344641	0.351563	0.55371	CIRBP	DDX23	0.0012585	0.812003
0.122211	4.18878	0.0416193	PNN	EFTUD2	0.0146364	0.24206
-0.011836	0.0375854	0.846418	DDX41	SRSF7	0.000133264	0.946778
0.00674443	0.0136187	0.9072	PLXNA2	RANBP9	5.89521e-05	0.968423
0.0532817	1.00737	0.316985	HNRNPH1	GPATCH1	0.00599602	0.645168
0.168586	8.02056	0.00496678	SNRNP70	PRPF4B	0.0283391	0.0751043
-0.00101448	0.000301136	0.986167	PRPF18	SF3B4	1.07548e-06	0.995033
0.0628957	1.04187	0.308268	C19orf43	LUC7L3	0.00370717	0.637676
-0.00865297	0.0221333	0.881866	DDX5	C19orf43	9.79251e-05	0.959006
0.0391161	0.335219	0.563138	NOP58	RPL36A	0.0013776	0.818059
0.0108478	0.0295516	0.863677	SMARCC2	ARID1B	0.000140702	0.952731
0.0662981	1.16196	0.281985	RPL7	RPL28	0.00411804	0.612873
0.023236	0.106619	0.744399	MED25	MED17	0.00058228	0.905383
-0.0450207	0.533899	0.46559	SYF2	PRPF6	0.00192373	0.75539
0.111482	3.45648	0.0641562	THOC6	DHX38	0.0133735	0.303514
0.0138533	0.0861054	0.769508	SRRT	IGF2BP3	0.000452981	0.91601
0.204697	10.0713	0.00170353	LSM6	LSM4	0.0404355	0.0394864
0.0348733	0.219334	0.640102	MRPS18B	MRPS24	0.00119061	0.856786
-0.0234725	0.146197	0.702484	RPS29	RPL13	0.000518162	0.885694
0.0487866	0.638363	0.424977	RPL12	RPL27A	0.00225859	0.727715
0.118564	3.95448	0.0477201	ISY1	SF3B2	0.0139265	0.260057
0.00567586	0.00911325	0.924016	MRPL34	MRPL1	3.30179e-05	0.975258
0.0238642	0.171759	0.678868	BRIX1	FBL	0.000608703	0.874938
0.00608102	0.00625471	0.937041	RPL5	RPS27	3.06594e-05	0.979043
0.0372304	0.221923	0.638165	U2SURP	PPIL2	0.00126652	0.856071
0.00446047	0.00592716	0.938688	H2AFZ	ACTL6A	2.10179e-05	0.979481
-0.0678778	1.33439	0.249075	ITGB2	SVIL	0.0050481	0.578541
0.142216	5.91262	0.0156556	PRPF3	SF3B1	0.0205362	0.143821
-0.0565886	0.774269	0.379758	MRPS31	MRPL53	0.00313756	0.695895
-0.0810381	1.10909	0.293617	EMD	HDAC3	0.00580344	0.623862
-0.0495187	0.475912	0.491226	CHMP2B	CHMP4C	0.00280814	0.772762
-0.0156678	0.0621774	0.803295	MRPL51	MRPL53	0.00025269	0.930498
-0.0251012	0.258313	0.611682	KPNA3	NFKB1	0.000921696	0.843602
0.0377308	0.430165	0.512499	RING1	DHX38	0.00168408	0.786158
0.107319	3.65378	0.0574314	SSRP1	RACGAP1	0.0186747	0.286638
0.0321611	0.340469	0.560025	RPL19	NCL	0.00120588	0.815995
-0.0238893	0.149791	0.699048	SNRPB2	CD2BP2	0.000569225	0.884579
-0.0198044	0.104433	0.746842	CHD3	RBBP4	0.000414243	0.906149
0.0725648	0.707244	0.401794	SRSF1	WDR83	0.00502635	0.711245
-0.00337934	0.00333251	0.954006	TXNL4A	U2AF2	1.18173e-05	0.984136
0.0614701	1.07707	0.300487	RNPS1	THOC3	0.00485	0.63041
-0.157604	6.23373	0.0132141	POLR2B	CPSF3L	0.0256285	0.131162
0.0564992	0.537882	0.464235	RPS26	RPL37	0.0028835	0.754552
0.0659954	0.736268	0.392127	MRPL32	MRPL34	0.0045243	0.704675
0.109097	2.61816	0.107155	POLR1B	POLR1E	0.0123721	0.389659
0.13623	3.78964	0.0531273	E2F4	EP300	0.0206194	0.274626
0.136603	5.57627	0.0192567	DDB1	CBX8	0.0295704	0.161369
0.0712059	1.57819	0.210061	INO80	RUVBL2	0.00556527	0.535959
-0.0173486	0.0799064	0.777632	RPS8	RPS14	0.000283276	0.919849
-0.0330779	0.292605	0.588991	MRPS21	MRPL13	0.00105522	0.832304
-0.036186	0.383095	0.536721	YBX1	TOE1	0.00208904	0.801199
0.0681739	1.2555	0.263457	RPL22	RPL27A	0.00443241	0.593783
-0.0249618	0.145336	0.70336	MRPL44	MRPL2	0.000585688	0.886039
0.0821595	1.46355	0.227619	RFC3	RFC1	0.00637812	0.55524
0.10494	2.9728	0.0857749	PRPF18	SRRM2	0.0104686	0.3501
0.00968236	0.0478231	0.827054	MARK2	HSPA4	0.000169557	0.938992
0.0268927	0.204838	0.651192	RPL35	RPL31	0.000725848	0.862222
0.0582983	0.929474	0.335826	RPS5	RPS15A	0.00328518	0.661539
-0.00442085	0.00545981	0.941151	SRSF4	PRPF6	1.97101e-05	0.980422
0.132515	4.56077	0.0335737	GTF2I	RPS13	0.0159156	0.216929
-0.0252618	0.233163	0.629563	U2AF1	SLC25A5	0.000826137	0.852128
-0.0717725	1.50678	0.220658	SF3A1	SF1	0.00533362	0.547391
0.111584	2.90373	0.0898542	TBP	TAF6	0.0136387	0.357655
-0.00450232	0.0055538	0.940646	RPS15A	RPS21	1.96939e-05	0.980277
0.0494858	0.715998	0.39831	TLE2	TLE3	0.00299937	0.709133
-0.00201036	0.00100282	0.974774	LYN	FCGR1A	5.89893e-06	0.991095
0.031479	0.32403	0.569657	SMARCD1	SCYL1	0.00116842	0.821551
-0.0499184	0.788734	0.37524	ZNF207	USP39	0.00278913	0.692461
0.033446	0.309346	0.578523	SF3A2	SNRPD3	0.00109577	0.826475
-0.0712526	1.37661	0.241749	MRPL51	MRPL9	0.00524669	0.570372
-0.00532628	0.00641631	0.936229	PRPF6	THOC3	2.90322e-05	0.978543
-0.0384058	0.393887	0.530771	RPL23	RPL35A	0.00139481	0.79746
0.0880339	2.51485	0.113899	RPS8	DDX21	0.00883909	0.401033
0.170475	6.85744	0.00938447	SNRPF	KIAA1429	0.0275557	0.108482
-0.0995349	2.5533	0.111196	CLNS1A	SNRPE	0.00906863	0.395882
0.018798	0.090067	0.764313	TOP1	RPL8	0.000319285	0.913611
-0.135307	6.01832	0.0147813	NCOR1	TBL1XR1	0.0214926	0.139235
-0.00486114	0.00628679	0.936859	RPL12	RPS24	2.22931e-05	0.978957
0.0748318	1.73269	0.189141	PPIL1	SRRM1	0.00612836	0.510221
0.106272	3.36683	0.0675749	RPL32	DHX9	0.0117982	0.310659
0.0385694	0.390725	0.532427	WBP11	LUC7L3	0.0013935	0.798398
-0.0402379	0.390152	0.533033	MED1	MED6	0.00222448	0.798785
0.0173993	0.0772999	0.781194	RPLP2	U2AF1	0.000274038	0.921561
-0.0177901	0.089397	0.765167	TFIP11	SF3B2	0.000319173	0.914156
0.0427596	0.285605	0.593774	MED17	MED21	0.00173847	0.835194
-0.0984143	2.87708	0.0909525	DDX21	DHX9	0.0100994	0.359363
0.103472	2.56434	0.110808	RCOR1	ACTB	0.0121209	0.395455
0.0931673	1.84335	0.176358	SMU1	SNRNP27	0.0107269	0.494943
0.0515596	0.828087	0.363603	RPL24	H1FX	0.00292788	0.684142
-0.137743	6.0528	0.014484	GTF2I	DDX3X	0.0210128	0.137884
0.088008	2.09058	0.149321	RPL4	RPL10	0.00735884	0.457065
-0.0584414	0.823066	0.36531	TXLNA	IKBKG	0.00384929	0.685312
-0.0258294	0.181166	0.670745	DDX17	DHX8	0.000735907	0.870919
0.0739103	1.45398	0.228926	TXNL4A	SRSF6	0.00525941	0.556743
0.0187121	0.0854467	0.770273	HNRNPC	PNN	0.000317545	0.916446
0.00767312	0.0176751	0.894345	VPS35	VPS26B	7.27316e-05	0.963331
0.0682271	1.27522	0.25975	RPL18A	RPS15A	0.00450169	0.589894
0.00680903	0.0124357	0.911287	WDR5	EFTUD2	4.40963e-05	0.969891
0.1364	6.02195	0.0147338	NCBP2	SNRNP200	0.020908	0.138973
-0.099652	2.91232	0.089006	RPS29	YBX1	0.0102218	0.356159
0.110426	3.15237	0.0768953	PWP1	U2AF1	0.011055	0.331526
-0.0337666	0.330133	0.566039	EIF3J	EIF3D	0.00116932	0.819338
-0.118071	3.68498	0.0562283	PPIE	PPIL3	0.0168506	0.283474
0.124653	4.48186	0.0351382	SF3B2	PRPF40A	0.0157545	0.221804
-0.0206013	0.10764	0.743095	WBP11	SNRPG	0.000388441	0.904697
-0.214891	11.0595	0.00105609	PABPC1	AQR	0.0541975	0.0297616
0.0652547	1.23391	0.267955	MSH6	ATM	0.00601223	0.598872
0.0227199	0.118076	0.731435	MRPL39	MRPL48	0.000497964	0.898897
0.034562	0.414411	0.520264	SRC	CDH1	0.0014726	0.791009
0.0776976	1.62676	0.203304	PPIL1	RBM25	0.00628997	0.527496
-0.0160407	0.0729019	0.787362	BCAS2	PPIL1	0.00026795	0.9243
-0.0198914	0.147241	0.701475	PSMA4	PSME3	0.000521859	0.885314
0.0868409	2.54619	0.111761	CFLAR	CASP8	0.00958852	0.396855
0.0242505	0.161763	0.687843	RPLP2	RPL36	0.0005733	0.879389
0.0423564	0.505427	0.47773	PRPF31	LAS1L	0.00184123	0.763711
-0.107494	3.43761	0.0647719	RBM22	DHX9	0.0120433	0.305085
0.0628412	1.0218	0.312958	CTNNBL1	SF3A3	0.00361033	0.641788
-0.0603568	0.910512	0.340931	INTS3	INTS10	0.00374834	0.665893
0.0378878	0.379568	0.538334	THOC1	SRSF1	0.00134895	0.802376
0.0317919	0.267205	0.605618	RPS21	RPL27A	0.000946637	0.841094
0.103219	2.76542	0.0975598	MRPL40	MRPS18A	0.0108123	0.372212
0.207126	11.95	0.000630709	UBA52	RPS3A	0.0406532	0.0217404
0.0501195	0.646854	0.421947	HNRNPA3	SNW1	0.00239003	0.725935
-0.108208	2.29561	0.131619	TAF12	TAF6L	0.0134802	0.43116
0.110477	3.4675	0.0636257	HNRNPU	PRPF19	0.0121468	0.302257
-0.00160123	0.000574857	0.980899	SNRPG	GEMIN2	3.32286e-06	0.993255
0.346097	38.252	2.30193e-09	AP1G1	AP1S1	0.124497	3.07607e-06
-0.0177073	0.0803502	0.777043	THOC1	RBM15	0.000300847	0.919588
0.145334	5.94296	0.0154852	RBM17	DHX8	0.0235885	0.14287
0.0330927	0.292156	0.589269	YY1	XRCC5	0.00103494	0.832404
0.130651	4.71445	0.030744	RPS7	RPS2	0.016443	0.207284
-0.0266948	0.146038	0.702707	INTS6	INTS2	0.000640106	0.88574
0.372162	36.7766	4.58593e-09	RPA2	RPA3	0.12268	5.27025e-06
0.0868431	2.03391	0.155047	MRPS34	MRPS28	0.007913	0.464843
0.0559708	0.633481	0.42698	MRPL22	MRPL27	0.0030075	0.72905
0.111867	2.4256	0.121227	MRPL46	MRPL51	0.0140675	0.414355
0.121935	4.11586	0.0434222	GNL3	RPL12	0.0143853	0.247479
0.0962944	2.46602	0.117454	RPL32	RPL10A	0.00866893	0.4075
0.0997147	2.65479	0.104363	SF3A1	BCAS2	0.00939232	0.384531
0.00656683	0.0126679	0.910469	DDX17	PPIL1	4.65711e-05	0.969725
0.00650382	0.0124717	0.911159	NUP43	SEC13	4.42239e-05	0.969868
0.0531882	0.754879	0.385675	PPIE	ACIN1	0.00266973	0.700308
0.141757	5.80776	0.016596	PNN	RBMX	0.0201793	0.148401
0.0460985	0.410159	0.522652	SRRM1	THOC7	0.00213169	0.792615
-0.00100547	0.000335987	0.985389	GNL3	NAP1L1	1.19144e-06	0.994852
0.0712343	0.852895	0.357044	PRPF18	SNRNP27	0.00499199	0.678709
0.0653335	1.12056	0.290709	MRPL36	MRPL44	0.00398606	0.621475
-0.0350952	0.403479	0.525817	MPDZ	ARHGAP17	0.00143892	0.794439
0.0491071	0.588602	0.443623	RBM25	THOC6	0.00215141	0.740803
0.0177939	0.0843785	0.771663	RPL35	RPL6	0.000299125	0.916896
0.203456	11.3031	0.000880711	PRPF6	SRSF11	0.0385374	0.0265391
-0.00032941	3.38105e-05	0.995365	PRPF4B	DNAJC8	1.21621e-07	0.998234
0.0289163	0.247156	0.619474	INO80C	WDR5	0.000878785	0.847352
-0.0650118	1.09055	0.297243	FAU	RPL34	0.00385232	0.627329
0.0419677	0.379654	0.538434	YBX1	ACTA2	0.0017465	0.802435
0.0262365	0.186331	0.666318	RPL17	RPS4X	0.000660312	0.868704
0.0563945	1.27868	0.259106	LSM6	DDX5	0.00451385	0.58937
-0.122382	5.0697	0.0251201	RFC4	MRE11A	0.0177219	0.185952
-0.00758153	0.017112	0.896017	RPL37A	U2AF2	6.06771e-05	0.963861
0.0601949	1.00619	0.316695	MRPL43	MRPL1	0.00363238	0.645009
0.0734217	1.50619	0.220806	DAP3	MRPS17	0.0056305	0.547491
0.0659909	1.15597	0.283262	USP39	SNW1	0.00426313	0.614047
0.0282023	0.200314	0.654844	SNRPA	RBM25	0.000778827	0.863983
-0.0665551	0.682359	0.40974	RPL34	RPS27	0.00333375	0.717144
0.0150354	0.0585996	0.808899	PWP1	RPS14	0.000207757	0.931688
-0.00930283	0.0226125	0.880582	MRPS22	MRPL38	8.40543e-05	0.958516
0.0516681	0.423708	0.515875	MED12	MED14	0.00221345	0.7886
0.0203924	0.116787	0.7328	PUF60	DDX17	0.000413968	0.899395
-0.0351812	0.366373	0.545475	RPS8	SRP14	0.00129751	0.807059
0.106646	3.48511	0.0629607	BUD13	SRRT	0.0122077	0.300721
0.262843	22.5893	3.32966e-06	TBP	SMARCA4	0.0802209	0.000688222
0.101981	1.68947	0.195237	RBM15	MFAP1	0.00876786	0.517302
0.170662	9.0174	0.002914	ILF3	DHX15	0.0309858	0.0545945
0.0309705	0.258832	0.611321	RPL28	RPL35A	0.000917003	0.84351
0.0971514	2.41834	0.121052	ALYREF	BCAS2	0.00856296	0.413865
0.0516537	0.714795	0.398573	RPL8	RPS11	0.00252833	0.709361
0.0633852	0.666879	0.41517	SRSF11	LSM7	0.00351605	0.721076
-0.0348306	0.34382	0.558102	RPL18	RPS18	0.00121773	0.814688
0.0457429	0.857063	0.355353	TARDBP	DDX5	0.00303002	0.677134
-0.00445638	0.00612229	0.937714	TRAF3	TANK	3.17207e-05	0.979253
0.0320715	0.27983	0.597229	PSMC1	PSMB1	0.000991322	0.837215
0.0141311	0.0341662	0.853585	SF3B3	TADA3	0.000210858	0.949086
-0.030976	0.264333	0.607561	CIRBP	PRPF19	0.000936474	0.841921
0.0188202	0.160637	0.688887	FCGR1A	LYN	0.000592404	0.88005
0.100264	3.53104	0.0612611	PDCD4	LMNB1	0.0123666	0.296154
0.0105336	0.0306821	0.861082	TAF1	HDAC1	0.000112789	0.951899
0.131757	4.99511	0.0262022	HNRNPC	PRPF8	0.0174049	0.189766
0.118259	3.70684	0.0551954	RPL18A	RPS6	0.0129743	0.28087
-0.0372835	0.366658	0.54539	SP1	SIN3A	0.00148826	0.807029
-0.0728715	1.48026	0.224751	HIST1H1D	RPL35	0.00522175	0.551874
-0.0706094	0.865704	0.353507	RBL1	E2F4	0.0052193	0.675973
0.110927	3.66513	0.0570114	PRMT5	SMARCD1	0.0182649	0.285708
0.229469	17.1834	4.56653e-05	SNRPE	CRNKL1	0.0606794	0.0041783
0.188622	8.61168	0.003691	STX4	VAMP3	0.0373428	0.0632062
0.0775465	1.62034	0.204093	RPS5	RPL32	0.00571306	0.52843
-0.0062124	0.0110038	0.916531	ATP5L	ATP5H	3.90189e-05	0.972061
0.0230244	0.131814	0.716835	MRPL20	MRPS9	0.000475638	0.891817
-0.221476	14.896	0.000147621	RCOR3	RCOR1	0.0608258	0.00892887
0.174711	5.32081	0.0223231	GTF2H2	MED21	0.0314244	0.174616
-0.0838472	1.91537	0.167478	LRPPRC	SKP1	0.00684267	0.482768
0.183988	8.31403	0.00428816	SNRPE	KIAA1429	0.0332144	0.068875
-0.0671863	1.01468	0.314829	BCAS2	SMNDC1	0.00433596	0.643489
-0.010341	0.0278601	0.867558	RPL5	RPS13	9.87849e-05	0.954373
0.0037305	0.00360878	0.95214	GNL3	RPS13	1.27969e-05	0.983606
0.0742267	1.74492	0.187599	LUC7L3	NCBP1	0.00621532	0.508378
-0.0510435	0.672778	0.412777	RBM22	U2AF1	0.00238006	0.719443
0.10295	3.06229	0.0812165	RBM15	U2AF2	0.0107425	0.341308
-0.0956583	2.67829	0.103575	CDC40	BUD13	0.0155103	0.382759
0.0136667	0.0473573	0.827889	RPL19	RPS29	0.000172179	0.939187
0.0271776	0.21057	0.646674	TCOF1	EEF2	0.000746145	0.860023
0.134734	5.09643	0.0247428	PFDN4	PFDN2	0.0178137	0.184395
0.0888578	1.90749	0.168511	RPS18	RPL36A	0.00778862	0.483932
0.147835	6.96399	0.00877905	SLC25A5	DDX21	0.0240999	0.104334
0.215278	13.7574	0.000250467	SFPQ	SF3B1	0.0465158	0.0125149
0.106261	3.04052	0.0829662	SNRNP40	PPIL2	0.0170777	0.344783
0.027522	0.148312	0.700635	SF3B3	SNRNP27	0.000871662	0.885117
0.0862805	1.45698	0.229088	SNRPE	SNRNP27	0.00849764	0.556814
0.10645	2.95443	0.0868014	DDX23	BUD31	0.0109442	0.351864
0.00189038	0.0013803	0.97039	TAF5L	MSH2	4.96509e-06	0.98996
0.0936727	2.4317	0.120026	RPL36	ILF2	0.00854932	0.411749
0.0121551	0.0415814	0.838571	TAF9	LAS1L	0.000151734	0.943974
0.0715448	1.34963	0.246325	RPL10	RPL18	0.00476313	0.575066
0.0458687	0.571866	0.45015	RPL32	RPS7	0.00202379	0.745119
-0.127804	4.96285	0.0268574	CHMP2B	CHMP1B	0.0209436	0.192552
0.138562	5.2487	0.0228307	SNRPA1	RBM22	0.0214015	0.177041
-0.0378184	0.467825	0.494557	PSMD5	PSMD9	0.00167398	0.774895
0.0455711	0.580921	0.446634	PPM1G	CD2BP2	0.00220396	0.742852
0.0595816	1.02418	0.312398	RBMX	HNRNPC	0.00361869	0.641463
-0.0861401	2.36487	0.125216	ITGA4	THBS1	0.00831631	0.420688
0.011296	0.0300408	0.862535	MRPL32	MRPS5	0.000117333	0.952355
-0.0627706	1.30917	0.253516	PPWD1	RBM39	0.00462098	0.583448
0.000954193	0.000261103	0.98712	U2AF1	SRSF5	9.63481e-07	0.995293
-0.00155881	0.000665303	0.97944	RPS5	RPL35A	2.35923e-06	0.992718
0.084858	1.96654	0.161916	RALY	SF3A1	0.00692524	0.474782
0.0203078	0.126586	0.72228	GPATCH1	CRNKL1	0.000475663	0.894583
0.106084	3.39667	0.0664934	WDR5	HDAC2	0.0131962	0.3085
0.122831	3.92689	0.0484942	RBM17	IK	0.0137821	0.262237
0.0965899	2.39023	0.123237	U2SURP	SNRPA	0.00855517	0.417114
0.0492135	0.684886	0.408609	RPS6	RPL23	0.00242279	0.716426
-0.0431303	0.463123	0.496732	DHX15	SNRPE	0.00165719	0.776356
0.0293592	0.280962	0.596488	PPM1D	PRKDC	0.000995329	0.83691
-0.0828399	2.23126	0.136424	PSMA4	PSMB6	0.00828754	0.438093
0.252263	9.90459	0.00194719	PEX6	PEX1	0.0550547	0.0430172
-0.0422074	0.509062	0.476135	RPL35	EEF2	0.00180193	0.762541
-0.0138094	0.0396746	0.842291	MRPL17	MRPS14	0.000169521	0.945495
0.0468991	0.583572	0.445619	MRPL43	MRPS6	0.00227439	0.741894
-0.10523	3.09226	0.0797695	HTATSF1	TCERG1	0.0110402	0.337992
0.0199971	0.103224	0.748233	RPS11	RPS9	0.000365908	0.90675
0.0453644	0.400629	0.527453	MRPL41	MRPL32	0.00190412	0.79542
-0.0236229	0.162172	0.687534	EIF4A3	HTATSF1	0.000695531	0.87921
0.182897	9.7578	0.00202469	CTSA	NEU1	0.0422859	0.044152
0.114962	3.3931	0.0665197	RPL7A	RPL7	0.0118892	0.308548
0.293541	15.2404	0.000130756	RBM39	CWC15	0.0731865	0.00832967
0.0499507	0.54002	0.4631	MLH1	NBN	0.00211325	0.753821
0.0530991	0.756796	0.385073	RPL12	RPL38	0.00267649	0.699685
0.0564858	0.949218	0.330754	NOP58	RPS12	0.00335473	0.657923
0.0228628	0.148314	0.700531	MRPL14	MRPL45	0.000686167	0.88511
0.0352909	0.342483	0.558868	RPS8	RPLP0	0.001213	0.81518
-0.0618714	0.740595	0.390641	DDX3X	PRPF18	0.00419029	0.703722
-0.0065574	0.0116775	0.914024	PRPF4B	SNRPA	4.21551e-05	0.971028
0.0689058	1.30862	0.253614	HNRNPK	SNRPD3	0.00461908	0.5835
-0.0682865	1.25237	0.264063	CRNKL1	CPSF6	0.00446871	0.594264
0.0864517	2.01336	0.157044	MRPS31	MRPS22	0.00721599	0.467851
-0.0180806	0.111983	0.738151	VHL	CUL2	0.000404107	0.902096
0.447047	47.19	1.01342e-10	ASCC3	ASCC1	0.207712	2.32927e-07
-0.184847	15.1202	0.00012586	BANF1	YWHAE	0.0508892	0.00816134
0.113603	3.40086	0.066246	PRPF8	SNRNP40	0.0123041	0.308049
0.0314011	0.284088	0.594473	TOP1	SCYL2	0.00105107	0.835708
0.133829	4.75451	0.030054	PPIE	LUC7L3	0.0166969	0.204953
0.074963	1.54077	0.21571	TAF12	TAF15	0.00635263	0.542047
0.165874	9.29934	0.002511	PRPF40A	PPM1G	0.0320336	0.0504654
0.025715	0.157997	0.69136	LACTB	MRPL28	0.000657888	0.881
0.0250944	0.0936054	0.759979	DDX3X	LSM7	0.000495021	0.911312
-0.033941	0.247998	0.619055	RPL35A	RPL26	0.00128332	0.847082
-0.0924031	2.24278	0.135358	TUBA1A	RPS8	0.00789038	0.436519
0.213606	12.3762	0.000516369	DPF2	MBD3	0.0471698	0.019323
0.124702	6.02367	0.0147198	AP1S1	AP1B1	0.0209138	0.138921
0.075694	1.7622	0.185543	ITGA6	SHC1	0.00688998	0.506132
0.0691709	2.23714	0.135986	POLA2	TOP2A	0.00883416	0.437583
0.100826	2.76622	0.0973844	ILF3	RPS15A	0.00971399	0.371907
0.0507046	0.824007	0.364833	DDX17	MOV10	0.0030882	0.684975
0.0264755	0.220591	0.638975	BUD31	MOV10	0.000828601	0.856433
0.0502971	0.540483	0.462905	MRPS21	MRPS5	0.00210681	0.753748
0.158754	6.98532	0.00867761	SRSF2	EIF4A3	0.0241719	0.103686
-0.171927	9.8396	0.00188863	ASH2L	HSP90AB1	0.0337158	0.0421774
0.0103813	0.0281005	0.867014	THOC3	RBM22	0.000117072	0.954197
0.106308	2.96671	0.086091	RPSA	RPL18	0.0104107	0.350452
-0.0923188	2.58778	0.10881	IGF2BP1	H1FX	0.00909307	0.391898
-0.0199481	0.152242	0.696697	GPATCH1	SYNCRIP	0.000539574	0.883529
-0.0471122	0.645807	0.422293	ISY1	HNRNPA2B1	0.00228486	0.72616
0.119742	3.89191	0.0494957	DGCR14	SRSF11	0.0136132	0.264787
0.034	0.580592	0.446717	PARK2	HSPA4	0.00205461	0.742861
0.0797811	1.67892	0.196648	EFTUD2	TFIP11	0.00880496	0.51897
-0.290126	19.1983	2.02e-05	PPP1CB	PPP1CC	0.0983526	0.00239816
0.0967603	2.3405	0.12726	TIMM50	TIMM23	0.00888773	0.424379
0.184219	10.1194	0.00163778	CPSF6	SRSF5	0.0359968	0.0385058
0.0070308	0.0141148	0.905515	BRIX1	NOLC1	5.0588e-05	0.967853
0.259252	22.0729	4.10712e-06	RPL13A	NOP56	0.0725907	0.000799998
0.0377712	0.362571	0.547673	NCBP2	THOC1	0.00156711	0.808439
-0.128524	3.92488	0.0487039	POLR2B	INTS4	0.015895	0.262728
-0.0198569	0.0822737	0.774559	RPS19	RPL37	0.000442136	0.918274
-0.0460432	0.511515	0.475395	RUVBL1	TAF7	0.00278737	0.762047
-0.00559602	0.00908905	0.924118	DGCR14	PRPF3	3.34145e-05	0.975258
0.07991	1.73471	0.188944	MRPL38	MRPS17	0.0064792	0.510122
-0.0215742	0.11254	0.737531	THOC2	SF3A2	0.000415103	0.901725
-0.180334	4.65469	0.0323728	SMNDC1	SNRNP27	0.0266508	0.213083
-0.027083	0.142791	0.705951	RBPJ	RING1	0.000763006	0.887139
0.0510347	0.715935	0.398198	THOC3	SNRPA1	0.00253235	0.709093
0.135902	4.94164	0.0270128	RBM28	RPL28	0.017282	0.193275
0.172006	9.40772	0.00237062	PHF20	RUVBL1	0.0322837	0.0487529
0.101196	2.96087	0.0863991	EBNA1BP2	RPL31	0.0103904	0.351077
0.1755	9.99045	0.00175484	RPL10	RBM28	0.0360679	0.0402158
0.19433	10.5644	0.00129262	RBM8A	SNRPD3	0.0361098	0.0334188
-0.0308888	0.310562	0.577778	RPS29	NPM1	0.00110007	0.826093
0.124402	3.90331	0.0492484	KDM1A	SAP18	0.0147907	0.26406
0.0485784	0.61214	0.43464	RPL10	RPS10	0.00216601	0.73482
0.0346785	0.334507	0.56351	PPM1G	RBM17	0.00126547	0.81824
0.101499	3.18203	0.0755547	BUD13	PPIH	0.0114387	0.328301
-0.107622	3.32692	0.0692128	SKIV2L2	SF3B1	0.01166	0.31377
-0.109453	3.15797	0.0769452	POLR2B	INTS6	0.014215	0.33156
-0.0156801	0.0643084	0.799996	RPL23	RPL10A	0.000227992	0.929428
0.192185	12.589	0.000458524	SNRPG	MOV10	0.0451886	0.0180806
0.108422	2.17214	0.142177	TCERG1	MFAP1	0.0112446	0.446865
0.00248514	0.0023758	0.96118	MALT1	FYB	1.34224e-05	0.986958
0.0682424	1.21124	0.272035	POLR2A	COPS6	0.00432261	0.602737
0.117446	3.5434	0.0611271	AP1AR	AP1G2	0.0161399	0.29593
0.0837042	1.4262	0.233867	MED20	MED14	0.00741167	0.562198
-0.0277006	0.12304	0.726263	ACIN1	DGCR14	0.000836303	0.896687
-0.0440703	0.623817	0.430325	ARID1A	BAZ1B	0.00230511	0.731739
0.0441188	0.577553	0.447908	CRNKL1	U2AF2	0.00204388	0.74355
0.0299669	0.225339	0.635369	ALYREF	U2AF1	0.000798435	0.854496
0.013024	0.0564273	0.812407	NCBP2	RBM39	0.000200057	0.933
0.0528899	0.758908	0.38452	HIPK2	SIN3A	0.0030755	0.699183
0.0918673	2.30391	0.130169	RPL11	RPL18A	0.00810368	0.428712
0.0580819	0.900636	0.343424	NOP58	RPL13	0.00318358	0.667762
0.00267607	0.00182213	0.965983	MRPL28	MRPL19	6.79895e-06	0.988419
0.0657317	1.10574	0.293911	RPS14	RPL17	0.00390574	0.624155
-0.104264	3.1984	0.0747877	PRPF18	ALYREF	0.0112541	0.326598
0.348258	26.3036	8.82394e-07	POLE2	POLA1	0.148353	0.000262711
0.0397287	0.400392	0.527451	RBM25	WBP11	0.00156159	0.79542
-0.045456	0.572425	0.449928	EEF1A1	RPL30	0.00202576	0.744975
0.0290562	0.159629	0.690028	RNF2	PHC3	0.000990503	0.880615
-0.0748842	1.46882	0.226832	THOC3	PPIE	0.00663219	0.554457
-0.0794233	1.2537	0.264246	DDX46	THOC7	0.00648731	0.594513
0.0260144	0.187008	0.665761	CHD3	HDAC1	0.000687057	0.868491
0.0493783	0.640715	0.424153	BUD13	SF3A2	0.00235868	0.727324
0.0291492	0.152857	0.696278	SRSF7	TXNL4A	0.000839167	0.883216
0.059821	1.1744	0.279644	PPP1CA	PPP1R10	0.00512446	0.61065
0.124646	4.21341	0.0410519	DDX23	SRSF6	0.0150903	0.240134
0.111767	2.97637	0.0859392	MCC	IKBKG	0.013781	0.350223
-0.112211	3.3424	0.0685724	PRPF4	SRSF2	0.0117136	0.312692
-0.00941833	0.02494	0.874631	THOC3	PRPF4	8.90634e-05	0.956305
-0.0888914	1.23249	0.268387	KPNA3	REL	0.00672639	0.599243
0.0588316	0.640569	0.42473	MED29	MED19	0.0041157	0.727585
0.0195195	0.0976381	0.755055	HMG20A	RCOR3	0.000557621	0.909356
-0.108369	2.89622	0.090514	SUPT6H	EP300	0.0158353	0.358714
-0.0407572	0.268126	0.605365	TOP1	ACTG2	0.00180839	0.840965
0.0309467	0.305448	0.580925	HNRNPA3	HNRNPR	0.00108198	0.828024
0.137507	4.58566	0.0332875	SRRT	THOC1	0.0194649	0.216262
0.0268193	0.208946	0.648044	SNRPD1	THOC3	0.000944562	0.860699
0.0294796	0.234164	0.62885	NUDT21	THOC2	0.000876249	0.851754
0.0631694	1.42015	0.23438	RPS8	ILF3	0.00501077	0.562866
0.211075	15.7632	9.67276e-05	PRPF8	FRG1	0.0657449	0.00686181
0.0554584	0.84991	0.357366	RPL10	RPS7	0.00300481	0.67892
0.17854	8.60692	0.00362402	YBX1	RPS23	0.0296171	0.0624408
0.122461	4.53556	0.0341988	SRSF9	DHX16	0.0182491	0.218891
0.0123563	0.0382805	0.845029	MRPL22	MRPL19	0.000142817	0.946497
-0.115687	2.86574	0.0922535	THOC7	PRPF18	0.0160217	0.361496
0.0730467	1.48911	0.223374	DNAJC8	U2SURP	0.00525278	0.550519
-0.021015	0.118742	0.730717	ACIN1	THOC1	0.000513769	0.898545
-0.043327	0.492937	0.483199	RPL13A	RPL7A	0.00174495	0.767667
0.0202709	0.113266	0.736717	PIGT	PIGS	0.00041778	0.901266
-0.0253332	0.179932	0.671777	SNRPD3	RBM17	0.000681098	0.871393
-0.0840222	2.05305	0.153009	DDX3X	DDX17	0.00722771	0.461771
0.00470701	0.00560441	0.940379	WBP11	THOC6	2.05285e-05	0.980122
0.0709903	1.54204	0.215347	RPL24	HNRNPU	0.00543847	0.541676
0.124375	4.77829	0.029643	SRSF11	DHX15	0.016662	0.203868
-0.0461335	0.371359	0.543083	MRPS10	MRPL54	0.00219257	0.805776
-0.0777059	1.54405	0.215181	WDR11	WTAP	0.00613827	0.541495
0.187919	15.1936	0.000121304	SNRPB	DDX5	0.0511235	0.00797513
0.0779637	1.19395	0.275904	SNRPF	THOC7	0.00618004	0.606645
0.110746	3.35884	0.0678995	ERCC3	NUDT21	0.0117706	0.311279
0.0950606	2.49951	0.115102	ACIN1	CTNNBL1	0.00955838	0.402941
0.0588221	1.19193	0.275873	TFRC	SNX1	0.0042089	0.606639
0.000354954	3.44398e-05	0.995322	ILF2	RPL35A	1.22127e-07	0.998234
0.123906	2.13821	0.145595	RFWD2	RBX1	0.012948	0.451932
-0.0971275	2.23434	0.136277	RNF2	RSF1	0.00914833	0.437909
0.0983931	3.32771	0.0691797	LMO7	EMD	0.0116628	0.313744
0.068542	1.279	0.259046	PSMD4	PSMD8	0.00451499	0.589314
-0.0285601	0.189414	0.663753	MRPL47	MRPS16	0.000703647	0.86778
0.00374431	0.00402678	0.949469	RING1	RACGAP1	2.09724e-05	0.982919
0.157932	6.30406	0.0126886	MRPL10	MRPL53	0.0249859	0.127926
0.00888305	0.0254063	0.873474	SF3A1	NCBP1	9.10538e-05	0.955995
0.0944811	2.3824	0.12388	NCBP2	SNW1	0.00874653	0.418193
0.0197505	0.13044	0.718246	BCAS2	PUF60	0.000462341	0.892658
0.0602497	1.00255	0.317677	LUC7L3	DHX8	0.00405888	0.646017
-0.0127979	0.0419751	0.837857	THOC7	PPIE	0.00019076	0.943545
0.0306174	0.137803	0.710999	HNRNPA1	TUBA1A	0.000917845	0.889355
0.0340131	0.362557	0.547579	SF3B1	NCBP1	0.0012978	0.808439
0.0308358	0.265546	0.606739	ATP5I	ATP5H	0.000940767	0.841608
0.279892	25.078	9.7209e-07	ATP5A1	ATP5O	0.0816665	0.000279351
0.00921055	0.0202413	0.88697	SRSF11	RNPS1	7.38679e-05	0.960792
0.204163	17.0029	4.9142e-05	POLA2	PCNA	0.0568653	0.00437151
-0.0123033	0.0412979	0.83911	LIG4	XRCC5	0.000146425	0.944247
0.0340415	0.331743	0.56524	PSMA1	UBQLN1	0.0015478	0.818825
0.0347516	0.298865	0.585087	MRPL11	MRPL2	0.00120365	0.829996
-0.128786	7.68775	0.00593009	C1QBP	YWHAQ	0.0265381	0.083002
0.0957187	2.37294	0.124576	RPS21	RPS13	0.00834445	0.419741
0.0400882	0.438091	0.508606	NCOR1	HDAC1	0.00160804	0.784068
0.110821	3.37449	0.0672654	YBX1	RPS7	0.0118248	0.309992
-0.097756	2.36691	0.125144	MRPS5	MRPL17	0.00898711	0.420574
-0.123258	4.63269	0.0324095	VDR	MED23	0.0197444	0.213149
-0.111078	3.52289	0.0615667	SNRNP40	TRA2B	0.0124254	0.296796
-0.0117546	0.0383084	0.844981	MFAP1	DHX38	0.000150206	0.946481
0.112339	3.09948	0.0794976	NOP56	BRIX1	0.0118256	0.337397
-0.13542	5.36133	0.0213058	ACTG2	SRP14	0.0186571	0.170249
-0.0314062	0.266139	0.606338	SRSF2	SRSF7	0.000942865	0.841362
0.0456927	0.553076	0.457683	PSMC3	PSMC6	0.00195742	0.750243
-0.224922	13.9945	0.00024303	TGFBR1	SMAD3	0.0689404	0.0122889
0.0551421	0.825171	0.364611	BUD31	HTATSF1	0.00352901	0.68482
0.115956	4.06876	0.044641	PRPF8	DDX23	0.0143737	0.250647
-0.156552	4.35552	0.0383383	MED15	MED6	0.0242843	0.232012
0.0364948	0.34395	0.558073	XAB2	RBM25	0.00133654	0.81468
-0.0333595	0.285729	0.593391	HIST1H1D	RPS6	0.0010122	0.834965
0.00596717	0.00936527	0.922976	CDC5L	PRPF6	3.38085e-05	0.974731
0.0373386	0.273312	0.601829	MRPL11	MRPS33	0.00167395	0.839255
0.0574189	0.992797	0.319917	DDX23	SRSF9	0.00352065	0.648046
0.0927483	2.65216	0.104526	INO80B	ACTL6A	0.00931719	0.384863
0.148076	6.51868	0.0113218	LMNB1	RCOR1	0.027561	0.120075
-0.00392997	0.00362	0.952091	TAF6	CHD8	2.03366e-05	0.983606
0.0232941	0.185243	0.667234	MYO1E	EMD	0.00065646	0.869209
-0.0800939	1.82057	0.178393	PROSER1	PPP6R3	0.00679772	0.49755
0.0180878	0.102499	0.749149	HNRNPA1	CDC40	0.000457377	0.907095
0.0463862	0.547784	0.45984	EEF1A1	RPL8	0.00193873	0.751631
0.00949452	0.0239363	0.877173	SUPT5H	CDK9	9.68987e-05	0.957208
-0.0700649	1.2929	0.256573	PPIL3	RBM25	0.00500556	0.586806
0.0199916	0.113844	0.736061	DDX23	DDX17	0.000403538	0.900829
-0.0919841	2.44504	0.11906	RBM25	PRPF3	0.00890902	0.410076
0.0571051	1.07923	0.29982	LMNB1	BCCIP	0.00407135	0.630164
0.0547782	1.08479	0.298604	RPS8	SRPK1	0.00418699	0.628778
0.0807522	1.20556	0.273663	PRPF18	TXNL4A	0.00658037	0.604203
0.173687	8.30695	0.00425307	SF3B1	SNRPD2	0.0286144	0.0685898
-0.0236133	0.132959	0.715685	CUL1	PPP6R1	0.000521138	0.891536
0.12236	4.21297	0.041117	HNRNPC	GATAD2B	0.0159454	0.240394
-0.0176801	0.0826679	0.773937	MOV10	RBM15	0.000309522	0.91791
-0.100557	3.01927	0.0833724	H1FX	FBL	0.0105932	0.345671
-0.0142067	0.0532884	0.817616	SMNDC1	CD2BP2	0.000202577	0.935456
-0.126785	2.09865	0.149327	LIN37	E2F4	0.0125593	0.457065
0.0275262	0.210207	0.646958	RPS16	ILF2	0.000744859	0.860169
0.087309	1.79396	0.181749	MRPL32	MRPS2	0.00764058	0.501862
0.0491457	0.679419	0.410483	EEF2	RPL11	0.0024035	0.717501
-0.0449787	0.524526	0.469614	ETF1	SMG1	0.00215389	0.758163
0.0964845	2.34162	0.12708	CTNNBL1	SNRPD1	0.00823523	0.424085
0.100276	2.82529	0.0940292	PPP2R2A	PIN1	0.0110872	0.365463
-0.0570843	0.929181	0.335911	PPIL2	SNRNP70	0.00331934	0.661542
0.178953	13.3726	0.000304557	SF3B1	RALY	0.0452737	0.0141226
0.0298002	0.22658	0.634449	DHX9	RPS29	0.000823248	0.854216
0.13492	3.11692	0.0791879	PELP1	TAF1	0.017115	0.336746
0.19711	7.34559	0.00726538	INTS1	INTS5	0.0330368	0.0936507
-0.0859188	1.77246	0.184514	ALYREF	THOC5	0.00833032	0.505043
0.0232432	0.164709	0.685166	SRSF3	SRSF9	0.000585811	0.878011
-0.0281895	0.343728	0.558154	SNRPD1	HSPD1	0.00121741	0.814716
0.070827	1.43483	0.231984	TCF4	HSPA8	0.00506228	0.560403
-0.057437	0.864558	0.353495	API5	NMI	0.00395019	0.675973
0.0495366	0.654027	0.419381	DDX5	SNRNP40	0.00238998	0.72423
0.0495801	0.682362	0.409473	PWP1	RPL23	0.00241388	0.716924
-0.0335935	0.357169	0.550562	SKIV2L2	HNRNPR	0.00126495	0.809874
0.05266	0.429058	0.513519	NFKB2	IKBKE	0.00303373	0.786924
0.20562	12.3224	0.000520864	CDC5L	PRPF19	0.0418669	0.0194094
-0.157006	5.19308	0.0237891	EP400	SRCAP	0.0266048	0.180861
0.0925348	1.46624	0.227468	ERCC2	POLR2L	0.00777987	0.555102
0.151426	6.44763	0.0116573	MRPS18B	MRPL37	0.0227472	0.122412
-0.0684908	1.05288	0.306021	SRRM1	DDX41	0.00496516	0.635449
-0.0243624	0.164496	0.685358	RPL18	RPL30	0.000582977	0.878118
-0.0363658	0.390339	0.532686	EFTUD2	RBBP4	0.00154657	0.798525
-0.0128495	0.0391362	0.843355	CDK8	GTF2E1	0.000170871	0.945796
0.139615	5.48162	0.0200955	SRSF6	CDC40	0.023887	0.165195
-0.0413317	0.279418	0.597703	PUF60	LSM7	0.00147622	0.837407
-0.113012	3.63719	0.0578605	GTF2F1	CTDP1	0.0169458	0.287757
0.115232	4.09755	0.0438878	HNRNPUL1	HNRNPU	0.0143222	0.248604
0.178387	8.56188	0.00378296	RBM15	C19orf43	0.0365016	0.0642544
0.0525054	1.18402	0.277468	WDR83	HNRNPF	0.0041811	0.608371
0.116766	3.56205	0.060149	ZNF207	BCAS2	0.0125618	0.293572
0.0598343	0.926797	0.336558	MRPS36	MRPS7	0.00342084	0.662071
-0.0205991	0.0847153	0.771361	PRPF4	SNRNP27	0.000498077	0.916883
-0.169041	9.13641	0.00273942	PPIL1	DNAJC8	0.0318191	0.0528575
0.14269	5.39448	0.0209124	MYBBP1A	U2AF1	0.0187703	0.168922
0.00796722	0.0263567	0.871205	PUF60	IGF2BP3	0.0001387	0.955673
-0.147218	6.04629	0.0145386	MAGOH	ZNF207	0.0210638	0.138083
-0.0101632	0.0273662	0.868726	TCERG1	SRSF11	9.70337e-05	0.954798
-0.0508459	0.672174	0.412987	TOE1	SNRPD1	0.00237793	0.719634
-0.0490193	0.795597	0.373204	PPP2R1A	RFC4	0.00292719	0.690911
-0.105764	3.04061	0.082401	CWC15	RBM8A	0.0116928	0.343553
0.126935	5.26107	0.0225875	CWC15	MOV10	0.0193949	0.175939
0.0403993	0.29181	0.589892	PDCD7	ZCRB1	0.00200844	0.832849
0.0946505	2.45852	0.11801	RPL11	RPL35A	0.00864281	0.408222
0.252927	14.6694	0.000163259	SRRT	KIAA1429	0.0571531	0.00953896
-0.117856	2.91248	0.0895393	SYF2	TFIP11	0.0151761	0.35702
0.0676318	1.27981	0.258913	PNN	PRPF6	0.004599	0.589198
-0.0252576	0.171029	0.679513	RPL14	RPL29	0.000606118	0.875323
0.0617884	1.12003	0.290825	SNRPF	SF3B4	0.00398416	0.621554
0.269096	23.8944	1.71053e-06	RPL37A	NOP56	0.0781131	0.000434907
0.0435861	0.514859	0.473637	RPL22	RPL4	0.00182242	0.760894
0.0560025	0.454867	0.501057	TAF6	MCRS1	0.00298362	0.779524
0.00251175	0.00193189	0.964973	MAGOH	SRSF9	6.87499e-06	0.988172
-0.0579444	1.12584	0.289571	IK	RBM39	0.00397648	0.62025
0.0966582	2.55204	0.11128	POLR2A	COPS8	0.00903209	0.39599
0.0240409	0.103291	0.74824	EMD	SAP130	0.000498742	0.90675
0.0261193	0.145977	0.702868	DMAP1	MORF4L1	0.00082405	0.885809
0.0649285	1.10198	0.294823	MOV10	SNRPF	0.00428614	0.625192
0.113364	3.63139	0.0577163	RPL37	RPL23	0.0127135	0.287486
0.0661658	0.890276	0.346502	ASCC1	TRIP4	0.00428243	0.670642
0.122615	2.86248	0.0921946	RPSA	RPS27	0.0138376	0.36136
0.102702	4.30174	0.0389808	PRPF4B	RALY	0.0150252	0.234008
-0.0404573	0.435832	0.509684	SLU7	TRA2B	0.00155412	0.784597
0.0791217	1.66275	0.198308	TCERG1	PRPF6	0.0059669	0.520961
0.253105	18.4953	2.37936e-05	EXOSC10	EXOSC6	0.0638879	0.00269135
0.0869733	1.67291	0.197258	MRPS33	MRPS12	0.00772089	0.519608
0.0320348	0.268754	0.604576	RPS3	RPS6	0.00095212	0.84052
-0.00716582	0.0146104	0.903884	XAB2	CD2BP2	5.55498e-05	0.967063
0.034974	0.319724	0.572223	RPL37	RPS14	0.00113249	0.822856
0.0301717	0.238153	0.625942	MRPS22	MRPL19	0.000887841	0.850042
0.0830351	2.21524	0.137771	COL18A1	ITGB1	0.00779424	0.440687
-0.0577421	1.09921	0.295338	RPS11	NPM1	0.00388277	0.62563
0.0957123	2.50466	0.114631	RPS20	RPL19	0.00880358	0.401958
0.0819159	1.72692	0.189873	TCOF1	U2AF1	0.00608656	0.510948
0.0602129	1.02999	0.31103	CTNNBL1	U2AF2	0.00363917	0.640228
0.0513467	0.725722	0.394996	RPL36	RPS27A	0.00256688	0.70669
-0.0151986	0.0722357	0.788315	SRSF6	SRSF4	0.000268462	0.924738
0.0255639	0.201508	0.653851	SMARCA4	PRMT5	0.000714059	0.863625
0.10299	3.58395	0.0593641	MYBBP1A	NAP1L1	0.0125495	0.291624
0.128605	2.71994	0.101344	RPA2	TOP3A	0.0190579	0.378688
0.0232334	0.147404	0.701318	XAB2	EIF4A3	0.000522435	0.885314
-0.0407894	0.225059	0.635759	PRPF6	TFIP11	0.00118937	0.854715
0.0649336	1.10859	0.293345	MRPS30	MRPL41	0.00415032	0.623555
0.0251331	0.162659	0.68706	MRPS24	MRPL24	0.00064251	0.879112
-0.0385009	0.499917	0.48012	MOV10	PUF60	0.00176962	0.765446
-0.136624	7.22401	0.00762109	CWC22	SYNCRIP	0.0249772	0.0959709
0.126407	4.67082	0.0315209	RPL35A	RPS18	0.0162933	0.209632
0.0262318	0.197003	0.657491	WBP11	PRPF8	0.000698105	0.864916
0.138773	3.18775	0.0760631	MRPS18A	MRPL34	0.0192977	0.3296
0.0247058	0.159809	0.689667	MRPL40	MRPS28	0.00062631	0.880487
0.0446651	0.529484	0.467432	MRPL27	DAP3	0.00188745	0.756729
0.0797512	1.67462	0.1967	SNW1	ACIN1	0.0059033	0.51897
0.034726	0.322534	0.570663	ORC6	ORC5	0.00145075	0.822181
0.00474821	0.00519271	0.942615	LGALS1	GEMIN4	2.20962e-05	0.981038
0.00957686	0.024142	0.876649	MBD3	RBBP4	9.57924e-05	0.956944
0.0470946	0.688102	0.407512	E2F6	RUVBL1	0.00243414	0.715729
0.0021756	0.0014666	0.969479	CDC37	SSB	5.20069e-06	0.989682
0.186988	10.0154	0.00172543	MRPL38	MRPS22	0.0348949	0.0398224
0.0483404	0.668781	0.414167	RPL24	RPS18	0.00236595	0.720358
0.110583	2.26396	0.134504	HNRNPU	DHX35	0.0147717	0.435574
0.079052	1.69639	0.193823	RPS2	RPS7	0.00597961	0.51598
-0.0467371	0.537885	0.463979	MRPS28	MRPL18	0.00208857	0.754447
0.252256	23.7164	1.86916e-06	MCM2	MCM5	0.0780875	0.000458991
0.0324624	0.284257	0.594344	RPL7	RPL35A	0.00100699	0.835616
-0.0799849	1.75865	0.185867	PSMD9	PSMB3	0.00619768	0.506597
-0.14696	5.75121	0.0171589	MRPL33	MRPS31	0.0209324	0.151245
0.0442364	0.500611	0.479831	RPS13	RPS29	0.0018171	0.765175
-0.0240389	0.144108	0.704544	CRNKL1	RBM25	0.000560419	0.886444
0.0813846	1.74766	0.187253	PPIH	PLRG1	0.00622504	0.508064
0.0451834	0.550641	0.458678	MRPL3	MRPL44	0.00196271	0.750891
0.0539095	0.768648	0.381427	MRPS27	MRPL41	0.00288133	0.696984
-0.202225	25.1443	9.41871e-07	PSMA1	PSME1	0.0818648	0.000273338
0.0846814	1.93007	0.165846	PSMD6	PSMC2	0.00679771	0.480209
-0.0479503	0.596503	0.440591	SNRPB2	LSM2	0.0022044	0.738606
0.0540301	0.771901	0.380378	RPL23	RPS11	0.00272976	0.696238
-0.0460007	0.5479	0.45982	MRPL20	MRPS7	0.00202515	0.751621
-0.143193	5.90002	0.0157656	SLU7	SF3B1	0.0204933	0.144361
0.0532096	0.70267	0.402598	RPL34	RPS9	0.00248554	0.711682
0.0634755	1.2617	0.262285	KAT8	PELP1	0.00445419	0.592512
-0.0261603	0.189206	0.664036	RSL1D1	PWP1	0.000922103	0.867913
-0.0801196	2.16477	0.142321	MCM2	LMNB1	0.00761802	0.447049
-0.0172089	0.082355	0.774362	ILF3	LEMD3	0.000320345	0.918205
0.0248717	0.160378	0.689112	RPL30	RPL27	0.000568391	0.880209
-0.0435138	0.541465	0.462438	RBM8A	HNRNPA2B1	0.00191641	0.753392
-0.0523171	0.735194	0.391938	SART1	PRPF31	0.00261882	0.70449
0.0982547	2.49769	0.115139	NCL	RPL28	0.00881025	0.402996
0.0410816	0.524288	0.46962	NOLC1	GNL3	0.00186232	0.758163
0.0558579	0.837364	0.360968	SRSF5	SNW1	0.00309176	0.681974
-0.152602	6.95061	0.00884671	SUMO1	UBA2	0.0242223	0.104683
-0.0306536	0.273828	0.601192	TRRAP	RAD50	0.000984023	0.838901
0.125413	5.18762	0.0234969	SRSF2	PRKDC	0.0180635	0.179733
0.0151234	0.0600377	0.806618	MFAP1	SNRPC	0.000216695	0.931234
0.0736426	1.96972	0.161676	PPIL1	ZCCHC8	0.00754769	0.474417
0.0215741	0.121318	0.727902	SNRPA1	WTAP	0.000485038	0.897496
0.148911	7.21743	0.00764834	SSRP1	DDX21	0.024955	0.0961209
-0.0856992	2.05146	0.153168	MOV10	RPL36	0.00722214	0.462077
0.0366162	0.324172	0.569623	SF3B4	WTAP	0.00129501	0.821551
0.0464449	0.610819	0.435175	MRPL44	MRPS25	0.00229105	0.735259
0.00283612	0.00217286	0.962854	SF3B4	EFTUD2	7.70512e-06	0.987427
-0.0514603	0.801985	0.371295	XRN2	EXOSC10	0.00295062	0.689722
0.00899527	0.0411256	0.839521	DDB1	AHR	0.00022468	0.944469
0.140382	5.68079	0.0181752	CBX8	RNF2	0.030108	0.156155
-0.0352873	0.330532	0.565805	SF3B4	ACIN1	0.00117073	0.819171
0.0439491	0.512642	0.47459	RPL15	RPL24	0.00181458	0.761617
-0.020265	0.105605	0.745451	SF3B3	CHERP	0.000383871	0.905637
0.00946005	0.0250629	0.874324	TOP1	RPL23	8.88675e-05	0.956251
-0.0334665	0.202964	0.652913	ALYREF	SYF2	0.00119248	0.863023
0.133559	4.62721	0.0324975	SNRPD2	SMNDC1	0.0194726	0.213483
0.159096	9.83389	0.0018943	PRPF6	SYNCRIP	0.0336969	0.0422464
-0.0626294	1.02034	0.313388	THOC7	RBM8A	0.00395449	0.641969
-0.0571265	0.92641	0.336713	RAD21	HDAC2	0.00363403	0.662162
-0.0651054	1.17884	0.27852	PSME3	PSMA5	0.00416288	0.609305
0.0433059	0.547024	0.46016	MRPL3	MRPL39	0.00196385	0.751834
-0.0372649	0.360112	0.549182	MED8	MED29	0.00195331	0.809164
0.118298	4.20642	0.0411951	LSM2	SF3B3	0.0146972	0.240645
0.00809423	0.0194495	0.889185	DDB1	NUP93	6.89652e-05	0.961578
0.0344816	0.31539	0.574847	MRPL30	MRPS34	0.00114141	0.82451
0.0309663	0.20947	0.647723	GTF2A1	TAF4	0.00113713	0.860641
-0.017731	0.0874048	0.767771	ADAM23	ITGB3	0.000381535	0.915403
0.0992894	1.99079	0.159902	PRPF3	LSM7	0.0104235	0.471863
0.0982633	2.44222	0.11923	SLC25A5	RPL3	0.008586	0.410305
0.205856	12.451	0.000487601	SNRNP25	SF3B1	0.0422856	0.0187788
0.0543156	0.837482	0.360979	MAGOH	WBP11	0.00326074	0.681974
-0.0938774	2.43674	0.119644	PSMD8	PSMB3	0.00856689	0.410906
0.00265491	0.00177013	0.966473	MRPL44	MRPL3	6.94165e-06	0.988529
-0.0755208	1.22222	0.270425	MEAF6	MORF4L1	0.00685787	0.601001
0.0534356	0.646848	0.422055	MNAT1	CDK7	0.00274499	0.726012
0.0629339	1.11231	0.292717	SEMA6D	NRP1	0.00494113	0.623071
0.150593	7.27375	0.0074181	HNRNPH1	SNRNP200	0.0251449	0.0945545
-0.00508997	0.0067616	0.934523	RPS9	U2AF1	2.39767e-05	0.978056
0.130236	4.22493	0.0409031	RPL35	RPL36A	0.0170894	0.239709
-0.000474368	5.94165e-05	0.993855	RPS23	RPL22	2.10697e-07	0.998006
-0.0171555	0.0780575	0.780153	NUDT21	SRSF3	0.000277708	0.921124
-0.0527987	0.799062	0.372136	DDX46	SF3B1	0.00282555	0.690059
0.185571	9.91598	0.00182752	SF3B1	CD2BP2	0.0363334	0.0413104
-0.0358541	0.341704	0.559314	PSMA2	PSMD14	0.00121025	0.815622
-0.0425009	0.343639	0.558547	GTF2F1	GTF2H4	0.00210378	0.814978
0.12854	4.89622	0.0277165	RBM8A	SF3B3	0.0170662	0.196125
0.00900019	0.0209989	0.884886	RPL19	RPL13	7.44585e-05	0.960033
-0.150708	5.17976	0.0238365	DDX46	CDK12	0.0235252	0.18103
0.0865958	2.01741	0.156616	MRPS26	DAP3	0.00715351	0.467098
0.0450163	0.581133	0.446581	SMARCD3	RBBP4	0.00230078	0.742825
0.0256447	0.178565	0.672931	GEMIN2	SNRPD2	0.000632808	0.871966
-0.0503909	0.994232	0.319565	HNRNPA1	RALY	0.00351326	0.647705
0.0850973	2.23702	0.135859	RPL35A	HNRNPU	0.00787025	0.437393
-0.0123296	0.045325	0.831561	RPL11	DHX9	0.000160701	0.940889
-0.0559125	0.824106	0.364757	PSMC4	PSMD14	0.00291385	0.684923
0.0547879	1.08509	0.298455	NCL	TUFM	0.00383307	0.628556
0.00757474	0.0146491	0.903751	C19orf43	U2AF1	5.19446e-05	0.967044
0.142152	4.66803	0.0319615	EFTUD2	AQR	0.0236155	0.211558
-0.0961739	2.09958	0.148846	MFAP1	CWC22	0.00999325	0.456564
-0.0116424	0.0513685	0.820863	DHX8	SYNCRIP	0.000182125	0.936572
0.133804	4.60449	0.032742	SPEN	SNRPD1	0.0160657	0.21455
0.0931576	2.86723	0.0916612	TOP1	CDK1	0.011475	0.360665
0.106594	3.01558	0.0835641	RPS7	RPL28	0.0106176	0.346017
0.029736	0.241898	0.623221	ILF3	RPS2	0.000857058	0.84866
0.0109139	0.0302101	0.862145	MRPS30	MRPS18B	0.000112293	0.952248
0.114089	3.34824	0.0685491	SMARCA4	PBRM1	0.0141069	0.312611
-0.0911389	2.31105	0.129677	THOC5	CTNNBL1	0.00884406	0.427855
0.126388	4.75981	0.0300451	CDK2	POLD1	0.0183239	0.204953
-0.075072	1.03539	0.310452	SKP1	RYBP	0.00651042	0.639712
0.103897	2.55683	0.11114	C19orf43	LSM4	0.0105848	0.395877
-0.0182566	0.0906226	0.763609	FAU	RPS27A	0.000321254	0.913264
-0.0671595	1.26419	0.261844	GNA11	GNAQ	0.00459263	0.59221
-0.0389627	0.43395	0.510629	PSMB2	PSMD10	0.00163487	0.785071
0.0505577	0.732361	0.392889	MRPS22	MRPS25	0.00274568	0.705325
0.0473166	0.491976	0.483892	MED21	POLR2I	0.00254262	0.768177
0.0992617	2.97248	0.0858365	RPL8	SCYL2	0.0108893	0.35013
0.0355131	0.341429	0.559473	RPS3	RPL29	0.00120928	0.815708
0.0348923	0.324497	0.569371	RPS18	RPSA	0.00114938	0.821362
-0.119164	3.33919	0.0689053	DRAP1	SMARCB1	0.0138937	0.313125
-0.00155216	0.000675341	0.979287	PPIH	RBM17	2.55811e-06	0.992641
0.0133316	0.0485272	0.825806	SIN3A	SMARCA5	0.000172053	0.938769
0.0117332	0.0372883	0.847018	PSMC1	PSMC6	0.00013221	0.946847
0.142778	4.81866	0.0291319	MRPS18A	MRPS30	0.0200929	0.201861
-0.117455	5.68947	0.0177323	LRPPRC	NFKB1	0.0199149	0.153941
-0.0167994	0.119152	0.730213	SNRPG	HNRNPF	0.000422348	0.898359
0.211365	12.3571	0.000512193	SNRNP200	LUC7L3	0.0422673	0.0192831
0.104087	3.16413	0.0763574	THOC2	SF3B4	0.0111742	0.330216
-0.0341193	0.313565	0.575948	CWC15	PRPF31	0.00111862	0.825014
0.129453	4.14546	0.0427295	RPL6	EBNA1BP2	0.0152325	0.245014
-0.0135903	0.0492977	0.824451	BRIX1	RPLP2	0.000174784	0.938049
0.145352	6.18287	0.0134781	SNRPD1	PABPC1	0.0214547	0.132682
-0.0136214	0.0621412	0.803325	LSM7	PUF60	0.00022031	0.930498
-0.0292993	0.257841	0.612009	HTATSF1	DDX23	0.000923307	0.843709
-0.0679593	1.62131	0.204394	LYN	LCP2	0.00808147	0.528849
0.107794	3.22815	0.0734524	ISY1	EIF4A3	0.0113178	0.32352
0.125795	3.10767	0.0795322	SRRT	CENPB	0.0160929	0.337469
-0.144123	5.79882	0.0166882	LACTB	MRPL15	0.0204328	0.148821
-0.0282501	0.32759	0.567537	DDX46	DDX5	0.00116032	0.820335
0.106923	3.05084	0.081784	RPL35	RPL24	0.0107028	0.342521
0.117988	3.83631	0.051183	SNRNP200	LSM2	0.0140095	0.269643
0.0107741	0.0556455	0.81377	SNRPE	IGF2BP3	0.000292785	0.933827
-0.024881	0.172035	0.678625	SF3A1	EIF4A3	0.00060968	0.874835
-0.0570023	0.893888	0.345287	RPS15	LYAR	0.00336182	0.669362
0.0189347	0.0939545	0.759435	RPL29	RPL13	0.000333061	0.911071
-0.0279487	0.214511	0.643612	RPS6	RPL12	0.0007601	0.858662
0.000655245	0.000107031	0.991753	SNRPB2	SNRPG	3.86393e-07	0.99708
0.183507	9.13192	0.00274422	PPM1G	LUC7L3	0.0315839	0.0528969
-0.0251976	0.165165	0.684753	TUBA1A	RPL14	0.00058535	0.877815
0.0140896	0.0622554	0.80317	SNRPG	CLNS1A	0.000247968	0.930498
-0.106539	3.72699	0.0548022	SNRPD3	FRG1	0.016366	0.279686
-0.0475462	0.623037	0.430584	RPL4	ILF2	0.00220448	0.731962
-0.00208801	0.00106009	0.974063	FARP2	PLXNA1	5.98918e-06	0.990911
0.138058	5.14532	0.0240846	RPL18A	RPS29	0.0183666	0.181999
0.108707	3.06219	0.081221	RPS27A	RPL15	0.0107422	0.341308
-0.0341102	0.342984	0.55858	RPL5	U2AF2	0.00121478	0.814985
0.0807601	1.70881	0.192212	PRPF4	LUC7L3	0.00606588	0.513969
0.0311499	0.251687	0.616281	ILF2	RPL17	0.00089171	0.845737
0.0688917	1.26386	0.26198	MRPL27	MRPL3	0.00493185	0.592224
0.149318	6.04535	0.014544	PSMB5	PSMC2	0.0209875	0.138084
-0.0923228	2.18045	0.141008	MRPS35	MRPL3	0.00847828	0.44532
0.0444505	0.625903	0.429534	FBXO31	CUL1	0.00223836	0.731158
-0.138812	4.7579	0.0301689	RBM25	PPWD1	0.020096	0.20537
0.0164613	0.0788186	0.779126	MRPL15	MRPL23	0.000299601	0.920725
-0.0318111	0.257228	0.612432	THOC3	SNRPE	0.000921115	0.843915
-0.00539831	0.00778904	0.929739	MAGOH	SNW1	2.88475e-05	0.976525
-0.0242523	0.151007	0.697893	TAF9	SAP18	0.00058046	0.884067
-0.00130042	0.000471397	0.982693	DDX17	TRA2B	1.68356e-06	0.993915
0.0586736	1.15413	0.283604	RPL23A	TOP1	0.00407598	0.614328
0.0173856	0.0774343	0.78103	MRPL9	MRPL21	0.000302386	0.921497
-0.156854	7.00493	0.0086488	PCNT	TUBGCP3	0.0274698	0.103492
-0.096176	2.50037	0.114941	PPIL3	SRSF2	0.00878862	0.402695
0.18303	12.9173	0.000384128	CALR	SUPT16H	0.0437996	0.0163316
0.0920974	2.21826	0.137505	RPL31	RPL27	0.00780476	0.440097
-0.147272	6.67728	0.0102681	DDX3X	HNRNPU	0.0231306	0.11342
0.0998846	2.99731	0.0845042	NUDT21	SF3B4	0.0105913	0.347705
0.165366	7.39124	0.00696046	RPS27A	RPS28	0.0255407	0.0913556
0.00684458	0.0137124	0.906867	DDX5	PRPF3	5.04108e-05	0.968423
-0.0796374	2.49128	0.1156	RAF1	PPP2R2A	0.00875696	0.404044
0.051241	0.559582	0.455286	THOC7	SPEN	0.00272224	0.748888
0.186945	11.4329	0.00084171	MCM2	RB1	0.0452908	0.0258777
0.0190219	0.119516	0.729819	U2AF2	PPM1G	0.000425143	0.898284
0.0855715	2.5252	0.113739	TEX10	SENP3	0.0133945	0.400715
-0.0845475	1.66249	0.19872	PML	ZMYM2	0.00804447	0.521567
0.030007	0.256852	0.612688	PPIE	HNRNPC	0.000909992	0.844028
0.0572144	0.90114	0.343371	MRPL34	MRPS6	0.00350773	0.667706
0.127055	4.58987	0.0330177	RBM15	U2SURP	0.0160155	0.215545
0.138849	5.38885	0.0210904	RBM8A	CWC27	0.0216082	0.169516
0.018489	0.0922071	0.761614	RPL13	RPLP0	0.000326869	0.911937
0.109463	3.10686	0.0791516	MRPS34	MRPL18	0.0119446	0.336674
0.0385288	0.556861	0.456184	PABPC1	CIRBP	0.00208128	0.749665
-0.0320484	0.257025	0.612627	TAF10	TRRAP	0.00104798	0.844028
-0.116651	4.05439	0.0450065	RPL8	U2AF2	0.0141735	0.251592
0.0468844	0.584439	0.445217	PSMC3	PSMB1	0.00206819	0.741713
-0.0497329	0.668304	0.414367	MRPL54	MRPL38	0.00247825	0.720578
0.014067	0.039835	0.841999	NMI	SAP130	0.000192403	0.945492
-0.0512714	0.668691	0.414303	MED21	SMARCC1	0.00272192	0.72055
0.0459986	0.45273	0.501781	MRPL34	MRPL32	0.00215122	0.779963
0.125395	4.27879	0.0395022	SFI1	SRSF2	0.0149462	0.235338
-0.104661	3.26035	0.0720402	LUC7L3	DDX17	0.0114294	0.320106
-0.103203	2.75902	0.0980584	DGCR14	PPWD1	0.0117525	0.373179
0.00485137	0.00615525	0.937521	PRPF31	SNRPD1	2.18267e-05	0.979198
0.0240056	0.152954	0.69603	MRPS9	MRPS35	0.000553874	0.883104
0.0315879	0.249738	0.617695	ZMYM2	RBBP4	0.000990044	0.846511
0.0409538	0.483341	0.487486	SYMPK	RAN	0.00171104	0.770288
-0.026884	0.197035	0.657465	PSMD10	PSMC6	0.000698218	0.864916
0.168525	9.29497	0.00251602	SRRM2	USP39	0.0319091	0.0504793
-0.0311791	0.250212	0.617347	MRPL52	MRPL17	0.000957749	0.846349
0.0544751	0.757836	0.384747	RPL17	RPL3	0.00268016	0.699424
0.136262	5.03241	0.0256537	RPL37A	RPL9	0.0175325	0.187751
0.00649861	0.0128176	0.909941	ATP5E	ATP5B	4.54503e-05	0.969572
0.0371146	0.364829	0.546371	SF3B2	SNRPF	0.00142309	0.807693
0.138926	5.20275	0.0233362	MRPL14	MRPL19	0.0190435	0.1791
-0.0695939	1.26425	0.261807	SNRNP27	SRSF3	0.00447897	0.59219
0.203742	10.1736	0.00170882	BRCA1	GTF2H4	0.058748	0.039577
-0.131826	3.61442	0.0585585	MRPL19	MRPL30	0.0158101	0.289323
0.0309922	0.244847	0.621113	NAP1L1	RPL17	0.000867497	0.84802
0.164513	8.91519	0.00307629	ILF3	DDX21	0.0306453	0.0562952
0.0752292	1.54634	0.214747	PHF21B	HDAC1	0.00565294	0.541031
0.105115	2.04574	0.154559	MRPL49	MRPL34	0.0124705	0.464056
-0.000774121	0.000269237	0.986921	MAP3K7	FKBP5	1.05171e-06	0.995252
-0.103226	2.24376	0.136284	TUBB1	ACTG2	0.0149341	0.437909
-0.0380242	0.394002	0.530711	PSMB4	PSMB1	0.00139522	0.79746
0.151662	6.16187	0.0136376	CTNNBL1	ZNF207	0.0214578	0.13352
-0.116758	4.77609	0.0296891	PSMD2	PSMD9	0.0168305	0.203965
-0.00634427	0.0100831	0.92009	PDCD7	SF3B5	3.73434e-05	0.973431
0.0495947	0.671861	0.413108	ALYREF	PRPF6	0.00241962	0.71978
-0.143932	5.96344	0.0152749	IK	CTNNBL1	0.0225067	0.141864
0.061483	1.23907	0.266686	SLC25A5	SRPK1	0.00477964	0.597476
0.192906	16.4598	6.43844e-05	RBL2	LMNA	0.055149	0.00523947
0.0108247	0.0296023	0.863519	PSMA5	PSMD7	0.000104962	0.952688
-0.0432456	0.521759	0.470691	ACTG2	RPS18	0.00184679	0.759037
-0.133444	5.36431	0.02127	TUBA1A	NOP58	0.0186673	0.17023
0.0234851	0.211667	0.645819	SMARCA4	SUPT16H	0.000750028	0.859631
-0.0114655	0.0313113	0.85968	SNRPB2	SF3B5	0.000115955	0.951574
-0.16813	4.47159	0.035855	SPI1	TBP	0.0245057	0.223982
0.132606	4.73463	0.0303914	RPLP1	RPS3A	0.0165122	0.20625
0.0507303	0.386762	0.534997	MRPL43	MRPS18C	0.00269733	0.799996
-0.0729989	1.21156	0.272395	HNRNPF	CWC15	0.00623834	0.603076
0.205114	15.075	0.000133882	RAC1	DOCK1	0.0595674	0.00844456
0.115309	3.65941	0.0567917	DHX38	PRPF4B	0.0131322	0.285002
-0.012544	0.0421775	0.837438	PRPF8	RBM15	0.000157943	0.943363
-0.00147376	0.000724787	0.978551	RPL10A	DICER1	3.87585e-06	0.992362
0.0192758	0.0959712	0.756957	DHX16	SF3A2	0.000354012	0.910075
0.196462	4.76368	0.0307458	RALY	DGCR8	0.0331355	0.207284
0.137765	5.14327	0.0240932	RPL36A	RPL10A	0.0179119	0.182041
0.0771289	1.41404	0.236159	RPL23	RPL39	0.00881497	0.564873
-0.0507616	0.71272	0.399258	PSMD6	PSMA1	0.002521	0.709634
0.0637767	1.23128	0.268103	PPIH	SRRT	0.00434727	0.599015
0.0996635	3.11668	0.0785808	HNRNPM	GNL3	0.0109697	0.335446
-0.0649932	1.07228	0.301397	SF3B2	XAB2	0.00412301	0.631251
-0.0115729	0.0259858	0.872104	WDR83	LSM3	0.000134623	0.955777
0.00522858	0.00718318	0.932519	SNX2	SNX4	2.63113e-05	0.977319
0.0263591	0.191639	0.661901	POLR2J	POLR2A	0.000698922	0.866781
-0.0199362	0.106279	0.744711	TRAF2	TRADD	0.000452047	0.905467
0.0648001	1.39603	0.238385	SNRNP70	RBM39	0.00492607	0.56685
0.0195387	0.106119	0.744849	RPS25	RPS19	0.000376166	0.905467
-0.0512048	0.390715	0.53292	MED28	MED9	0.00272483	0.798678
0.0897166	2.1285	0.145695	LSM6	ACIN1	0.00749132	0.452068
0.115368	3.41825	0.0657463	MAGOH	SMNDC1	0.0144585	0.307055
0.00444915	0.00622234	0.937183	PRPF6	DDX3X	2.20646e-05	0.979043
0.0219552	0.140115	0.708448	CD2BP2	U2SURP	0.000496616	0.888405
-0.0965922	3.0478	0.0821592	MBD2	MTA1	0.0128573	0.343242
-0.0714837	1.88204	0.171193	CUL3	CAND1	0.00662966	0.487797
0.109725	4.1252	0.0431902	CDC40	PPM1G	0.014468	0.24674
0.041718	0.511394	0.475128	MAGOH	U2AF2	0.00181017	0.761941
0.134862	4.83747	0.0286622	ISY1	SRSF1	0.0169239	0.200019
0.118948	3.69494	0.0555851	LYAR	RPL18	0.0129332	0.28178
-0.0489469	0.607316	0.436488	PPIL3	SNRPB2	0.00226098	0.73617
0.0801847	1.78714	0.182352	RPS19	RPL37A	0.00629748	0.502548
0.130443	4.55983	0.033592	YBX1	RPLP2	0.0159123	0.216939
0.112034	2.71718	0.100734	MRPL45	MRPS12	0.0124803	0.3778
-0.0578717	0.92385	0.337366	THOC5	NCBP2	0.00356804	0.66251
-0.0171541	0.0735639	0.786444	MRPL47	MRPL53	0.000298951	0.923886
-0.0533141	0.779853	0.377938	HSPA8	SNRPD3	0.00275781	0.694592
-0.0247432	0.156258	0.692941	MFAP1	BUD31	0.000584893	0.881787
-0.0964545	2.45046	0.118612	HIST1H1D	RPL9	0.0086147	0.409393
-0.0311141	0.246163	0.620176	IGF2BP3	SF3A3	0.000872158	0.847787
0.183389	9.19145	0.00277838	MED27	MED18	0.0470894	0.0532404
0.0349534	0.360342	0.548798	PPIL3	SF3B3	0.00127618	0.808867
0.0891114	2.19283	0.139799	DGCR14	SRSF6	0.00791084	0.444083
-0.133844	4.08613	0.044395	ZNF217	RREB1	0.0174557	0.249974
-0.0859208	2.3212	0.128754	RBM22	NCBP1	0.00825107	0.426515
-0.0767172	1.00891	0.316652	FBXW8	RBX1	0.00615157	0.64496
0.0231232	0.143135	0.705546	SMARCB1	NCOR1	0.000644335	0.886926
-0.0562848	0.812216	0.368235	TUFM	RPL8	0.00287193	0.687387
0.064981	1.26971	0.260778	PSMC2	PSMD2	0.00448235	0.590986
-0.145561	9.18374	0.00266836	LSM2	YWHAE	0.0315393	0.0520855
0.043165	0.367277	0.545132	MRPS31	MRPS21	0.00170535	0.806816
0.107816	3.15158	0.0769321	PSMB2	PSMC6	0.0110523	0.331528
0.191811	8.41633	0.00421082	MRPL27	MRPL51	0.0471724	0.0682532
-0.168916	8.01531	0.00497455	ZNF207	TRA2B	0.0278295	0.0751821
0.0644614	1.11157	0.292774	MRPL14	MRPL53	0.00449827	0.623114
-0.00576174	0.00926099	0.923406	MRPL43	MRPL46	3.41722e-05	0.974928
0.0686217	1.22239	0.269834	RSL1D1	RPL8	0.00431602	0.600477
0.0752435	1.59322	0.20791	RPL18A	RPS27A	0.00561796	0.533159
0.0977199	2.74559	0.0986555	MRPL28	MRPS27	0.00981458	0.374329
-0.0112213	0.0340827	0.85367	CDC5L	LSM2	0.000126216	0.949129
-0.0167863	0.0726336	0.787748	PRPF18	BUD31	0.000271962	0.924554
-0.0786818	1.70512	0.192684	PSMC4	PSMA1	0.00601019	0.51462
0.0641513	1.25533	0.263495	PRPF31	WDR5	0.00444748	0.593818
0.109917	3.37497	0.0672459	RPL7	RPS26	0.0118265	0.309966
0.042579	0.432005	0.511558	PRPF6	RNPS1	0.00157418	0.785642
0.174643	7.40304	0.00695787	ATP5B	ATP5J	0.0281054	0.0913556
0.1239	4.78599	0.0295131	SF3A2	HNRNPU	0.0166884	0.203266
-0.00662849	0.011801	0.913571	RPL7A	RSL1D1	4.18457e-05	0.97092
0.0655028	1.11519	0.291861	RPS12	U2AF1	0.00393898	0.622239
-0.0882538	1.92571	0.166408	IQGAP2	POLR1A	0.0072964	0.48096
0.0251356	0.150491	0.698427	ERCC3	GTF2E1	0.000656734	0.884322
0.0519753	0.639262	0.425062	KIAA1429	PPIL2	0.00363963	0.727715
0.0182094	0.103597	0.747793	SPAG9	COPB2	0.000367231	0.906579
0.081425	1.90617	0.168494	U2AF1	SNRNP70	0.0067858	0.483932
0.0520471	0.774911	0.379609	TXNL4A	HTATSF1	0.00331477	0.695825
-0.0745896	1.29825	0.255559	POLR2L	POLR2E	0.00485692	0.585654
-0.162815	11.3754	0.000848775	MRPL39	LACTB	0.0389068	0.0259976
0.0283909	0.192888	0.660916	SMARCB1	GTF2F1	0.000796423	0.866463
0.0412697	0.373633	0.541708	SNRPD3	SPEN	0.00181928	0.804775
-0.0731644	2.25494	0.134316	RB1	MCM2	0.00798901	0.435258
0.177568	7.01908	0.00873281	PRPF3	CWC15	0.035092	0.104129
-0.0222532	0.155348	0.693835	STAG2	MTA1	0.00066344	0.882351
0.0695944	1.25716	0.263413	PNN	PPIE	0.00568188	0.59373
0.0955571	2.34244	0.127013	RPS2	RPL3	0.00823809	0.423976
0.201035	9.91206	0.00200996	ILF2	DGCR8	0.0665632	0.0439309
0.0580321	0.965573	0.326629	CWC15	HSPA8	0.00341233	0.654826
-0.0550773	0.610289	0.435656	RPS2	TUBB1	0.00321865	0.735615
0.0662921	1.45881	0.228131	CWC15	PRKDC	0.00514647	0.556002
0.108433	3.25838	0.072153	SF1	SRSF6	0.0117099	0.320376
-0.0368701	0.368384	0.544425	CDC40	WBP11	0.00143693	0.806428
0.0417727	0.458738	0.498769	RPL41	RPS24	0.00162409	0.777924
-0.0613824	1.02015	0.313349	DHX16	ACIN1	0.00360452	0.641957
0.0857403	2.07683	0.15066	RPL28	RPL23	0.00731082	0.458627
0.0239929	0.147935	0.700812	PRPF6	SNRPA	0.000533777	0.885158
-0.0102809	0.03153	0.859194	VPS39	EEA1	0.00011506	0.951421
0.0225362	0.128628	0.720128	SLC25A5	U2AF1	0.000455918	0.893469
0.0733521	1.36811	0.243125	RPS20	RPL3	0.00482803	0.571587
0.0862827	2.23965	0.13563	AP3S1	AP3B1	0.00787945	0.437005
0.0591693	1.07434	0.300889	VANGL2	SCRIB	0.00393422	0.630884
0.00371917	0.00336399	0.953793	PPM1G	XAB2	1.29882e-05	0.984136
0.0368515	0.3535	0.552615	RPL27	RPL18	0.00125198	0.811288
0.114443	3.40932	0.0659359	SNRPF	BUD31	0.012608	0.307386
-0.0427729	0.483767	0.487294	H1FX	RPL27A	0.00171255	0.770193
0.0755307	1.88059	0.171358	SNRPD3	RBM39	0.00662457	0.487977
0.011217	0.0336445	0.854597	RPS9	RPS16	0.000119292	0.949422
0.062265	1.37482	0.241974	GJB6	TGFBI	0.00485161	0.570621
-0.109155	5.44073	0.0203761	SNRPD1	YWHAQ	0.0189282	0.166508
0.0675682	1.20212	0.273844	PPWD1	PLRG1	0.00429019	0.604368
0.117671	3.58844	0.0592058	RPL4	RPL3	0.0125651	0.291216
0.025372	0.186273	0.666452	DDX41	FRG1	0.000830885	0.86882
0.175768	7.9816	0.00508086	PRPF3	SNRPB2	0.0289208	0.0759697
0.161172	6.10349	0.0141876	HNRNPM	RBM22	0.0248005	0.136428
0.124823	4.30753	0.0388505	EIF3F	EIF3E	0.0150451	0.233586
-0.0478847	0.583568	0.445556	IGF2BP1	RPLP1	0.00206512	0.741865
-0.160629	15.0298	0.000131712	PSMC4	PSME1	0.0506003	0.0083535
0.00167502	0.000777324	0.977777	FAU	RPS5	2.75646e-06	0.992284
0.229647	17.5227	3.79783e-05	SEPT11	SEPT7	0.0585019	0.00372962
0.0893389	2.33385	0.12771	HNRNPH1	FUS	0.00820812	0.425137
-0.0217651	0.125789	0.723104	RPS29	RPS16	0.00044586	0.894859
-0.0263556	0.177607	0.67379	CTNNBL1	RBM25	0.000690601	0.872291
-0.0358538	0.352734	0.553058	IK	SRSF6	0.00128103	0.811552
-0.164115	6.70723	0.0102648	FBL	IKBKG	0.030528	0.11342
0.107551	3.51738	0.0617613	RING1	FBL	0.0123193	0.297334
0.126917	4.632	0.0322449	MRPL55	MRPS27	0.016447	0.212431
0.0241661	0.167565	0.682644	PRPF18	DHX16	0.000686272	0.876708
-0.00554217	0.00781697	0.92963	BANF1	ZRANB2	3.63567e-05	0.976469
0.000916652	0.000257159	0.987217	AKAP12	PRKACA	9.21714e-07	0.995306
0.0383191	0.423696	0.515629	SRSF5	SF3B1	0.00150021	0.788431
-0.000178598	8.5781e-06	0.997665	RPL41	RPLP0	3.04188e-08	0.999073
0.00449888	0.00486561	0.944448	MRPL37	MRPL20	2.03578e-05	0.981456
-0.0395091	0.464232	0.496212	SNRPD2	PRMT5	0.00164351	0.776004
0.0136982	0.0497141	0.823728	INTS9	POLR2A	0.000181405	0.937709
0.0638051	1.69184	0.19442	AZI2	CDC37	0.00596366	0.516462
0.000921627	0.000240318	0.987643	KIAA1429	HSPA8	8.5219e-07	0.995391
0.118122	3.59881	0.0595472	FAM175A	UIMC1	0.0210951	0.291999
-0.110604	2.00691	0.158247	NFKB2	POLR2L	0.0106182	0.469488
0.219542	13.0411	0.000362096	PPP6R1	PPP6C	0.0452752	0.0157933
-0.0252174	0.123763	0.725482	C1QBP	TUBA1A	0.000824405	0.896224
-0.0206984	0.0802293	0.777297	EEF2	TUBB1	0.000424313	0.919689
0.163951	8.91215	0.00309553	RPL13A	RBM28	0.0323007	0.0564854
0.102635	2.82202	0.0940869	ILF3	RPLP2	0.009908	0.365527
0.064035	0.533455	0.46632	U2AF2	DGCR14	0.00361583	0.755796
-0.137767	4.97555	0.0264947	SRP14	U2AF1	0.0173379	0.19097
0.0626146	1.05086	0.306268	ESR1	MED1	0.00405659	0.635683
0.0723355	1.49673	0.222234	TRA2B	PPIL1	0.00547258	0.549023
-0.0333564	0.322857	0.570348	CRNKL1	U2SURP	0.00114358	0.822018
-0.0127815	0.0497553	0.823651	IGF2BP1	MYBBP1A	0.000176406	0.937709
0.00430284	0.00491641	0.94415	TUFM	RPL13	1.74338e-05	0.981365
-0.0545408	1.55029	0.214126	HSP90AB1	ACTN4	0.00546744	0.540379
0.069483	0.936968	0.334426	RBBP5	SETD1A	0.00544948	0.660518
0.00471823	0.00586875	0.93899	RPS3A	RPL32	2.08107e-05	0.979485
-0.00395682	0.00431384	0.94768	ZNF207	PRPF4B	1.56865e-05	0.982641
0.0822691	1.76165	0.185493	RPL23A	RPL38	0.00620819	0.506128
-0.0194201	0.177345	0.674141	TXNL4A	IGF2BP3	0.000932524	0.872527
-0.0113699	0.0520783	0.819651	AQR	RALY	0.000184641	0.936099
0.110883	3.25085	0.0724616	ZNF207	LUC7L3	0.0114769	0.320928
0.0127703	0.0395854	0.842451	WDR61	CDC73	0.000154005	0.945525
0.0234173	0.173839	0.677039	HNRNPM	DDX3X	0.000616072	0.874207
0.0561677	0.885313	0.347556	RPLP2	RPS18	0.00312958	0.671467
0.011139	0.0392755	0.843047	ITGAV	ITGB1	0.000139255	0.945743
0.148393	5.62252	0.0184576	MRPL24	MRPL17	0.0210879	0.157264
0.0432886	0.974265	0.324474	BRAF	SFN	0.00347984	0.652661
0.108251	3.71251	0.0551173	LLGL2	PRKCI	0.0143499	0.280671
-0.0775464	1.35818	0.24517	CDC16	ANAPC4	0.00639568	0.573743
-0.00400558	0.00311199	0.955577	MED11	MED12	1.77825e-05	0.984972
-0.00757049	0.0152448	0.901828	CDC5L	THOC2	5.70935e-05	0.966195
0.143962	6.57944	0.0108633	RPL35	RBM28	0.0240495	0.117202
0.117833	4.49782	0.03486	RPL35A	RBM28	0.0165667	0.220732
0.0716373	1.35377	0.245703	MRPL41	MRPS6	0.00526035	0.574408
-0.147731	6.03063	0.0146631	GEMIN8	SNRPD2	0.0209375	0.13867
0.102369	2.65377	0.104421	RPLP2	RPL23A	0.00932279	0.384555
0.239539	7.12518	0.00848003	MRPS21	MRPS18C	0.0474616	0.102132
0.0112602	0.0329536	0.856094	HNRNPR	RBM8A	0.000128208	0.950077
-0.0400271	0.627345	0.428999	CPSF6	TJP1	0.00222757	0.730673
0.032604	0.287391	0.59232	RPL24	RPS15A	0.00101808	0.834096
0.171921	8.78033	0.00330465	PPIL1	PRPF8	0.0301958	0.0587708
0.0290738	0.238513	0.625662	SLC25A5	EEF2	0.000845076	0.849849
0.0793283	1.4955	0.222981	ACTL6A	YEATS4	0.00833171	0.550043
0.0138511	0.0522191	0.819419	PPM1G	LSM2	0.000193367	0.936089
0.155336	5.9395	0.0155327	SRSF11	RBM22	0.0241503	0.143148
0.0596493	1.0543	0.305399	RPS3A	DHX9	0.00372472	0.634989
0.0500002	0.49165	0.483965	DDX3X	THOC5	0.00232468	0.768228
-0.0226342	0.131976	0.716679	MRPS35	MRPL19	0.000492204	0.891817
0.0576831	0.921445	0.337921	CRNKL1	ZNF207	0.00326844	0.663154
-0.0501907	0.706413	0.401349	CWC27	HNRNPC	0.00249875	0.710963
-0.0617971	0.971932	0.325262	MRPL18	MRPS11	0.00432024	0.653213
0.0260946	0.191933	0.661654	SNRNP70	PRPF6	0.000692418	0.866682
0.0242389	0.152229	0.696801	EFTUD2	PPIL3	0.000707541	0.883529
0.126343	4.60533	0.0327845	GATAD2B	DPF2	0.0171453	0.214706
0.108526	3.03957	0.082367	THOC1	SNRPG	0.0108541	0.343536
-0.0935595	2.75377	0.0981863	TOP2B	BAZ1B	0.0100962	0.373289
0.121794	4.28198	0.0395759	PPP1CA	AKAP9	0.0173162	0.235583
0.0815639	1.69312	0.194337	MRPS25	MRPL17	0.00644525	0.516391
0.132995	5.69845	0.0183255	PARD3	PLCB1	0.0393816	0.156773
0.0274335	0.220853	0.638768	SF3B2	SRSF5	0.000814293	0.856351
0.0603093	0.969757	0.325585	PSMA4	PSMA2	0.00342707	0.653638
0.0238608	0.135089	0.71353	TAF2	TRRAP	0.000551081	0.890649
0.0295259	0.223331	0.636898	LSM2	SNRPB2	0.00083263	0.855467
-0.0678433	1.21639	0.271028	HSPA5	PTCD3	0.00437209	0.601691
-0.0445914	0.544671	0.461117	PSMD10	PSMB1	0.00192773	0.752435
-0.0483444	0.628731	0.428816	DDX5	TFIP11	0.00331559	0.730469
0.0458914	0.583702	0.445504	IGF2BP1	RPS18	0.00206559	0.741865
-0.0678617	1.26522	0.261622	DDX3X	SKIV2L2	0.00446656	0.591998
0.0317305	0.274172	0.600995	RPS9	BRIX1	0.00105746	0.838768
0.0192132	0.0916456	0.762396	SAP130	ACTB	0.000438304	0.912402
0.010413	0.0311647	0.86	TUBB1	RPL31	0.000110501	0.95159
-0.0644566	1.10539	0.294025	RBM22	SNW1	0.00407736	0.624261
0.0969271	2.72899	0.0996545	EFTUD2	PABPC1	0.00958452	0.376178
-0.0192821	0.0940167	0.759369	MRPL37	MRPS18B	0.000349383	0.911071
0.0475881	0.613815	0.434013	RPL6	RPS19	0.00217192	0.734596
-0.0875906	2.48605	0.115985	HNRNPM	HNRNPUL1	0.00876957	0.404872
0.0215718	0.147037	0.701672	SNRPB	USP39	0.000521137	0.885314
-0.0344297	0.31093	0.577553	ACTA2	RPLP0	0.00110137	0.825952
0.0741794	1.35181	0.246151	SF3B5	SMNDC1	0.00576831	0.574897
0.071407	1.33607	0.248706	RPS16	RPS13	0.00471551	0.578134
0.000765981	0.000168531	0.989652	DHX16	PRPF3	6.19598e-07	0.995891
0.0399276	0.331706	0.565288	KIAA1429	SPEN	0.00161546	0.818867
0.0465141	0.586096	0.444573	UBA52	RPS2	0.00207404	0.741377
0.0622826	1.01067	0.315691	MRPS22	MRPS6	0.00393242	0.644219
-0.154419	5.63314	0.018708	DHX38	PPIL2	0.0311855	0.158621
0.0222997	0.157741	0.691548	NECAB3	NCBP1	0.000565061	0.881088
-0.0553094	0.913448	0.34002	HNRNPU	DHX9	0.00322872	0.66487
0.0320759	0.272386	0.602189	MRPS27	MRPL3	0.00106704	0.839383
-0.0286831	0.253262	0.61518	TAF7	RUVBL1	0.000897288	0.845222
0.151877	5.08018	0.0256403	TGFBR1	TGFB1	0.0325485	0.187738
0.00109208	0.000305322	0.986081	ETF1	GSPT2	1.94472e-06	0.994993
0.0196003	0.150742	0.69812	SNRPD1	HNRNPH1	0.000534262	0.884168
-0.0418147	0.460665	0.497934	MRPS36	MRPL24	0.0018175	0.777229
0.0720623	2.13154	0.145556	RFC2	CDK2	0.00848774	0.451932
0.0821739	1.94564	0.165162	BIRC5	AURKB	0.0130627	0.479311
0.0778566	1.46703	0.227132	LMO4	JAK1	0.00671512	0.554843
0.0539295	0.822889	0.365232	DHX9	DHX16	0.00336116	0.685282
0.0413735	0.481665	0.488244	MOV10	PRPF4	0.00171728	0.770669
-0.0285279	0.197394	0.657235	MRPS17	MRPL20	0.000825233	0.864843
0.0202775	0.0996987	0.752462	RPL41	RPL36A	0.000410115	0.908416
0.0690923	1.1152	0.29214	MRPL40	MRPS21	0.00516021	0.622426
0.14229	6.7651	0.00978618	SUCLG1	SUCLG2	0.0234277	0.110779
0.037551	0.393692	0.530873	RPS12	RPL36	0.00139412	0.797507
0.0600315	0.91043	0.340937	MRPS34	MRPL53	0.00368729	0.665893
-0.024305	0.174643	0.676336	EIF4A3	U2AF2	0.000618918	0.873884
0.0249759	0.174337	0.676607	SPEN	SNRNP70	0.000624473	0.874048
0.000140517	5.28355e-06	0.998168	RPL10	RPLP2	1.8736e-08	0.999246
0.0245849	0.144575	0.704108	EFTUD2	KIAA1429	0.000597059	0.886263
0.106235	3.00556	0.0840725	TXNL4A	SRSF11	0.0105456	0.346868
0.0722939	0.713032	0.399566	GTF2A2	TAF1	0.00396762	0.709809
-0.0133057	0.050035	0.823204	SRSF7	C19orf43	0.000221345	0.937626
0.133357	4.64878	0.0320494	DPF2	SMARCC1	0.0186213	0.211921
-0.0262108	0.187129	0.665652	MRPL54	MRPS23	0.000672674	0.868408
-0.095775	2.88708	0.090583	NFKBIB	NFKB2	0.0118378	0.358866
0.113921	3.3686	0.0677139	MRPS25	MRPS30	0.0141319	0.311006
0.0310114	0.258673	0.611431	RPS7	RPL6	0.00091644	0.84354
-0.0857482	2.70091	0.101406	H1FX	TUFM	0.00948683	0.378749
0.108383	2.46244	0.117904	THOC1	KIAA1429	0.0100729	0.408107
0.0561525	0.85765	0.355376	SENP3	ASH2L	0.00374752	0.677155
0.114797	2.5552	0.1118	MRPS18A	MRPL54	0.0148943	0.396903
-0.0161368	0.0665011	0.796689	RPL28	RPS9	0.000235764	0.928069
0.0112694	0.0217852	0.882836	RBBP5	MEN1	0.00012889	0.959483
0.0084667	0.0190601	0.890297	THOC6	SNW1	7.05879e-05	0.96193
-0.0162374	0.0649931	0.798976	NCBP1	SNRPF	0.000253815	0.929145
0.0627993	1.07507	0.300692	RPS12	RPLP0	0.00379782	0.63063
0.0227312	0.199267	0.655655	NFYB	C1QBP	0.000706123	0.864252
0.0550358	0.865259	0.353067	TAF5	SF3B3	0.00305891	0.675738
0.127483	3.77779	0.0538343	RPL26	ACTG2	0.0248903	0.27668
-0.137508	4.95572	0.0272811	CD2BP2	PPIL2	0.0275385	0.194274
0.18507	7.61017	0.00636526	MRPS18B	MRPL55	0.0381252	0.0866257
0.000919078	0.000222912	0.988098	SCAF8	SRSF1	7.93279e-07	0.995538
0.0393212	0.538486	0.463673	CKS1B	CDH1	0.00191266	0.754222
0.0377486	0.319629	0.572342	MRPL30	MRPL2	0.00128717	0.82293
0.0660761	0.882578	0.348792	ERCC3	GTF2H3	0.00501799	0.672525
0.0325872	0.224123	0.63649	TP53	EP300	0.00124358	0.855181
-0.0100194	0.029625	0.863469	RBM22	DDX23	0.000106171	0.952688
0.130134	5.01499	0.0259084	DHX38	DHX9	0.0174729	0.188613
-0.0283452	0.134736	0.71395	IGF2BP3	SPEN	0.000656817	0.890922
0.0827705	1.72409	0.190247	SRSF2	SNRPE	0.00614157	0.511284
0.0119833	0.0257227	0.872756	POLE4	PRIM2	0.000140542	0.955777
-0.0439211	0.612792	0.434396	PPIL1	USP39	0.00216831	0.734744
0.0146716	0.0641146	0.800293	HNRNPU	DDX23	0.000229749	0.92951
0.0347859	0.302169	0.583007	MRPL47	MRPS28	0.00118358	0.828904
0.0620261	1.02623	0.311938	MRPL16	MRPL4	0.00373141	0.641046
0.0969023	2.66724	0.104221	MAGOH	PRPF18	0.0149285	0.384167
[truncated: 55,462 more rows]

## Sheet: Overlap
px	py	beta	fdr
EIF3A	EIF3E	0.751328	0.00169389
EIF3A	EIF3D	0.689497	0.00488282
EIF3A	EIF3L	0.67204	0.00615653
EIF3A	EIF3H	0.611464	0.0481051
GTF2H1	GTF2H4	0.905087	0.000664592
GTF2H1	MNAT1	0.838438	0.00236304
GTF2H1	ERCC3	0.775047	0.0107885
COG3	COG2	0.787549	5.72712e-07
COG3	COG4	0.5842	0.0100386
AP3B1	AP3M1	0.615851	0.0175065
AP3B1	AP3M2	0.572006	0.0227391
POLD3	POLD2	0.496121	0.0390015
POLD3	POLD1	0.463278	0.0481051
HNRNPC	SSRP1	0.795097	1.2184e-05
SUPT16H	SSRP1	0.807906	1.2184e-05
PRMT5	WDR77	0.861648	1.2184e-05
MRE11A	RAD50	0.719921	1.9142e-05
SUPT5H	SUPT4H1	0.767201	3.95103e-05
COG6	COG2	0.650098	0.000158679
DPM2	DPM1	0.763461	0.000158679
TTC37	SKIV2L	0.710406	0.00120494
ILF3	ILF2	0.604791	0.00169389
GTF2E2	GTF2E1	0.699002	0.00169389
EEF1E1	MARS	0.595741	0.00169389
GPATCH1	DHX35	0.721031	0.00189373
DDX41	TFIP11	-0.63432	0.00488282
ERCC4	ERCC1	0.699093	0.00807428
CD3EAP	POLR1E	0.663183	0.0100386
POLE3	POLE4	0.759867	0.0100386
VPS36	SNF8	0.557949	0.0118374
COPS3	COPS2	0.772612	0.0123087
GTF2F2	GTF2F1	0.605393	0.0144703
GSPT1	ETF1	0.565857	0.0153095
MRPL12	MRPL53	0.540335	0.018097
ASCC3	ASCC1	0.673378	0.0195392
RPA2	RPA3	0.650301	0.0210498
ARID2	PBRM1	0.662606	0.0246308
UBA2	SAE1	0.529606	0.0258841
XRCC6	XRCC5	0.648858	0.028548
CAPZB	CAPZA1	0.55436	0.0327107
PPP2R2A	PPP2R1A	0.534616	0.0371847
SMARCA2	SMARCA4	-0.479221	0.0371847
HDAC2	HDAC1	-0.557353	0.0372945
PPP2CB	PPP2R1A	0.502916	0.0397045
ATP5A1	ATP5O	0.530004	0.0449008
HDAC3	LMNB1	0.531886	0.0451304
GNB1	GNB2	-0.521397	0.0487379
TAB2	MAP3K7	0.633788	0.0491437
