# Supplementary material for: Widespread Post-transcriptional Attenuation of Genomic Copy-Number Variation in Cancer
Source: Cell Syst. 2017 Oct 25;5(4):386–398.e4. doi: 10.1016/j.cels.2017.08.013 (PMC5660600; doi:10.1016/j.cels.2017.08.013)
Supplement: Table S4. Tumor Protein Attenuation Potential Gene Expression Signature and Drug-Response Analysis Results, Related to Figure 7 [file mmc5.xlsx]

## Sheet: Description
Supplementary Table 4. Tumour proteina attenuation gene-expression signature and drug response analysis results.
Spreadsheet	Description
Gene-signature	Gene-expression signature of proteome attenuation defined in tumours.
Drug response	Drug response analysis.

## Sheet: Gene-signature
PPM1M	-0.335654
TNNT1	-0.312825
C12orf57	-0.302538
ATPAF2	-0.301582
MED11	-0.298124
BLVRA	-0.292611
ABHD14A	-0.290317
NUDT6	-0.28948
HOXC6	-0.285614
C1orf54	-0.283837
FAM212A	-0.28342
BNIP3L	-0.278334
CCL3	-0.276722
C18orf32	-0.275069
C18orf8	-0.274003
TRIM7	-0.272998
TXNDC15	-0.272168
KCTD1	-0.271667
HEXA	-0.271619
CAMK1	-0.271398
PPCDC	-0.270829
ENOSF1	-0.270223
ZSWIM7	-0.268697
GSTM4	-0.268126
ATP5A1	-0.2662
TTC39C	-0.266161
PFDN5	-0.266016
TSPAN4	-0.265853
HCST	-0.265806
POP5	-0.265001
MRPL43	-0.264854
BBS4	-0.264844
RPS27L	-0.264083
TATDN3	-0.262972
EMP3	-0.257756
KCNN2	-0.257543
NDUFV2	-0.254292
SYTL1	-0.252811
GATA3	-0.252487
XKR8	-0.252068
HCN2	-0.251702
SNX24	-0.250339
TRNAU1AP	-0.249108
TGFB1	-0.248809
TLE6	-0.248637
CD33	-0.248443
UROD	-0.248368
AKR7A2	-0.248296
SRGN	-0.247116
CYTH4	-0.246902
CIRBP	-0.246682
MCTP1	-0.246016
IFI27L2	-0.245711
MPDU1	-0.244625
HOXC9	-0.244254
DEGS2	-0.244007
MPI	-0.243839
ASAH1	-0.243184
VAMP5	-0.242129
GNB5	-0.241468
B9D1	-0.240509
PSMD9	-0.240358
P2RX4	-0.23983
RPAIN	-0.239557
TNFRSF10C	-0.239446
IFI30	-0.239198
FECH	-0.238891
RBFA	-0.238515
KCNAB3	-0.238229
ANKRD39	-0.237976
ZBTB25	-0.237514
ITGAD	-0.237462
OAZ2	-0.23641
RER1	-0.236059
PSMB6	-0.23533
C8orf58	-0.235058
RPL22L1	-0.234484
ZNF467	-0.234385
FAM174B	-0.234333
TRAPPC1	-0.233842
LAT2	-0.233801
CFD	-0.233677
PHF23	-0.233147
RPA2	-0.232801
ST3GAL5	-0.232516
MED31	-0.232335
SRP14	-0.231752
NDUFAF1	-0.231419
MT2A	-0.229628
SLC25A11	-0.229539
EVI2A	-0.228343
MRPL54	-0.228247
SAT2	-0.228069
RNASEK	-0.228061
GFRA2	-0.226787
DEFA5	-0.226445
CAMTA2	-0.226302
TIMM22	-0.226285
ENPP2	-0.225601
NPAS1	-0.225236
IER3IP1	-0.225135
INO80C	-0.22471
MESP1	-0.224674
POLR2L	-0.224294
ACADVL	-0.223779
ABHD3	-0.223155
ATPIF1	-0.223009
MRPL53	-0.222718
PRDM8	-0.222686
DDB2	-0.222223
CYB5D2	-0.222199
MILR1	-0.221474
MS4A3	-0.221238
SRA1	-0.221128
TNFSF8	-0.221046
EVL	-0.220996
TIMP1	-0.220779
TFB1M	-0.220707
TMEM242	-0.220057
ZNF596	-0.219553
GNGT2	-0.219101
DNAJC8	-0.218683
ELP2	-0.218675
CD300A	-0.218564
SNAI3	-0.218344
PLEKHO1	-0.218115
IZUMO4	-0.21791
RILPL2	-0.217747
LRMP	-0.217729
CRYBB1	-0.217681
WDR25	-0.217475
CCR10	-0.217225
CXXC1	-0.216025
CCPG1	-0.215835
ITGAE	-0.215775
ITGAX	-0.215577
ZNF385A	-0.215482
GABARAP	-0.215465
TYROBP	-0.21506
FERMT3	-0.214785
VMO1	-0.214784
C19orf38	-0.214481
SPAG7	-0.213997
SLC12A3	-0.213861
UBAP1L	-0.213762
YBEY	-0.213353
MRPS11	-0.212915
MTMR9	-0.21274
NAIP	-0.212672
BLOC1S2	-0.212254
RAB8B	-0.212129
CNRIP1	-0.212027
HSD17B14	-0.212018
PPP3CC	-0.211946
PIAS2	-0.211944
MRPL20	-0.211914
PPIB	-0.21111
EID1	-0.211099
ARHGAP24	-0.210963
FBXO16	-0.210835
CRELD1	-0.210563
DNAJC17	-0.210451
PHF1	-0.209703
MDP1	-0.209662
SIGLEC9	-0.209564
ZFYVE19	-0.209448
C1orf64	-0.209314
GYPC	-0.20901
THAP3	-0.20891
CGA	-0.20884
S100A13	-0.208819
IFT43	-0.208697
HOXC4	-0.208637
APOBEC3H	-0.208606
ASPA	-0.208523
TNFSF12	-0.208377
TXNDC17	-0.208222
N4BP3	-0.208144
LYG1	-0.20795
ATP6V1B2	-0.207658
PYROXD2	-0.207475
OSGEP	-0.207324
GPR84	-0.206964
SEMG1	-0.206572
PM20D1	-0.206341
USF1	-0.206222
HAMP	-0.205793
HOXB2	-0.205588
CRIP1	-0.205284
RGS13	-0.205235
REG1B	-0.204994
PFN1	-0.204898
APOA1	-0.204811
LY86	-0.204774
APH1B	-0.204731
CTDNEP1	-0.204692
SERF2	-0.20448
CD72	-0.204109
HBG2	-0.203766
SCRN2	-0.203349
C18orf21	-0.202943
FSCN1	-0.202446
POU2F2	-0.202375
COQ5	-0.20232
RPLP1	-0.202217
TNFSF9	-0.202134
CHMP7	-0.201952
FOXA1	-0.201877
FOLR2	-0.201788
ERBB4	-0.201704
MAP3K12	-0.201552
RNF215	-0.201316
MORN4	-0.201227
HIST2H2AC	-0.201164
RAB3A	-0.200502
IL1B	-0.200347
CLEC2B	-0.200093
FAM212B	-0.20004
CD52	-0.199979
F3	-0.199971
DUSP4	-0.199785
TTC9B	-0.199754
RARRES3	-0.199239
DLG4	-0.199187
MPPE1	-0.199018
HOXC8	-0.198977
FBXO6	-0.198482
TSLP	-0.19822
IGFLR1	-0.197908
NAGK	-0.197822
ALKBH5	-0.197747
ABCD4	-0.197742
RAMP1	-0.197685
LRRN3	-0.197535
COQ6	-0.197494
APOE	-0.196935
PRPSAP2	-0.196915
C3AR1	-0.196547
TRIM16L	-0.196487
ABCC8	-0.196389
NDUFB8	-0.196343
EVI2B	-0.196266
GTF2H5	-0.19583
MAL	-0.195761
HSCB	-0.195731
ITGB7	-0.195724
GFI1	-0.195542
STARD5	-0.195509
RGS19	-0.195353
SLC9A9	-0.194773
CD74	-0.194758
HOXC5	-0.194673
MYL12A	-0.194589
IAH1	-0.194265
METTL17	-0.194216
TXNL4A	-0.193935
APOBEC3G	-0.193698
IMPACT	-0.193426
NAT1	-0.19337
APBB1IP	-0.193009
TP63	-0.192743
BTBD6	-0.192659
IL1RN	-0.192589
CAV1	-0.19243
CALHM2	-0.19237
FLT3LG	-0.192349
RPL36AL	-0.192311
STX8	-0.192107
YPEL4	-0.191905
LY96	-0.191784
OAZ1	-0.191666
RAP1B	-0.191587
LEPROTL1	-0.191513
HHEX	-0.191014
CHST14	-0.190775
GMFG	-0.190762
HDHD2	-0.190668
ATP8B3	-0.190667
IGDCC3	-0.190634
ENO2	-0.190607
WDR54	-0.190132
LAMB2	-0.190072
NUDT17	-0.189882
PIGB	-0.189825
UGT2B15	-0.189647
EPOR	-0.189642
SDF4	-0.189603
LYL1	-0.189353
PGAM1	-0.189071
SH3BGRL3	-0.188962
NGF	-0.188917
DERL2	-0.188878
FUT11	-0.188831
FCER1G	-0.188599
C5AR1	-0.18857
GSTZ1	-0.188531
GATSL3	-0.188507
CGRRF1	-0.188469
TMEM107	-0.188113
CABP1	-0.188073
DDOST	-0.18801
TMEM106A	-0.187872
C5orf56	-0.187649
ZNF280D	-0.187624
DMXL2	-0.187608
NOP10	-0.18741
FAS	-0.1874
FAM151B	-0.187311
EIF5AL1	-0.1873
NR3C1	-0.187288
SS18	-0.187197
SIGLEC6	-0.187069
LOXL1	-0.186972
NECAP2	-0.186887
CHST11	-0.186743
MBD1	-0.186554
NDUFB1	-0.186361
GSTM2	-0.186358
CASS4	-0.186345
CD69	-0.185974
SPPL2A	-0.185832
LST1	-0.185774
UBA7	-0.185594
NUDT18	-0.185497
MAFB	-0.185118
GLTP	-0.185031
VAPA	-0.185007
PCBP2	-0.184619
TREM2	-0.184593
EPHA4	-0.184543
NDUFS7	-0.184542
CCR1	-0.184454
MAP2K1	-0.184391
SCN1B	-0.184386
IGFBP6	-0.184153
TMEM50A	-0.183817
GZMM	-0.183735
AES	-0.183531
RHOH	-0.183387
HLA-DRB1	-0.183331
SNX1	-0.183257
C4orf47	-0.183242
LACTB	-0.183171
GSTO1	-0.183126
PLEKHO2	-0.183013
SIGLEC8	-0.182707
TRPV2	-0.182646
SPHK1	-0.18261
TFAP2A	-0.182594
COQ10A	-0.182473
ASCL1	-0.182293
EBF1	-0.182238
MLPH	-0.182212
PIK3R6	-0.182112
PHLDA3	-0.181985
SAMSN1	-0.181643
COX7C	-0.181592
SSBP2	-0.181441
PIK3R5	-0.181344
RAC2	-0.181216
LTC4S	-0.18121
PIP4K2A	-0.18119
TFF1	-0.181126
DRG2	-0.181079
FAM78A	-0.180967
ECI2	-0.180756
TBC1D17	-0.180737
ERP29	-0.180705
NDUFA4L2	-0.18045
TREX1	-0.180332
SLN	-0.180245
RPS29	-0.180172
A1BG	-0.180093
MYL12B	-0.179914
FCGR1A	-0.179823
HOXB4	-0.179569
CEP76	-0.179499
ZNF839	-0.179453
FUCA1	-0.179411
IKBIP	-0.179312
TWSG1	-0.179207
PSME1	-0.179198
DOCK10	-0.17917
GAMT	-0.179142
C12orf10	-0.178904
CDKL3	-0.178809
CD300C	-0.178708
NDUFA2	-0.178652
LAPTM5	-0.178621
C5orf15	-0.178365
GNAI2	-0.17835
COMMD4	-0.178239
B2M	-0.178173
RTN1	-0.17812
LAYN	-0.178099
DYX1C1	-0.178024
SFXN2	-0.177974
C1orf53	-0.17791
TMEM156	-0.177696
CELA3A	-0.177619
SH2B3	-0.177609
HLA-DRA	-0.177581
PMP22	-0.177517
MED9	-0.177321
C10orf105	-0.177192
FPR1	-0.177142
PPM1K	-0.176647
PSMB1	-0.176562
TNFRSF10B	-0.176519
CEP85L	-0.176405
COMMD1	-0.176343
GNG11	-0.176105
SNCA	-0.17582
RAB37	-0.175714
CCDC25	-0.175708
SLC25A28	-0.175581
NDUFC1	-0.175485
ARSJ	-0.175455
HLA-DPB1	-0.175435
SPATA20	-0.175178
BIN3	-0.175077
C1orf228	-0.175004
TMEM229B	-0.174991
HLA-DMB	-0.174891
GPN2	-0.174808
BCL2	-0.174705
UBE2L6	-0.174658
RSPH9	-0.174351
BNIP1	-0.174304
ZNF25	-0.174258
ZNF428	-0.174172
CYB5D1	-0.174156
TGIF1	-0.174129
LPXN	-0.174096
RHOG	-0.174071
C10orf128	-0.173769
COPS3	-0.173741
NLRP3	-0.173726
HSD11B1	-0.173623
MYO5A	-0.173497
SNRPD1	-0.173287
HLA-DMA	-0.173247
SDHB	-0.173153
CCNDBP1	-0.173103
SUCNR1	-0.173103
DPEP2	-0.173095
SLC1A3	-0.173092
CD63	-0.172611
CD68	-0.1726
ZBTB47	-0.172595
NAPG	-0.17249
AKR1B1	-0.172259
HIVEP3	-0.172191
GPX1	-0.172174
BCL2A1	-0.17204
ACSM2A	-0.172032
ESCO1	-0.17191
TYW3	-0.171898
CCDC88A	-0.171638
PANK4	-0.171616
ATF5	-0.171419
MRPL27	-0.171377
IL10	-0.171083
CD37	-0.171014
CD53	-0.170887
DYNLT1	-0.170884
DBH	-0.170803
ISCU	-0.170553
HLA-DPA1	-0.170388
NUDT22	-0.170363
PDGFRL	-0.170277
CTSB	-0.170224
MCHR1	-0.170118
MYL6	-0.170107
VAMP2	-0.170097
C3orf18	-0.170067
PTGER2	-0.170023
DLST	-0.169956
GTF2E2	-0.169917
CALM1	-0.169845
TNFSF13B	-0.169596
OXA1L	-0.16955
PHPT1	-0.169521
GANC	-0.169481
CPS1	-0.169263
SLC2A5	-0.169242
MTMR10	-0.169107
ULBP2	-0.169052
ZBTB4	-0.169003
NFIC	-0.168903
C17orf58	-0.168901
TMEM11	-0.168867
KLHDC1	-0.168749
FBXO22	-0.168692
SUPT4H1	-0.168675
DCTN6	-0.16865
ASPHD2	-0.168635
IL1R2	-0.168571
PTAFR	-0.168547
SLC38A6	-0.168537
MARCH2	-0.168537
OXCT1	-0.168462
SERPINB2	-0.168454
GTF2A2	-0.168416
VNN2	-0.168317
ETV2	-0.168296
SIGLEC7	-0.168282
CSF1R	-0.168271
JMJD7	-0.168248
ADORA2A	-0.168201
NOTCH2NL	-0.168184
TNFAIP8L2	-0.168162
CHCHD5	-0.168119
ST7L	-0.168107
PARK7	-0.167959
ZNF143	-0.167948
C15orf57	-0.167939
SOCS2	-0.167837
MGAT1	-0.167684
CAPN11	-0.167628
ITM2A	-0.16755
FKBP2	-0.167294
ELAC1	-0.167241
BASP1	-0.167162
SPRR2D	-0.167143
TYR	-0.167034
STRADA	-0.167021
PIK3CD	-0.166883
MREG	-0.166752
COX14	-0.166706
CD14	-0.166651
CCDC71	-0.166584
CD300LF	-0.166522
BTK	-0.166366
NTRK1	-0.166213
PDCD1LG2	-0.166182
HEXIM1	-0.166096
MARCH3	-0.166037
ASGR2	-0.165955
IVD	-0.165921
GSR	-0.165791
CYTIP	-0.165742
ADPGK	-0.165593
UBE2M	-0.165458
ATP5F1	-0.165342
HLX	-0.165321
CTSG	-0.165271
RAB26	-0.165233
SNUPN	-0.165203
GLT8D1	-0.165079
CRHBP	-0.165077
CCL2	-0.165024
ESR1	-0.165009
C1orf52	-0.164998
IMP3	-0.164864
OVCA2	-0.164794
NLRC4	-0.164734
TSHR	-0.164293
CD40	-0.164239
AFP	-0.16422
PCCB	-0.164207
OBFC1	-0.164179
CCL8	-0.164144
SLIT3	-0.164128
SGSM2	-0.164059
TRIM22	-0.164009
SIPA1	-0.163962
KLRC2	-0.163958
SMAD4	-0.163939
EDA2R	-0.163847
GCNT4	-0.163845
GPR3	-0.163803
SIGLEC14	-0.163677
TMCO4	-0.163575
VPS37A	-0.163499
ORMDL2	-0.163487
WBP1	-0.163434
ATP5D	-0.163411
TARBP2	-0.163309
WDR61	-0.163278
PRR16	-0.163261
CHRNB1	-0.163213
ATOX1	-0.163157
UQCRQ	-0.163096
FAM43B	-0.163033
COX6A2	-0.163003
HIST1H4C	-0.162912
C1QB	-0.1629
CCL16	-0.162741
UBE2J2	-0.162675
UBE2D3	-0.162652
LAT	-0.16263
APBB3	-0.162592
RRAD	-0.162547
PRRT3	-0.162485
OCEL1	-0.162393
STAC3	-0.162311
SLAMF8	-0.162283
CRTAM	-0.162265
MRPS18C	-0.162251
ACP2	-0.162184
TK2	-0.16218
HCFC2	-0.162159
HAVCR2	-0.162113
UBL7	-0.161974
C1orf162	-0.161953
CAPG	-0.161849
MIA2	-0.16178
LIX1	-0.161661
PPP2CB	-0.161565
KLHL17	-0.161542
C1QA	-0.161533
ABCA4	-0.161499
CRYZL1	-0.161458
CHST7	-0.161368
RILP	-0.161323
OPRL1	-0.161281
FDXR	-0.161209
CHRNE	-0.161208
C1QBP	-0.161177
GPR85	-0.161021
PTGDR	-0.160991
RUFY3	-0.160848
RPTN	-0.160837
ZSCAN30	-0.160801
USP14	-0.1608
UQCR11	-0.160757
SERTAD3	-0.160754
MAPK11	-0.16071
PILRA	-0.16051
METTL4	-0.160505
IL6	-0.160438
SLC31A2	-0.160391
FAM196A	-0.160285
AZU1	-0.160212
LIAS	-0.160202
TMBIM4	-0.1599
MOB3A	-0.159744
REG4	-0.15973
WAS	-0.159728
LGALS1	-0.159697
APOC1	-0.159654
POU6F1	-0.159534
RFTN2	-0.159207
LAIR1	-0.159192
PLK2	-0.159189
CD22	-0.159162
C1QC	-0.159155
GNB1	-0.159043
C18orf25	-0.158985
NLRP12	-0.158915
KLRG1	-0.158867
EBI3	-0.158843
REG1A	-0.158737
ZEB2	-0.158688
NIT1	-0.158673
SLC15A3	-0.158634
NAP1L5	-0.158585
PAMR1	-0.15848
DOK1	-0.158385
ZBTB8OS	-0.158376
TRIM45	-0.158372
CCDC28B	-0.158134
CACNG7	-0.158109
HDDC3	-0.158042
USP3	-0.157959
CLEC3B	-0.157922
ANXA2	-0.157899
CCL4	-0.157384
CORO6	-0.1573
TRIM69	-0.157274
CREM	-0.157249
ITGB1BP1	-0.15719
ATP2B1	-0.157177
ERH	-0.1571
DHX58	-0.157075
RPUSD2	-0.157059
SPTBN4	-0.157056
CYBRD1	-0.156868
HSBP1L1	-0.156809
MIS12	-0.156802
NEFH	-0.156797
ATP8B2	-0.156781
ECSCR	-0.156763
CETP	-0.156739
CCDC109B	-0.156636
MRPL17	-0.156608
CCDC151	-0.156565
PTRHD1	-0.156491
SCPEP1	-0.156447
DDX43	-0.156417
LIPA	-0.156377
TRIB2	-0.156374
METTL20	-0.156293
C21orf33	-0.156254
AHCYL1	-0.156088
IL16	-0.156068
MT1E	-0.156045
SLC25A21	-0.156037
GRIN3A	-0.155951
PNKP	-0.155927
ELP3	-0.155906
DOK2	-0.155899
CSTB	-0.155884
TPBG	-0.155603
UBXN11	-0.155596
KIF17	-0.155525
RHOBTB2	-0.155506
RAB12	-0.15549
MICA	-0.155429
MEI1	-0.155427
FST	-0.155414
HS3ST2	-0.155413
PLXND1	-0.15539
ZNF584	-0.155358
FMNL1	-0.155249
LILRA1	-0.155189
POLR2M	-0.155132
CATSPER1	-0.155127
CAPZA1	-0.155065
RHOC	-0.155047
DUSP1	-0.154872
C15orf61	-0.154855
RCHY1	-0.15482
TPGS1	-0.154759
TOX2	-0.15474
HPGDS	-0.154663
NUCB2	-0.15457
HRH2	-0.154433
CLECL1	-0.154352
DOCK2	-0.154286
SERPINB8	-0.154264
ZNF232	-0.154209
DENND5A	-0.154039
ERMN	-0.153975
TAF10	-0.153962
SPI1	-0.1539
DOCK8	-0.15389
LMO4	-0.153867
PLK3	-0.153831
BCL6	-0.153779
NDUFS5	-0.153722
NR1H3	-0.153677
PEF1	-0.15363
FLI1	-0.15356
ETV5	-0.153498
ARNTL	-0.153343
ARL3	-0.153341
ARL6IP4	-0.153336
CORO2B	-0.153316
CUTC	-0.153246
ASB3	-0.153243
FRRS1	-0.153227
CPSF3L	-0.153147
ACSM5	-0.153073
MS4A7	-0.153059
ATG16L2	-0.153005
CTC1	-0.152951
CIB1	-0.152949
ALOXE3	-0.152947
MS4A4A	-0.152846
LMAN2	-0.152835
CLK3	-0.152818
IFFO1	-0.152768
CFP	-0.15276
NENF	-0.152733
HAUS1	-0.152667
MPRIP	-0.152603
PNMA2	-0.152558
IFI27L1	-0.152552
SNAP23	-0.152534
CYTL1	-0.152515
DOK3	-0.152475
CBFA2T3	-0.152448
GPR34	-0.152443
PLLP	-0.152413
CTBS	-0.152293
AP2S1	-0.15226
OSR1	-0.152236
IRF7	-0.152208
LIMCH1	-0.152128
STAP1	-0.152104
CIITA	-0.152084
CLIP3	-0.152082
TRPT1	-0.152066
ADAMTS15	-0.152056
CSF1	-0.152053
KCNMA1	-0.152017
EIF2D	-0.151994
NEDD8	-0.151959
ARHGAP25	-0.15193
RSAD1	-0.151895
DHRS7B	-0.15178
RPL13A	-0.151662
SPRED1	-0.151607
PEX14	-0.151568
EIF5A	-0.151541
ARG2	-0.151537
NPRL2	-0.151386
TYMS	-0.151341
APBB2	-0.151295
HPSE	-0.15126
MARCH1	-0.151257
MT1X	-0.151253
ZC3H10	-0.151118
KLHDC8B	-0.151076
U2AF1L4	-0.151072
PEMT	-0.151016
PIGL	-0.150964
AIF1	-0.150922
POLD4	-0.150851
DSE	-0.150816
ATP9B	-0.150655
PCYOX1L	-0.150639
NQO2	-0.150571
SFT2D1	-0.150507
CPN2	-0.150443
CD5L	-0.150409
SLC11A1	-0.150311
SLC4A4	-0.150296
DNAJC18	-0.150281
LILRB1	-0.150232
MOK	-0.150152
CAPZB	-0.150071
STARD8	-0.149867
UBXN8	-0.149832
AK2	-0.149815
HBD	-0.149793
BST2	-0.149754
LSM10	-0.149719
GPR68	-0.149688
CD86	-0.149682
CHIC2	-0.149682
ANK1	-0.149642
BCAT2	-0.149592
SEC11A	-0.149532
FAM196B	-0.149484
PRKAG2	-0.149445
SPTSSB	-0.149389
MAP2K4	-0.149338
ACBD4	-0.149239
HCK	-0.148974
INSM1	-0.148893
EID3	-0.148826
CA14	-0.148823
MSR1	-0.148622
CXCR4	-0.148482
PLEKHM2	-0.148441
ITGA10	-0.148436
NKX3-1	-0.148386
CHST12	-0.148302
HAUS4	-0.148293
C9orf116	-0.148249
IGSF6	-0.14822
CD274	-0.148197
ALAS2	-0.148092
SLC15A4	-0.148088
IRX3	-0.148061
C14orf159	-0.148042
FYN	-0.148036
TSPAN1	-0.148033
ARHGEF6	-0.147977
QPCTL	-0.147973
C20orf194	-0.147908
CHCHD1	-0.147888
P2RY13	-0.14788
LMO2	-0.147873
MEIS3	-0.147809
MATK	-0.147772
FAM46C	-0.147765
GAD1	-0.147697
SYTL3	-0.147405
BLVRB	-0.147373
RAB11A	-0.147363
SH2D3C	-0.14736
NRP1	-0.147284
RNMTL1	-0.147201
IL24	-0.147118
NFATC1	-0.147083
NDUFA13	-0.147059
ST8SIA5	-0.14702
BUB3	-0.146997
CCDC13	-0.146988
FCGR2A	-0.146988
RNF167	-0.146949
FBXO15	-0.146906
HMGCL	-0.146837
ILK	-0.146765
CAV2	-0.146746
ADORA3	-0.14672
MDM2	-0.146679
MESDC1	-0.146567
AURKAIP1	-0.146563
ABTB1	-0.146513
SNAPC5	-0.146493
MED18	-0.146297
HELQ	-0.146269
LHFP	-0.146153
PSMG2	-0.146133
NAT14	-0.14611
CNOT7	-0.146102
FASTK	-0.146049
C1orf123	-0.145985
CD28	-0.145972
C14orf2	-0.145948
ECH1	-0.145925
IGFL2	-0.145924
OST4	-0.145828
PPP2R2A	-0.145688
CYB5R1	-0.145659
ARSI	-0.145647
RAB34	-0.14564
MEFV	-0.145623
TTC5	-0.145583
HCAR3	-0.145572
HMOX1	-0.145506
KCNK13	-0.145399
RHD	-0.145387
HAGHL	-0.14535
HADHB	-0.145313
SEMA7A	-0.145187
NLRP1	-0.145164
TXNIP	-0.145098
ADAP2	-0.145077
PVALB	-0.145075
CASC4	-0.145071
OGFOD2	-0.145045
TINF2	-0.144977
CISD2	-0.144911
NFKBIA	-0.144868
IGFBP1	-0.144861
GCKR	-0.144793
CRYZ	-0.144778
LIX1L	-0.14476
APOA2	-0.144687
RTBDN	-0.144602
ECE1	-0.144545
ANKDD1A	-0.14454
RNF181	-0.144536
INTS9	-0.14442
SIGIRR	-0.144347
RNF34	-0.144324
ISG15	-0.144294
FOXD1	-0.144226
GLIPR1	-0.144222
BHMT2	-0.144179
R3HCC1	-0.144115
ABI3	-0.143937
QSOX1	-0.143935
WIPF1	-0.14392
GPR137C	-0.143866
PRDX3	-0.14386
SLC25A30	-0.143794
FCGR2B	-0.14374
MRPS36	-0.143683
CCNL2	-0.143658
SLC25A37	-0.143654
NDEL1	-0.143641
RPLP0	-0.143509
PLA2G16	-0.143476
FUT8	-0.143464
SLC16A7	-0.14344
DVL1	-0.143421
MZT2B	-0.143397
NDUFA3	-0.143358
CBLN3	-0.14332
CDC42	-0.143307
SPINK2	-0.143255
SRSF7	-0.143248
PSTPIP1	-0.14319
ADAM8	-0.143172
C4orf3	-0.143101
PSMA5	-0.143097
FAM160B2	-0.143043
ETFA	-0.143043
LDHD	-0.14304
MCOLN1	-0.143036
PPA2	-0.14303
CACNA2D3	-0.142933
PAX3	-0.142899
TCIRG1	-0.142783
SPCS1	-0.142753
ZNF24	-0.142748
TMX3	-0.142742
VEPH1	-0.142689
REEP5	-0.142625
SNX10	-0.142614
BPIFB2	-0.142607
DSCAM	-0.142573
SNRNP35	-0.142549
PKIB	-0.142483
PCP2	-0.142478
NDUFA6	-0.142457
KLRC1	-0.142394
ANXA10	-0.142363
TFPI	-0.142347
DPEP3	-0.142338
GAS2L1	-0.142333
RABAC1	-0.14231
MYO18B	-0.14227
KIAA1683	-0.142256
RPL41	-0.142227
PARP3	-0.142171
RANGRF	-0.142164
REG3A	-0.142158
PSTK	-0.142147
FBXL15	-0.142127
C16orf86	-0.142096
TTI2	-0.142048
TMEM221	-0.141918
ODF3B	-0.141715
SAR1B	-0.141681
PRKAG1	-0.141669
YWHAE	-0.141424
UST	-0.141195
SLC39A6	-0.141178
RASSF4	-0.141153
ARRB2	-0.141034
MSRA	-0.140954
NDUFA7	-0.140939
HCAR2	-0.140938
PIP5KL1	-0.140854
ZCCHC17	-0.140761
FCGR1B	-0.140719
SPP1	-0.140685
LINC00116	-0.140666
ITGB2	-0.140658
NFKB2	-0.140623
SCNN1D	-0.140602
BTN3A3	-0.140501
ADRB1	-0.140454
FBXW4	-0.1404
ZNF837	-0.140389
PSMC5	-0.140373
RPS6KA1	-0.140359
RNF152	-0.140344
TEPP	-0.140293
VEGFC	-0.140249
MSX2	-0.140174
THSD1	-0.14016
FBXL5	-0.140146
SH2D1A	-0.14013
INTS10	-0.140115
RAPGEF3	-0.140086
WISP2	-0.139953
S1PR4	-0.139945
CLUL1	-0.139906
ABLIM3	-0.139814
UPB1	-0.139785
NUBP1	-0.13977
TM2D3	-0.139743
CRLF3	-0.139623
MS4A2	-0.139562
TPST1	-0.139557
SMAD3	-0.139446
PLA2G3	-0.139424
HTR7	-0.139412
RPS8	-0.139396
ADH5	-0.13938
ZNF385D	-0.139339
CYSTM1	-0.139248
NCKAP1L	-0.139236
BEND5	-0.139057
ZNF438	-0.13905
UGT2B17	-0.138973
GPX3	-0.138895
KANK3	-0.138824
CD55	-0.138734
NT5M	-0.138645
CCS	-0.13859
NLGN2	-0.138588
EFEMP2	-0.138575
CYP46A1	-0.138507
MSS51	-0.138503
MS4A6A	-0.138489
SARS	-0.138433
ATP5O	-0.13843
PLEK	-0.13843
RAB2B	-0.138405
ATP2A3	-0.138373
CD80	-0.13833
WNT16	-0.138266
AGPAT4	-0.13813
FGR	-0.138036
GIT2	-0.138036
CDKN2AIPNL	-0.13803
NME3	-0.137916
MTHFS	-0.137772
FLRT3	-0.137758
STX11	-0.13771
C1orf186	-0.137705
AGAP2	-0.137682
C16orf54	-0.137622
KLF15	-0.137583
MRPL22	-0.137476
SLC37A2	-0.137471
MUSTN1	-0.137358
SOD1	-0.13735
BBIP1	-0.137326
DHRS13	-0.137321
PELI3	-0.137296
PRAF2	-0.137285
ISG20	-0.137249
RAD51C	-0.137233
CLDN18	-0.137228
FIS1	-0.137148
PKNOX1	-0.137117
DENND2D	-0.137084
FGF11	-0.13708
FLCN	-0.137015
IL33	-0.13701
EID2B	-0.136968
IL21R	-0.136955
PTH2R	-0.1369
PPP2CA	-0.136804
FAM49A	-0.136764
UBB	-0.136726
POLL	-0.136703
GPR108	-0.136702
APOH	-0.136672
BNIP2	-0.136668
THTPA	-0.136513
SERINC4	-0.136461
PVRIG	-0.13636
KHDC1	-0.13635
TOMM7	-0.136327
DHRS4L2	-0.136309
MRPL41	-0.136245
AGTRAP	-0.136218
MYO1G	-0.136177
CD48	-0.136151
C10orf54	-0.136132
RING1	-0.136104
MT1A	-0.136098
KPTN	-0.136097
GSTO2	-0.136059
ZCWPW2	-0.135879
CTSW	-0.135673
ATP10D	-0.135636
ALB	-0.135597
SCARF1	-0.135585
C19orf60	-0.135565
PHC2	-0.13556
DNAJC1	-0.135521
AEN	-0.135356
TMEM50B	-0.135306
ATP8B4	-0.135239
CELF6	-0.135229
TIMP4	-0.135225
ZNF483	-0.135191
SLC25A29	-0.135178
ACADS	-0.135104
FAM189A2	-0.1351
ID2	-0.135071
SLC25A45	-0.135069
ZMYND10	-0.135067
DEFA6	-0.134985
PDIA3	-0.134967
IL10RA	-0.134935
GMPR2	-0.13492
ELAC2	-0.134882
ARRDC4	-0.134873
PLD3	-0.134709
MDGA1	-0.134657
DGKA	-0.134559
DPYSL4	-0.134553
S100A3	-0.13446
EHD4	-0.134454
HIST1H4J	-0.134433
LRPAP1	-0.134427
WDR73	-0.134348
PUSL1	-0.134345
PQLC3	-0.134331
CHST2	-0.134284
MCPH1	-0.134196
GLRX	-0.13419
NRCAM	-0.134137
HECTD2	-0.134125
RPS14	-0.134097
S1PR1	-0.134059
DPP7	-0.13403
LILRA3	-0.134018
OASL	-0.133939
PQLC2	-0.133925
TMEM55B	-0.13382
SMAP2	-0.133806
ISCA2	-0.133779
ACRBP	-0.133739
CUBN	-0.133734
MOCS2	-0.133702
GIN1	-0.133641
SMAD2	-0.133587
LCP2	-0.133576
CD200R1	-0.133539
PINK1	-0.133538
APOC3	-0.13352
FCRLA	-0.133519
C2orf74	-0.133306
MYL6B	-0.133161
HINT1	-0.133141
HDC	-0.133134
CARD16	-0.133106
RPL17	-0.133055
SHMT1	-0.133034
GAB3	-0.133012
PDE5A	-0.132933
ASNA1	-0.132897
HESX1	-0.132865
AMBP	-0.132811
ZNF395	-0.13268
TNFRSF18	-0.132648
SRSF5	-0.132642
IFT20	-0.132605
GPR65	-0.132574
B4GALT7	-0.132393
MINOS1	-0.132375
ZBTB17	-0.13218
NINJ1	-0.13216
ABCB8	-0.1321
ACP5	-0.132083
JAK2	-0.13205
EIF3I	-0.131844
HCLS1	-0.131827
CTXN1	-0.131826
GPS2	-0.13181
VSIG8	-0.131803
YTHDC2	-0.131793
IQCG	-0.131777
HAO2	-0.131746
ORAI3	-0.131595
SSTR1	-0.131528
FPR2	-0.13145
RPLP2	-0.131443
ZDHHC2	-0.131418
USP48	-0.131386
ARSG	-0.13138
ANXA5	-0.131294
SHOX2	-0.131272
TNFRSF14	-0.131241
SLC16A6	-0.131168
CCDC102B	-0.131161
NPC2	-0.131118
MRPS21	-0.131087
SASH3	-0.131012
P2RX7	-0.130971
PLA2G4A	-0.13096
ENTPD3	-0.130902
BPIFB1	-0.130857
IQCD	-0.130853
PRMT1	-0.130836
BTN3A1	-0.130742
PDE1B	-0.130532
SERPINA3	-0.130529
HOXD8	-0.130472
LILRB4	-0.130398
ZBTB1	-0.130332
ACAP1	-0.130265
ALG14	-0.130244
CLEC12A	-0.130182
LETM2	-0.130108
CASP1	-0.130096
COX6A1	-0.130069
SGCB	-0.130026
SLC2A3	-0.130002
TMEM91	-0.129997
CHSY1	-0.12986
UPP1	-0.129825
C5orf38	-0.129755
P2RY8	-0.129707
NSUN4	-0.12968
SLC17A7	-0.129676
LYPD1	-0.129676
ZNF396	-0.129666
DRAM1	-0.129659
LRRC25	-0.129638
FAM46A	-0.129613
ZNF804A	-0.129608
GRIK1	-0.129597
EML2	-0.129531
RNASE6	-0.129511
TSPAN14	-0.129336
ABCD2	-0.129253
GNG2	-0.129251
ATP5I	-0.129248
DRAM2	-0.129197
PTPRCAP	-0.129194
CYP4F22	-0.129168
TNC	-0.129149
SEC22B	-0.129147
BATF	-0.129124
CAPRIN2	-0.129108
TUBG2	-0.129075
PPP3CB	-0.129038
PIGH	-0.129027
NOG	-0.129012
SF3B5	-0.129003
TMTC1	-0.128954
UBA52	-0.128948
B3GNT9	-0.128924
SNAPC2	-0.128843
ROBO3	-0.128779
C4orf36	-0.128779
AVPR1A	-0.128722
POMGNT1	-0.128688
DUSP6	-0.128685
HLA-F	-0.128665
SKP1	-0.128629
SYT6	-0.128625
CYP19A1	-0.128595
CD70	-0.12854
WRAP53	-0.128537
MAD2L2	-0.128466
AKIP1	-0.128439
ANKRD44	-0.128438
CD3D	-0.128401
RABGGTA	-0.12839
CCL5	-0.12828
ATP5G2	-0.128276
ULK3	-0.128199
TMEM134	-0.128177
KIAA0141	-0.128149
PREX1	-0.128141
SPATA18	-0.128136
PARP12	-0.128111
RPL27A	-0.128091
RPL26L1	-0.128088
SORCS1	-0.128073
NPC1	-0.128013
DTWD1	-0.127972
TRAPPC5	-0.127958
C11orf96	-0.127951
COL19A1	-0.12795
EBF2	-0.127725
C5orf45	-0.127722
SQRDL	-0.127645
CLIP4	-0.127627
CA2	-0.127588
KCNJ11	-0.127557
KCNE4	-0.127551
TAS2R20	-0.127463
VIM	-0.127455
CERCAM	-0.127415
JKAMP	-0.12737
DHPS	-0.127351
RPL26	-0.127318
CNTD2	-0.127314
GEMIN7	-0.127254
WTAP	-0.127252
LSP1	-0.127225
CHCHD10	-0.127136
CCDC107	-0.127032
NEIL2	-0.126977
RAP1A	-0.126947
HSD17B13	-0.126916
SOCS3	-0.126901
IL4I1	-0.126764
MZF1	-0.126734
TGFB3	-0.12664
BRSK1	-0.126615
TRMT112	-0.1265
TRIM8	-0.126472
C6orf120	-0.126445
IL12RB1	-0.126418
ERAP1	-0.126319
RAB42	-0.126303
NR1H2	-0.126147
ITIH3	-0.126109
FKBP8	-0.126075
VPS18	-0.126049
SNX17	-0.126019
GPR146	-0.12599
NFKBID	-0.125978
HBA1	-0.125975
KCNC3	-0.125952
BTG1	-0.125901
PITHD1	-0.125877
ADRA2A	-0.125875
COMMD3	-0.125867
PIH1D1	-0.125846
OSCAR	-0.125716
ELOVL3	-0.125694
HOXA5	-0.125684
MTG1	-0.125679
TMEM42	-0.125607
LCN6	-0.125567
TRAPPC4	-0.125535
TIGIT	-0.125511
C12orf43	-0.125435
ST3GAL3	-0.125424
SCIMP	-0.125411
FBXO25	-0.125398
TNFAIP6	-0.125341
TNFAIP8	-0.125256
MESDC2	-0.125172
ZMYM6NB	-0.125156
GIMAP1	-0.125131
MST1	-0.125088
THAP7	-0.125069
ANKRD30A	-0.125055
P2RX1	-0.125035
REEP4	-0.124823
DNASE1L2	-0.124816
DUSP5	-0.124805
CRB1	-0.124796
PYGM	-0.124744
ADAM28	-0.124679
MTHFR	-0.124524
EIF2B2	-0.124428
TRDN	-0.124421
GPNMB	-0.124366
MCEE	-0.124345
CCBL1	-0.124311
MIB1	-0.124262
LGI3	-0.12425
TSC22D3	-0.124246
COX5A	-0.124243
ARHGAP15	-0.124219
SEC11C	-0.124177
MAPRE2	-0.124151
RDH16	-0.12407
MRPL55	-0.124052
COPE	-0.124016
ARHGAP22	-0.123992
COQ2	-0.123981
SLAMF7	-0.123968
RABEP1	-0.123964
SERPINE1	-0.123956
HRAS	-0.123935
COPZ2	-0.123921
TBC1D10C	-0.123851
RPL28	-0.123807
HLA-DRB5	-0.123807
SENP8	-0.123732
C6orf52	-0.123697
POLR2I	-0.123639
RAB3C	-0.123567
ADAM10	-0.12354
CDK14	-0.123513
SRSF9	-0.123512
DBN1	-0.123497
ADRB2	-0.123457
TIMM10	-0.123414
TMOD1	-0.123375
RPL23A	-0.123326
PARP6	-0.123195
GPR18	-0.123186
SDF2L1	-0.123169
SLC7A2	-0.123167
DYRK3	-0.123159
ARID5A	-0.123139
HLA-E	-0.123092
BTD	-0.122945
C1orf174	-0.122918
RASAL3	-0.122788
MAN2B1	-0.12273
HYAL1	-0.122704
PDK1	-0.122666
RBX1	-0.122666
HMGN1	-0.122647
EMILIN2	-0.122643
ARPP19	-0.122608
PRMT6	-0.122596
FAM98C	-0.122543
ME2	-0.122392
VSIG4	-0.122385
SUMO3	-0.122352
SFXN1	-0.122311
TFEC	-0.12228
ELL2	-0.122245
DHRS1	-0.122221
HLA-C	-0.122115
PEBP1	-0.122078
DHRS7	-0.12201
NPPC	-0.121993
DHRS4	-0.1219
RELL1	-0.121888
HPD	-0.121841
ECI1	-0.121775
PPIC	-0.121772
PARVG	-0.121754
GM2A	-0.121728
PDLIM2	-0.121678
CYP26B1	-0.121573
TMEM18	-0.121557
SEMG2	-0.12155
ADAL	-0.12149
STK17A	-0.121465
ITK	-0.121367
PTOV1	-0.121308
GIMAP6	-0.121277
MYL4	-0.121143
FAM114A2	-0.121107
C1orf50	-0.121103
ALKBH2	-0.121065
NPTN	-0.120957
EIF1	-0.120771
RWDD2B	-0.120768
SLC12A4	-0.120718
ALDH3A2	-0.120642
ZFAND2A	-0.120536
BLOC1S1	-0.120532
UQCR10	-0.120463
GIPR	-0.120451
LEAP2	-0.120414
ITIH2	-0.120389
TTC19	-0.120377
RAMP3	-0.120339
EPN2	-0.120265
HTRA1	-0.120128
RPL9	-0.120082
GDF15	-0.120039
PSMB9	-0.120019
MDH1	-0.119976
DCT	-0.119922
PSD2	-0.1199
NOVA1	-0.119884
TRAPPC3	-0.119839
PGLYRP2	-0.119786
BAD	-0.119745
MINPP1	-0.119745
BTN3A2	-0.119743
GPSM3	-0.119497
SCG5	-0.119473
CMKLR1	-0.119456
RELT	-0.119397
MICB	-0.119371
VSIG10L	-0.119341
MAG	-0.11932
SIX4	-0.119312
GIMAP7	-0.119183
SRRM4	-0.119165
GRIA1	-0.119148
ATP6V0B	-0.119091
RPRD1A	-0.119089
MZT2A	-0.11908
PER1	-0.119042
GUSB	-0.119029
KLK3	-0.119026
TMEM222	-0.119
TMEM220	-0.118899
NDUFS4	-0.118892
PIK3CG	-0.118858
ATP13A2	-0.118803
APBA3	-0.118687
UBTD1	-0.118677
TIMM21	-0.118665
RSL24D1	-0.118621
SDR39U1	-0.11862
RASGRP4	-0.118612
PQLC1	-0.118564
GZMK	-0.118549
FDXACB1	-0.118493
TIPIN	-0.11849
ARHGAP9	-0.11841
DPYD	-0.118188
LCA5L	-0.118159
GCAT	-0.118123
FXYD7	-0.118081
SLC22A9	-0.117975
CRIP2	-0.117971
PECR	-0.117958
ANGPTL4	-0.117929
HLA-A	-0.117894
CHMP2A	-0.117893
FLVCR2	-0.117859
IL31RA	-0.117859
FAM114A1	-0.117841
HTR2B	-0.117826
SLC43A3	-0.11777
IL15	-0.117743
MATN2	-0.117739
RAB33A	-0.117734
ERGIC1	-0.117708
GNAI3	-0.117693
PHLDB2	-0.117663
BATF3	-0.117626
TBX21	-0.117621
THOC1	-0.117526
RNH1	-0.117501
MRPS26	-0.117468
PNMA1	-0.117465
TRPM1	-0.117436
SPTA1	-0.117342
RHOF	-0.117305
DCTN2	-0.11724
NEFM	-0.117225
ZG16B	-0.117181
GBE1	-0.117166
KRT7	-0.117145
STX12	-0.117138
RAB27B	-0.117111
CDK5	-0.117109
PPP1R3C	-0.117091
TNFRSF10D	-0.117041
TREM1	-0.117031
PIP	-0.116976
ELANE	-0.116955
ABCA1	-0.116914
GP1BA	-0.116772
TPO	-0.116756
FBXO44	-0.116613
IFIT3	-0.1166
KLRC3	-0.116456
SRD5A3	-0.116322
FCN3	-0.116266
LY6K	-0.116222
C14orf119	-0.116178
SIL1	-0.116169
CTLA4	-0.116135
PSMA1	-0.11607
GRAP2	-0.116064
RASSF1	-0.116034
MAPK6	-0.115987
BPGM	-0.115978
COX4I2	-0.115955
HRASLS5	-0.115841
SLAMF9	-0.115823
IFI35	-0.115808
PLCB2	-0.115805
ELK3	-0.115783
PMEL	-0.115698
ITGAL	-0.115687
PECAM1	-0.115573
FRA10AC1	-0.115566
TPT1	-0.115558
ST8SIA4	-0.115522
EXOSC1	-0.115471
MT1M	-0.115452
ARHGAP10	-0.115446
MAT2B	-0.115433
WSCD2	-0.115427
PTCHD4	-0.115389
VSTM2A	-0.115363
WRB	-0.115299
MSMB	-0.115253
SLC25A42	-0.115243
FMNL3	-0.115229
RWDD1	-0.115207
ZBTB48	-0.11517
RBBP4	-0.115161
SGPP1	-0.115134
FAM26F	-0.115059
GNG7	-0.115011
RNF125	-0.114996
LLGL1	-0.114905
VAMP3	-0.114902
ST20	-0.114804
DLX2	-0.114784
JAZF1	-0.114777
FEZF2	-0.114754
RAP1GAP	-0.114688
NSL1	-0.114679
SNX9	-0.114658
MRPS27	-0.114657
KCND2	-0.114648
SPTLC3	-0.114596
HGF	-0.11457
TMEM62	-0.11456
CLEC4A	-0.114548
CLEC14A	-0.114512
BAG3	-0.114509
TBCA	-0.114378
KLF2	-0.11437
RPL31	-0.114331
TEX9	-0.114317
PRSS21	-0.114317
CDHR4	-0.114272
ADPRHL2	-0.114223
CD84	-0.114219
IL36A	-0.114172
FAM107B	-0.114168
TRIM35	-0.114152
TLE3	-0.114139
HPCAL1	-0.114071
ALKBH1	-0.11405
PSMB8	-0.113979
LYST	-0.113975
MORF4L1	-0.113968
LMBR1L	-0.113854
GRK4	-0.113772
MOV10	-0.113772
ATP6AP1L	-0.11374
MYBPH	-0.113696
C19orf35	-0.113695
TIAL1	-0.113689
PAX9	-0.113669
ZADH2	-0.11365
PPP2R5B	-0.113621
SFMBT2	-0.113601
PDE7B	-0.113573
FXYD5	-0.113552
CASP7	-0.113536
BHLHE41	-0.113492
OSBPL1A	-0.113487
GNMT	-0.113471
CD8A	-0.11347
WSB2	-0.113457
RNF122	-0.113361
CHMP4A	-0.113351
FBXO4	-0.113285
CXCR5	-0.113266
AXL	-0.113263
MUC7	-0.113251
CYP2E1	-0.113247
CCDC163P	-0.113197
GNPTG	-0.113147
CD6	-0.113107
SNAPIN	-0.113103
KCNE2	-0.11308
PMPCB	-0.113029
ZDHHC16	-0.113019
CHRNA9	-0.112943
ATG4C	-0.112941
SUMF2	-0.112828
CAPN8	-0.112791
CFL2	-0.112722
ALDH16A1	-0.112715
CNPY4	-0.112714
NR0B1	-0.112704
LETMD1	-0.11267
C3	-0.112655
MYOZ2	-0.112646
OSM	-0.112619
CXorf21	-0.112617
HMG20B	-0.112612
HEXIM2	-0.112604
CD163L1	-0.112596
IFI6	-0.112551
EFEMP1	-0.11254
GOLGA8A	-0.112514
HES5	-0.112491
FAM210A	-0.112475
SIRPB2	-0.112421
KDM5D	-0.112417
CCDC65	-0.112391
NDUFS8	-0.112374
RNF7	-0.112347
ANKRD35	-0.112339
STAB1	-0.112326
KLHL13	-0.112312
LILRA2	-0.112299
ALKBH6	-0.112299
GFRA1	-0.112213
CPT1B	-0.11221
ITIH4	-0.112173
INPP5K	-0.112168
NOV	-0.112124
LAMTOR2	-0.112094
STK16	-0.112088
MYH4	-0.112074
CCDC106	-0.112052
TRAT1	-0.112045
POMC	-0.112041
RGS2	-0.11204
SARNP	-0.111937
POPDC2	-0.111929
PTGIR	-0.111913
ARG1	-0.11188
ANKRD13D	-0.111841
RPS11	-0.111803
CLEC17A	-0.111803
IL18BP	-0.111769
ANKRD34A	-0.11173
RGS10	-0.111717
TNFRSF4	-0.111681
NT5C	-0.111657
MESP2	-0.111535
SNX22	-0.11148
ENO3	-0.111427
P2RY12	-0.111309
PPP4R1	-0.111292
ZNF410	-0.111213
CERS5	-0.111212
HMGN2	-0.111162
KCNJ13	-0.111156
ZFYVE21	-0.111043
FAM169A	-0.111032
CBR3	-0.110992
GIMAP4	-0.110987
MAPK12	-0.110925
UBXN6	-0.110913
RAC3	-0.110906
GALNT9	-0.11088
PPIL3	-0.110872
FAM173A	-0.110848
TTC23	-0.110829
ABHD10	-0.110794
EXOSC9	-0.110781
GAPT	-0.110781
HLA-DQB1	-0.110733
GLUD1	-0.110732
HOMER2	-0.110703
PAX5	-0.1107
TIFA	-0.110678
CKLF	-0.110662
AKAP10	-0.110598
PTPRM	-0.11058
SLC14A2	-0.110491
ATP6V0D2	-0.110471
LIMD2	-0.110455
HDAC7	-0.11038
AGR2	-0.110368
WARS2	-0.11036
TUSC2	-0.110359
HVCN1	-0.110307
RPL4	-0.110265
CDH6	-0.11024
PGBD3	-0.110231
FGF12	-0.110164
RPS15	-0.110028
INPP5B	-0.110025
TSHZ2	-0.110004
NUMB	-0.109833
DLX1	-0.109822
B3GALNT1	-0.109807
FLII	-0.109687
CCNH	-0.109672
KCNA3	-0.109672
ZNF511	-0.109671
CLCA1	-0.109638
GPX4	-0.10959
TNFRSF17	-0.109524
COX8A	-0.10949
UFSP2	-0.109464
REG3G	-0.109415
JAM2	-0.109394
FAM161B	-0.109321
CYB561D2	-0.109229
APOL3	-0.109227
CASP9	-0.109156
CLU	-0.109154
NCF1	-0.109119
CD163	-0.109087
HLA-DQA1	-0.109063
MYL5	-0.109029
SLIRP	-0.109024
TAF9	-0.10899
DKK3	-0.108951
NOX5	-0.108902
FGL2	-0.108879
TPGS2	-0.108812
GPR137	-0.108804
EOMES	-0.108793
SETBP1	-0.108792
WDR19	-0.108792
CMYA5	-0.108774
TRNP1	-0.108754
SLC47A1	-0.108753
SDS	-0.108735
SLC4A1	-0.108718
DNAJC28	-0.108683
FBLN7	-0.108671
RTN2	-0.108632
RAB13	-0.108626
ITGA3	-0.108616
TMEM161B	-0.108581
SFTPC	-0.10858
AKR1A1	-0.108537
NDUFB2	-0.108506
DNASE1L3	-0.108457
CCBE1	-0.108447
LGMN	-0.108434
GALNT10	-0.108386
IFIT5	-0.108375
HEPACAM	-0.108369
FGF1	-0.108358
STK32B	-0.108309
DIRAS3	-0.108189
PAX2	-0.108166
MSX1	-0.108156
POLR3D	-0.108106
USF2	-0.108028
HCFC1R1	-0.10802
MYO15A	-0.108006
RTN4RL1	-0.107936
FAM167B	-0.107933
MAMDC4	-0.107889
TAF12	-0.107868
NCF2	-0.107865
MDH1B	-0.107837
BEND4	-0.107812
PGAM4	-0.107806
MB	-0.107799
TMEM45A	-0.107692
PPP1R8	-0.107658
TCN1	-0.10759
ICAM3	-0.107583
FAM162A	-0.107581
ENOPH1	-0.10755
TMEM179B	-0.107537
STAT4	-0.107537
HGFAC	-0.107536
SEPT4	-0.107534
IL1RL1	-0.107501
HOXA4	-0.107491
ATP5J2	-0.107429
AMN1	-0.107412
RILPL1	-0.107391
TMEM241	-0.107359
PLXNC1	-0.107354
PTPN22	-0.107345
RNF175	-0.107344
TMEM219	-0.107272
IL1R1	-0.107242
CST3	-0.107239
TCN2	-0.107163
MRPL46	-0.10714
EHD2	-0.107137
CALCR	-0.107109
CABYR	-0.107106
LRRC39	-0.107041
LHFPL2	-0.10704
SERTAD1	-0.107003
CDC42EP2	-0.106999
C19orf24	-0.10691
PGM1	-0.106888
C14orf166	-0.106846
PLD2	-0.10684
NUP88	-0.106825
C17orf97	-0.106796
GNA15	-0.106785
LEPR	-0.106754
SIRT4	-0.106694
HERPUD1	-0.106688
IRX2	-0.106655
JSRP1	-0.106597
GMPR	-0.106597
LILRB3	-0.106593
SERPINA11	-0.106501
FAM96A	-0.106485
TFAP2E	-0.106483
CPQ	-0.106471
PDLIM7	-0.106444
NEUROD1	-0.106414
CRADD	-0.106372
LIFR	-0.106351
FAM214A	-0.106345
SPN	-0.106288
KCND1	-0.106267
GP2	-0.106228
CEP170	-0.10621
STAT2	-0.106183
SCO1	-0.106091
HABP2	-0.106049
PTRF	-0.105953
ATOH1	-0.105948
MRTO4	-0.105946
CNTNAP1	-0.10593
RNF19B	-0.105928
WDR76	-0.105909
ENTPD8	-0.105895
CASQ1	-0.105834
CHMP1B	-0.105811
CLN8	-0.105806
GUK1	-0.105729
APOBEC3D	-0.105726
MEIS2	-0.105699
P2RY10	-0.10569
MTFMT	-0.105676
POLR3GL	-0.105673
KLHDC2	-0.105644
PLA2G2D	-0.105638
THSD7A	-0.10555
KAT2B	-0.105542
SCUBE2	-0.105523
SOBP	-0.105497
QKI	-0.105481
NDUFA11	-0.105455
METRN	-0.10545
TXN2	-0.105432
H2AFZ	-0.105411
FZD2	-0.105401
SEPT1	-0.105396
TTC8	-0.105393
TMEM163	-0.105392
TMPRSS11D	-0.105391
AJAP1	-0.105365
IFI16	-0.105355
APOL2	-0.105348
CPEB3	-0.105305
CEACAM20	-0.105251
SRR	-0.105244
DMRTA2	-0.105236
MEF2C	-0.105232
EGR2	-0.10521
ARHGAP30	-0.105181
P4HA1	-0.105175
RASSF5	-0.105147
CYP1A1	-0.105094
PDE6G	-0.105045
WSB1	-0.105011
CSK	-0.104921
IER5	-0.104894
ANKRD1	-0.104866
CD27	-0.104832
LINC00493	-0.104801
SIGLEC10	-0.104632
UBE2Q2	-0.104626
PEAR1	-0.104532
TMEM238	-0.10449
[truncated: 13,341 more rows]

## Sheet: Drug response
beta	drug	f	f_pval	pearson	pearson_pval	rsquared	fdr	pearson_fdr	targets	Putative_target
1.67077	(5Z)-7-Oxozeaenol	61.269	1.87988e-14	0.285767	1.87988e-14	0.0816627	4.98168e-12	4.98168e-12	MAP3K7 (TAK1)	MAP3K7 (TAK1)
1.52083	CEP-701	54.338	4.84479e-13	0.270188	4.84479e-13	0.0730018	6.41935e-11	6.41935e-11	FLT3, JAK2, NTRK1, RET	FLT3, JAK2, NTRK1, RET
1.49146	Temsirolimus	52.3787	1.2328e-12	0.266702	1.2328e-12	0.0711301	1.08897e-10	1.08897e-10	MTOR	MTOR
1.60011	Dabrafenib	45.3086	3.66758e-11	0.253815	3.66758e-11	0.064422	2.42977e-09	2.42977e-09	BRAF	BRAF
1.10728	NVP-BEZ235	44.4889	5.25884e-11	0.246448	5.25884e-11	0.0607366	2.78719e-09	2.78719e-09	PI3K (Class 1) and MTORC1/2	PI3K (Class 1) and MTORC1/2
0.603847	Nutlin-3a	41.3055	2.42211e-10	0.237173	2.42211e-10	0.0562511	1.06977e-08	1.06977e-08	MDM2	MDM2
1.28638	HG-6-64-1	38.8489	7.84548e-10	0.227616	7.84548e-10	0.0518089	2.97007e-08	2.97007e-08	BRAFV600E, TAK, MAP4K5	BRAFV600E, TAK, MAP4K5
1.33348	Vinblastine	36.605	2.37041e-09	0.224296	2.37041e-09	0.0503088	7.85199e-08	7.85199e-08	Microtubules	Microtubules
1.21862	AUY922	35.4407	4.15054e-09	0.219075	4.15054e-09	0.047994	1.2221e-07	1.2221e-07	HSP90	HSP90
0.598198	piperlongumine	33.8707	8.97238e-09	0.21498	8.97238e-09	0.0462164	2.37768e-07	2.37768e-07	Increases ROS levels	Increases ROS levels
0.54018	PLX4720 (rescreen)	31.1561	3.41686e-08	0.207279	3.41686e-08	0.0429646	6.96514e-07	6.96514e-07	BRAF	BRAF
0.738471	AZD6482.1	31.4701	2.90061e-08	0.205739	2.90061e-08	0.0423286	6.96514e-07	6.96514e-07	NaN	NaN
0.571768	Midostaurin	31.2642	3.20602e-08	0.204681	3.20602e-08	0.0418943	6.96514e-07	6.96514e-07	KIT	KIT
1.62762	Bleomycin (50 uM)	28.6234	1.19021e-07	0.197661	1.19021e-07	0.0390697	2.10271e-06	2.10271e-06	DNA damage	DNA damage
0.788593	Z-LLNle-CHO	29.3013	1.12141e-07	0.271913	1.12141e-07	0.0739369	2.10271e-06	2.10271e-06	g-secretase	g-secretase
0.611569	BX-795	27.3619	2.23745e-07	0.194894	2.23745e-07	0.0379836	3.70578e-06	3.70578e-06	TBK1, PDPK1, IKK, AURKB, AURKC	TBK1, PDPK1, IKK, AURKB, AURKC
1.04991	AZD7762	25.6807	5.17871e-07	0.189428	5.17871e-07	0.0358828	8.0727e-06	8.0727e-06	CHEK1, CHEK2	CHEK1, CHEK2
0.881588	TL-1-85	24.4603	9.47122e-07	0.182245	9.47122e-07	0.0332134	1.39437e-05	1.39437e-05	MAP3K7 (TAK1)	MAP3K7 (TAK1)
1.11286	DMOG	23.5616	1.48765e-06	0.178975	1.48765e-06	0.0320321	2.01377e-05	2.01377e-05	Prolyl-4-Hydroxylase	Prolyl-4-Hydroxylase
1.12813	SN-38	23.5242	1.51983e-06	0.179942	1.51983e-06	0.0323791	2.01377e-05	2.01377e-05	TOP1	TOP1
0.420978	JNJ-26854165	23.3568	1.66207e-06	0.181585	1.66207e-06	0.0329732	2.09738e-05	2.09738e-05	MDM2	MDM2
0.455216	PFI-1	23.2167	1.77609e-06	0.179294	1.77609e-06	0.0321465	2.13939e-05	2.13939e-05	BRD2, BRD3, BRD4	BRD2, BRD3, BRD4
-0.824635	Afatinib (rescreen)	22.2905	2.83705e-06	-0.17653	2.83705e-06	0.0311628	3.26878e-05	3.26878e-05	ERBB2, EGFR	ERBB2, EGFR
0.310953	CHIR-99021	21.551	4.12696e-06	0.174278	4.12696e-06	0.0303727	4.38173e-05	4.38173e-05	GSK3B	GSK3B
1.4369	SNX-2112	21.5066	4.20367e-06	0.172173	4.20367e-06	0.0296436	4.38173e-05	4.38173e-05	HSP90	HSP90
0.323971	Bexarotene	21.4637	4.29906e-06	0.172363	4.29906e-06	0.0297091	4.38173e-05	4.38173e-05	Retinioic acid X family agonist	Retinioic acid X family agonist
0.955792	RDEA119 (rescreen)	21.0803	5.27153e-06	0.175672	5.27153e-06	0.0308607	5.1739e-05	5.1739e-05	MAP2K1 (MEK1), MAP2K2 (MEK2)	MAP2K1 (MEK1), MAP2K2 (MEK2)
0.269445	VNLG/124	20.4998	6.99132e-06	0.167405	6.99132e-06	0.0280243	6.61678e-05	6.61678e-05	HDAC, RAR	HDAC, RAR
0.511959	PLX4720	20.2002	8.1746e-06	0.168413	8.1746e-06	0.028363	7.4699e-05	7.4699e-05	BRAF	BRAF
0.549619	XMD8-85	20.2334	9.21012e-06	0.228585	9.21012e-06	0.0522511	8.1356e-05	8.1356e-05	MAP2K5 (ERK5)	MAP2K5 (ERK5)
0.216074	CHIR-99021.1	19.6513	1.07604e-05	0.163887	1.07604e-05	0.0268589	9.19844e-05	9.19844e-05	NaN	NaN
0.535754	CAL-101	19.5424	1.13765e-05	0.163556	1.13765e-05	0.0267505	9.42113e-05	9.42113e-05	PI3Kdelta	PI3Kdelta
0.171428	Temozolomide	19.3854	1.23843e-05	0.16566	1.23843e-05	0.0274432	9.94501e-05	9.94501e-05	DNA akylating agent	DNA akylating agent
0.749006	AP-24534	19.2687	1.30692e-05	0.161994	1.30692e-05	0.026242	0.000101863	0.000101863	ABL	ABL
-0.583301	Afatinib	19.2058	1.35596e-05	-0.164446	1.35596e-05	0.0270426	0.000102666	0.000102666	ERBB2, EGFR	ERBB2, EGFR
0.625601	GSK269962A	18.9911	1.51104e-05	0.162862	1.51104e-05	0.0265242	0.00011123	0.00011123	ROCK1, ROCK2	ROCK1, ROCK2
0.553509	TGX221	18.7088	1.96508e-05	0.220239	1.96508e-05	0.0485051	0.000140742	0.000140742	PI3Kbeta	PI3Kbeta
0.699402	YK 4-279	18.376	2.1151e-05	0.173086	2.1151e-05	0.0299587	0.000147501	0.000147501	RNA helicase A	RNA helicase A
1.13033	Camptothecin	17.9044	2.63674e-05	0.159035	2.63674e-05	0.0252921	0.000175845	0.000175845	TOP1	TOP1
0.860313	NG-25	17.8839	2.65426e-05	0.156533	2.65426e-05	0.0245024	0.000175845	0.000175845	MAP3K7 (TAK1)	MAP3K7 (TAK1)
0.161275	FTI-277	17.7396	2.85712e-05	0.155702	2.85712e-05	0.0242431	0.000182217	0.000182217	Farnesyl transferase (FNTA)	Farnesyl transferase (FNTA)
0.352679	KIN001-260	17.7197	2.88797e-05	0.155936	2.88797e-05	0.0243162	0.000182217	0.000182217	IKK	IKK
0.564192	KIN001-244	17.4288	3.3523e-05	0.154576	3.3523e-05	0.0238937	0.000206595	0.000206595	PDPK1 (PDK1)	PDPK1 (PDK1)
0.819554	CGP-60474	17.3996	3.78422e-05	0.212754	3.78422e-05	0.0452643	0.000227913	0.000227913	CDK1,CDK2,CDK5,CDK7,CDK9	CDK1,CDK2,CDK5,CDK7,CDK9
1.12057	THZ-2-49	16.9956	4.18874e-05	0.152793	4.18874e-05	0.0233458	0.000246671	0.000246671	CDK9	CDK9
0.470096	Pazopanib	16.8011	4.63171e-05	0.152251	4.63171e-05	0.0231803	0.000266827	0.000266827	VEGFR, PDGFRA, PDGFRB, KIT	VEGFR, PDGFRA, PDGFRB, KIT
0.618856	BAY 61-3606	16.5419	5.2933e-05	0.151099	5.2933e-05	0.0228308	0.000298452	0.000298452	SYK	SYK
0.171411	NU-7441	16.1943	6.34883e-05	0.151433	6.34883e-05	0.0229318	0.000350508	0.000350508	PRKDC (DNAPK)	PRKDC (DNAPK)
0.372095	QL-XI-92	15.8285	7.6429e-05	0.147268	7.6429e-05	0.0216879	0.000405074	0.000405074	DDR1	DDR1
0.896571	RDEA119	15.8706	7.50667e-05	0.150265	7.50667e-05	0.0225797	0.000405074	0.000405074	MAP2K1 (MEK1), MAP2K2 (MEK2)	MAP2K1 (MEK1), MAP2K2 (MEK2)
1.1886	Bortezomib	15.9234	7.96155e-05	0.203655	7.96155e-05	0.0414754	0.000413688	0.000413688	Proteasome	Proteasome
1.20824	QL-VIII-58	15.615	9.1962e-05	0.195009	9.1962e-05	0.0380283	0.000468653	0.000468653	MTOR, ATR	MTOR, ATR
0.878087	PIK-93	14.8748	0.000125299	0.143053	0.000125299	0.020464	0.000615095	0.000615095	PI4K, PI3K	PI4K, PI3K
0.725041	NVP-BHG712	14.8741	0.00012534	0.14305	0.00012534	0.0204632	0.000615095	0.000615095	EPHB4	EPHB4
0.827575	AZD6244	14.7092	0.000136851	0.144066	0.000136851	0.0207549	0.000659375	0.000659375	MAP2K1 (MEK1), MAP2K2 (MEK2)	MAP2K1 (MEK1), MAP2K2 (MEK2)
0.132901	XMD15-27	14.1998	0.000177959	0.139642	0.000177959	0.0194998	0.000842126	0.000842126	CAMK2B, CLK2, DYRK1A, MAST1, STK39	CAMK2B, CLK2, DYRK1A, MAST1, STK39
-0.207886	CP724714	13.9092	0.00020707	-0.138233	0.00020707	0.0191084	0.000962692	0.000962692	ERBB2	ERBB2
0.7041	TW 37	13.8084	0.000218898	0.140369	0.000218898	0.0197035	0.00100014	0.00100014	BCL2, BCL2L1	BCL2, BCL2L1
0.436992	Y-39983	13.7086	0.000229984	0.13744	0.000229984	0.0188899	0.00103298	0.00103298	ROCK	ROCK
0.465683	XL-184	13.4967	0.000256913	0.136394	0.000256913	0.0186034	0.00111078	0.00111078	VEGFR, MET, RET, KIT, FLT1, FLT3, FLT4, Tie2,AXL	VEGFR, MET, RET, KIT, FLT1, FLT3, FLT4, Tie2,AXL
1.38334	Gemcitabine	13.5051	0.000255942	0.137004	0.000255942	0.01877	0.00111078	0.00111078	DNA replication	DNA replication
0.69058	CI-1040	13.4807	0.00025988	0.139224	0.00025988	0.0193833	0.00111078	0.00111078	MAP2K1 (MEK1), MAP2K2 (MEK2)	MAP2K1 (MEK1), MAP2K2 (MEK2)
0.538065	AZD8055	13.2703	0.000289958	0.13766	0.000289958	0.0189502	0.00119522	0.00119522	MTORC1/2	MTORC1/2
0.650443	TG101348	13.2441	0.000293166	0.134949	0.000293166	0.0182113	0.00119522	0.00119522	JAK2	JAK2
0.713418	XL-880	13.2615	0.000290644	0.135503	0.000290644	0.0183611	0.00119522	0.00119522	MET	MET
0.270548	CCT018159	13.0661	0.000323208	0.138205	0.000323208	0.0191006	0.00129773	0.00129773	HSP90	HSP90
0.583318	PD-0332991	13.0091	0.000332789	0.137308	0.000332789	0.0188535	0.00131626	0.00131626	CDK4, CDK6	CDK4, CDK6
0.849006	Sunitinib	12.9582	0.000362263	0.184674	0.000362263	0.0341044	0.00141176	0.00141176	PDGFRA, PDGFRB, KDR, KIT, FLT3	PDGFRA, PDGFRB, KDR, KIT, FLT3
0.345665	BIX02189	12.7065	0.000388729	0.132413	0.000388729	0.0175333	0.00149294	0.00149294	MAP2K5 (MEK5)	MAP2K5 (MEK5)
0.179064	XMD14-99	12.6681	0.000396586	0.132034	0.000396586	0.0174331	0.00150136	0.00150136	EPHB3, CAMK1	EPHB3, CAMK1
1.06428	AZ628	12.7168	0.000410087	0.182523	0.000410087	0.0333147	0.00153061	0.00153061	BRAF	BRAF
0.419499	UNC0638	12.3827	0.000461395	0.131934	0.000461395	0.0174066	0.00169819	0.00169819	G9a(EHMT2), GLP(EHMT1)	G9a(EHMT2), GLP(EHMT1)
0.334836	Cisplatin	12.3116	0.000479331	0.132307	0.000479331	0.0175052	0.00174004	0.00174004	DNA crosslinker	DNA crosslinker
0.339435	ABT-869	12.1115	0.000531582	0.129151	0.000531582	0.0166799	0.00190364	0.00190364	VEGFR and PDGFR family	VEGFR and PDGFR family
0.475222	IPA-3	12	0.000563985	0.12901	0.000563985	0.0166436	0.00199275	0.00199275	PAK1, PAK2, PAK3	PAK1, PAK2, PAK3
0.450359	Masitinib	11.8886	0.00059796	0.128065	0.00059796	0.0164006	0.00208499	0.00208499	KIT	KIT
0.418812	Embelin	11.7744	0.000635231	0.127635	0.000635231	0.0162906	0.00218618	0.00218618	XIAP	XIAP
0.800493	17-AAG	11.7445	0.000646244	0.129001	0.000646244	0.0166412	0.00219557	0.00219557	HSP90	HSP90
1.22388	Trametinib	11.6325	0.00068652	0.129876	0.00068652	0.0168677	0.00230288	0.00230288	MAP2K1 (MEK1), MAP2K2 (MEK2)	MAP2K1 (MEK1), MAP2K2 (MEK2)
0.1918	Cyclopamine	11.5205	0.000763687	0.174689	0.000763687	0.0305163	0.00252971	0.00252971	SMO	SMO
0.557837	Methotrexate	10.9471	0.000986129	0.124881	0.000986129	0.0155953	0.00318688	0.00318688	Dihydrofolate reductase (DHFR)	Dihydrofolate reductase (DHFR)
0.69703	PD-0325901	10.9501	0.000984844	0.125255	0.000984844	0.0156889	0.00318688	0.00318688	MAP2K1 (MEK1), MAP2K2 (MEK2)	MAP2K1 (MEK1), MAP2K2 (MEK2)
0.298874	SB590885	10.794	0.00107065	0.125093	0.00107065	0.0156481	0.00341833	0.00341833	BRAF	BRAF
0.40087	AZD6482	10.7644	0.00108796	0.125287	0.00108796	0.0156969	0.00343225	0.00343225	PI3Kbeta	PI3Kbeta
1.34561	Dasatinib	10.7843	0.00112291	0.169631	0.00112291	0.0287747	0.00350083	0.00350083	ABL, SRC, KIT, PDGFR	ABL, SRC, KIT, PDGFR
0.802078	BMN-673	10.6535	0.00115245	0.122871	0.00115245	0.0150973	0.00355116	0.00355116	PARP1	PARP1
0.590946	I-BET	10.0861	0.00155835	0.118186	0.00155835	0.013968	0.00474671	0.00474671	NaN	NaN
0.157821	KU-55933	9.88673	0.00173585	0.1186	0.00173585	0.0140659	0.00520709	0.00520709	ATM	ATM
0.866117	Obatoclax Mesylate	9.87165	0.00174879	0.117594	0.00174879	0.0138283	0.00520709	0.00520709	BCL2, BCL2L1, MCL1	BCL2, BCL2L1, MCL1
0.774802	Elesclomol	9.59393	0.0020314	0.117105	0.0020314	0.0137136	0.00591561	0.00591561	HSP70	HSP70
1.02128	PI-103	9.60428	0.00201833	0.11585	0.00201833	0.0134212	0.00591561	0.00591561	PI3Ka, PRKDC (DNAPK)	PI3Ka, PRKDC (DNAPK)
1.04992	Bleomycin	9.21808	0.0024848	0.113687	0.0024848	0.0129246	0.0071573	0.0071573	DNA damage	DNA damage
0.619022	TPCA-1	9.04006	0.00273421	0.111971	0.00273421	0.0125375	0.00769671	0.00769671	IKK	IKK
1.10333	JW-7-52-1	9.08756	0.0027592	0.158204	0.0027592	0.0250286	0.00769671	0.00769671	MTOR	MTOR
0.644617	Cytarabine	9.04933	0.00272368	0.113858	0.00272368	0.0129637	0.00769671	0.00769671	DNA synthesis	DNA synthesis
0.556716	Docetaxel	8.97898	0.00282885	0.113259	0.00282885	0.0128275	0.00780881	0.00780881	Microtubules	Microtubules
0.494602	UNC0638.1	8.90779	0.00293708	0.111314	0.00293708	0.0123907	0.0079421	0.0079421	NaN	NaN
0.447125	CP466722	8.92522	0.0029094	0.111344	0.0029094	0.0123974	0.0079421	0.0079421	ATM	ATM
0.58933	GSK269962A.1	8.87299	0.00308615	0.15344	0.00308615	0.0235437	0.00826091	0.00826091	NaN	NaN
0.137632	STF-62247	8.7852	0.00313821	0.110401	0.00313821	0.0121884	0.00831625	0.00831625	stimulates autophagy	stimulates autophagy
0.238808	GSK429286A	8.57749	0.0035123	0.10918	0.0035123	0.0119202	0.00921544	0.00921544	ROCK2	ROCK2
0.608987	MG-132	8.53708	0.00369521	0.150775	0.00369521	0.022733	0.0095071	0.0095071	Proteasome	Proteasome
0.359246	ATRA	8.49923	0.0036695	0.110945	0.0036695	0.0123088	0.0095071	0.0095071	Retinoic acid and retinoid X receptor agonist	Retinoic acid and retinoid X receptor agonist
0.548595	ZG-10	8.41291	0.00393502	0.14477	0.00393502	0.0209582	0.0100267	0.0100267	IRAK1	IRAK1
-0.623843	BMS-754807	8.1273	0.00448725	-0.106531	0.00448725	0.011349	0.0112181	0.0112181	IGF1R	IGF1R
0.507052	MLN4924	8.15015	0.00447505	0.123293	0.00447505	0.0152012	0.0112181	0.0112181	NEDD8-activating enzyme	NEDD8-activating enzyme
0.198369	Roscovitine	8.09675	0.00468332	0.146921	0.00468332	0.0215858	0.0115989	0.0115989	CDKs	CDKs
0.590597	5-Fluorouracil	8.01959	0.00475881	0.105831	0.00475881	0.0112002	0.0116767	0.0116767	DNA antimetabolite	DNA antimetabolite
0.262744	Salubrinal	7.48556	0.00652177	0.141382	0.00652177	0.0199889	0.0158557	0.0158557	GADD34-PP1C	GADD34-PP1C
-0.217945	Gefitinib	7.29812	0.00707295	-0.102526	0.00707295	0.0105115	0.0170394	0.0170394	EGFR	EGFR
0.566113	AS605240	7.26815	0.0071853	0.100734	0.0071853	0.0101472	0.0171541	0.0171541	PI3Kgamma	PI3Kgamma
0.508672	Sorafenib	7.23384	0.00747901	0.138661	0.00747901	0.019227	0.0176959	0.0176959	PDGFRA, PDGFRB, KDR, KIT, FLT3	PDGFRA, PDGFRB, KDR, KIT, FLT3
0.177702	AMG-706	7.10061	0.00788484	0.100637	0.00788484	0.0101278	0.0183288	0.0183288	VEGFR, RET, c-KIT, PDGFR	VEGFR, RET, c-KIT, PDGFR
0.174135	OSI-930	7.1007	0.00787965	0.0993011	0.00787965	0.0098607	0.0183288	0.0183288	KIT, VEGFR, PDGFR	KIT, VEGFR, PDGFR
0.568929	Shikonin	6.77187	0.00945318	0.0970641	0.00945318	0.00942144	0.0217834	0.0217834	unknown	unknown
0.0618299	ABT-888	6.72104	0.0097297	0.098147	0.0097297	0.00963284	0.0222273	0.0222273	PARP1, PARP2	PARP1, PARP2
0.512924	JW-7-24-1	6.66654	0.0100221	0.0961796	0.0100221	0.00925052	0.0226996	0.0226996	LCK	LCK
0.820909	YM155	6.59504	0.0104363	0.0974413	0.0104363	0.0094948	0.0234374	0.0234374	BIRC5 (Survivin)	BIRC5 (Survivin)
0.0484828	EX-527	6.36964	0.0118257	0.0942293	0.0118257	0.00887916	0.0263344	0.0263344	SIRT1	SIRT1
0.100061	AV-951	6.03516	0.0142613	0.0916793	0.0142613	0.0084051	0.0314937	0.0314937	VEGFR	VEGFR
0.176673	PF-562271	5.99739	0.0145699	0.0919078	0.0145699	0.00844705	0.0319093	0.0319093	FAK	FAK
0.388777	JNK-9L	5.98047	0.0147056	0.0911396	0.0147056	0.00830643	0.0319426	0.0319426	JNK	JNK
0.847857	WH-4-023	5.98346	0.0149121	0.126999	0.0149121	0.0161286	0.0321276	0.0321276	SRC family, ABL	SRC family, ABL
0.268342	Bosutinib	5.92901	0.0151453	0.0921691	0.0151453	0.00849514	0.0323669	0.0323669	SRC, ABL, TEC	SRC, ABL, TEC
0.572197	ZSTK474	5.86322	0.0157101	0.090501	0.0157101	0.00819042	0.0333053	0.0333053	PI3K	PI3K
0.651239	A-770041	5.83273	0.0162188	0.125077	0.0162188	0.0156444	0.0341109	0.0341109	SRC family	SRC family
0.62391	CAY10603	5.72945	0.0169417	0.0895335	0.0169417	0.00801625	0.0350746	0.0350746	HDAC6	HDAC6
-0.340324	OSI-906	5.73136	0.0169238	-0.089611	0.0169238	0.00803013	0.0350746	0.0350746	IGF1R	IGF1R
0.0767919	Vismodegib	5.71369	0.0170996	0.090494	0.0170996	0.00818916	0.035127	0.035127	SMO	SMO
0.0945336	Bryostatin 1	5.61249	0.0181007	0.0887464	0.0181007	0.00787593	0.0368976	0.0368976	PRKC	PRKC
0.269555	Crizotinib	5.52754	0.0192434	0.121324	0.0192434	0.0147194	0.0389274	0.0389274	MET, ALK	MET, ALK
0.528254	QL-XII-47	5.35813	0.0209111	0.0866668	0.0209111	0.00751113	0.0419806	0.0419806	BTK, BMX	BTK, BMX
0.0388337	Zibotentan, ZD4054	5.28881	0.0217513	0.0858681	0.0217513	0.00737334	0.0433391	0.0433391	NaN	NaN
0.329638	Nilotinib	5.20373	0.0228577	0.0886465	0.0228577	0.00785819	0.0452037	0.0452037	ABL	ABL
0.204316	XMD8-92	5.1754	0.0234455	0.113865	0.0234455	0.0129652	0.0460226	0.0460226	MAP2K5 (ERK5)	MAP2K5 (ERK5)
0.768148	OSI-027	5.11201	0.0240631	0.0846083	0.0240631	0.00715856	0.0468876	0.0468876	MTORC1/2	MTORC1/2
0.176456	Ruxolitinib	5.08638	0.0244177	0.0842795	0.0244177	0.00710303	0.0468891	0.0468891	JAK1, JAK2, TYK2	JAK1, JAK2, TYK2
0.447676	JQ12	5.09655	0.0242773	0.0845403	0.0242773	0.00714707	0.0468891	0.0468891	HDAC	HDAC
0.185572	JQ1	5.0217	0.0253499	0.085124	0.0253499	0.00724609	0.0483289	0.0483289	BRD4;BRD2, BRD3, BRD4	BRD4; BRD2, BRD3, BRD4
0.522374	Tipifarnib	4.92383	0.0268046	0.0830473	0.0268046	0.00689685	0.0507373	0.0507373	Farnesyl-transferase (FNTA)	Farnesyl-transferase (FNTA)
0.365343	GDC0941 (rescreen)	4.6445	0.03151	0.0830953	0.03151	0.00690483	0.0592208	0.0592208	PI3K	PI3K
0.129191	XMD11-85h	4.62761	0.0320703	0.10788	0.0320703	0.0116381	0.0598495	0.0598495	BRSK2, FLT4, MARK4, PRKCD, RET, SPRK1	BRSK2, FLT4, MARK4, PRKCD, RET, SPRK1
0.451626	S-Trityl-L-cysteine	4.58627	0.0328888	0.111246	0.0328888	0.0123757	0.0609478	0.0609478	KIF11	KIF11
0.939057	FK866	4.53541	0.0335617	0.0816963	0.0335617	0.00667428	0.0617629	0.0617629	NAMPT	NAMPT
0.195538	AC220	4.46322	0.0349792	0.0788723	0.0349792	0.00622083	0.0639275	0.0639275	FLT3	FLT3
0.525865	Doxorubicin	4.43864	0.0354845	0.0788211	0.0354845	0.00621276	0.0644068	0.0644068	DNA intercalating	DNA intercalating
0.0909252	KIN001-236	4.41613	0.0359515	0.0785124	0.0359515	0.0061642	0.0648105	0.0648105	TIE2	TIE2
0.0773415	SB 216763	4.38866	0.0365873	0.0841752	0.0365873	0.00708547	0.065511	0.065511	GSK3A, GSK3B	GSK3A, GSK3B
0.199987	Parthenolide	4.34063	0.0379048	0.108116	0.0379048	0.0116891	0.0674146	0.0674146	NFKB1	NFKB1
-0.221852	SB52334	4.23885	0.0398727	-0.0769836	0.0398727	0.00592648	0.0704418	0.0704418	ALK5	ALK5
0.518246	Phenformin	4.20343	0.04071	0.0768245	0.04071	0.00590201	0.0714448	0.0714448	AAPK1 (AMPK) agonist	AAPK1 (AMPK) agonist
-0.361311	MP470	3.92571	0.047939	-0.0742057	0.047939	0.00550648	0.0835778	0.0835778	PDGFR	PDGFR
0.537939	Etoposide	3.91267	0.0483068	0.0737732	0.0483068	0.00544249	0.0836687	0.0836687	TOP2	TOP2
0.0657057	Tamoxifen	3.76339	0.0527881	0.0731788	0.0527881	0.00535513	0.0908367	0.0908367	ER	ER
0.413232	BX-912	3.65166	0.0564165	0.0715824	0.0564165	0.00512404	0.0964541	0.0964541	PDPK1 (PDK1)	PDPK1 (PDK1)
0.461839	PHA-793887	3.46024	0.0632723	0.0694471	0.0632723	0.0048229	0.107482	0.107482	CDK-pan	CDK-pan
0.0599949	LFM-A13	3.44335	0.063921	0.0694722	0.063921	0.00482638	0.107892	0.107892	BTK	BTK
-0.156425	Cetuximab	3.42996	0.0644695	-0.0718488	0.0644695	0.00516226	0.107923	0.107923	EGFR	EGFR
0.202833	Axitinib	3.42219	0.0647538	0.0703018	0.0647538	0.00494234	0.107923	0.107923	PDGFR, KIT, VEGFR	PDGFR, KIT, VEGFR
0.700033	Rapamycin	3.33509	0.0687201	0.100026	0.0687201	0.0100052	0.113818	0.113818	MTOR	MTOR
0.188883	AS601245	3.2887	0.0701822	0.0680447	0.0701822	0.00463008	0.115517	0.115517	JNK	JNK
-0.234421	Lapatinib	3.23175	0.0730455	-0.093429	0.0730455	0.00872898	0.119488	0.119488	ERBB2, EGFR	ERBB2, EGFR
0.0682296	KIN001-270	3.17936	0.0749999	0.0666749	0.0749999	0.00444554	0.121932	0.121932	CDK9	CDK9
0.39671	QL-X-138	3.13269	0.077171	0.0666536	0.077171	0.0044427	0.124697	0.124697	MNK2, PRKDC (DNAPK), MTOR, BTK, JAK3	MNK2, PRKDC (DNAPK), MTOR, BTK, JAK3
0.210871	CMK	3.07168	0.0805021	0.0911056	0.0805021	0.00830023	0.129291	0.129291	RSK	RSK
0.642166	THZ-2-102-1	3.04884	0.0812342	0.0658997	0.0812342	0.00434277	0.129681	0.129681	CDK7	CDK7
-0.0693546	NSC-87877	2.8844	0.0898786	-0.0635644	0.0898786	0.00404043	0.142622	0.142622	PTPN6 (SHP-1), PTPN11 (SHP-2)	PTPN6 (SHP-1), PTPN11 (SHP-2)
0.0978069	RO-3306	2.84807	0.0919338	0.0639761	0.0919338	0.00409295	0.145015	0.145015	CDK1	CDK1
0.263105	OSU-03012	2.82193	0.0934254	0.0629632	0.0934254	0.00396437	0.146495	0.146495	PDPK1 (PDK1)	PDPK1 (PDK1)
0.240552	AZD6244.1	2.63502	0.104998	0.0623582	0.104998	0.00388855	0.163673	0.163673	NaN	NaN
0.0654174	FMK	2.57418	0.109107	0.062903	0.109107	0.00395679	0.169085	0.169085	RSK	RSK
0.112458	681640	2.45758	0.117456	0.0620423	0.117456	0.00384924	0.180965	0.180965	WEE1, CHEK1	WEE1, CHEK1
0.0630739	IOX2	2.40433	0.121454	0.0586317	0.121454	0.00343768	0.186042	0.186042	EGLN1	EGLN1
0.0762787	Olaparib	2.39096	0.122497	0.0587214	0.122497	0.00344821	0.186561	0.186561	PARP1, PARP2	PARP1, PARP2
0.147338	Tubastatin A	2.3644	0.124577	0.0575711	0.124577	0.00331443	0.188084	0.188084	HDAC6	HDAC6
0.291645	JQ1.1	2.35124	0.125626	0.0572909	0.125626	0.00328225	0.188084	0.188084	NaN	NaN
0.113338	Olaparib (rescreen)	2.35657	0.125219	0.0586384	0.125219	0.00343846	0.188084	0.188084	NaN	NaN
0.150872	CH5424802	2.33566	0.126886	0.0572214	0.126886	0.00327428	0.188903	0.188903	ALK	ALK
0.269438	SB-715992	2.27248	0.132133	0.0564446	0.132133	0.00318599	0.193604	0.193604	KIF11	KIF11
0.294028	Genentech Cpd 10	2.27128	0.132235	0.0564297	0.132235	0.00318432	0.193604	0.193604	AURKA, AURKB	AURKA, AURKB
0.269629	FH535	2.27569	0.131862	0.0565636	0.131862	0.00319944	0.193604	0.193604	unknown	unknown
0.174801	QL-XII-61	2.21951	0.137113	0.0765038	0.137113	0.00585283	0.198551	0.198551	BTK	BTK
0.414898	AT-7519	2.21916	0.136752	0.055859	0.136752	0.00312022	0.198551	0.198551	CDK9	CDK9
0.0763908	AG-014699	2.14957	0.143067	0.055809	0.143067	0.00311464	0.206047	0.206047	PARP1, PARP2	PARP1, PARP2
0.187829	VX-11e	2.05735	0.151912	0.053677	0.151912	0.00288122	0.216434	0.216434	ERK	ERK
0.454264	Paclitaxel	2.06938	0.151135	0.07488	0.151135	0.00560702	0.216434	0.216434	Microtubules	Microtubules
-0.318352	ABT-263	1.92809	0.165414	-0.0526736	0.165414	0.00277451	0.23441	0.23441	BCL2, BCL2L1, BCL2L2	BCL2, BCL2L1, BCL2L2
0.0589252	VX-702	1.85419	0.173741	0.0518065	0.173741	0.00268392	0.244901	0.244901	p38	p38
0.244438	Pyrimethamine	1.69924	0.193204	0.0678878	0.193204	0.00460875	0.270895	0.270895	Dihydrofolate reductase (DHFR)	Dihydrofolate reductase (DHFR)
-0.26679	EKB-569	1.63059	0.202037	-0.0477674	0.202037	0.00228172	0.281789	0.281789	EGFR	EGFR
-0.033415	GSK-1904529A	1.59086	0.207617	-0.0472826	0.207617	0.00223564	0.288056	0.288056	IGF1R	IGF1R
-0.0847015	AKT inhibitor VIII	1.52937	0.216615	-0.0462967	0.216615	0.00214339	0.298974	0.298974	AKT1, AKT2, AKT3	AKT1, AKT2, AKT3
-0.335972	GSK1070916	1.45941	0.227439	-0.0460082	0.227439	0.00211675	0.311941	0.311941	AURKB	AURKB
0.156254	AZD-0530	1.45584	0.228364	0.0626042	0.228364	0.00391928	0.311941	0.311941	SRC, ABL1	SRC, ABL1
0.219065	GDC0941	1.42911	0.232322	0.045562	0.232322	0.0020759	0.31572	0.31572	PI3K (class 1)	PI3K (class 1)
0.310819	GSK2126458	1.38207	0.240141	0.0439537	0.240141	0.00193193	0.321401	0.321401	PI3K, MTOR	PI3K, MTOR
-0.148616	Erlotinib	1.38487	0.240089	-0.0634137	0.240089	0.0040213	0.321401	0.321401	EGFR	EGFR
0.0306567	Lenalidomide	1.3831	0.239977	0.0446623	0.239977	0.00199472	0.321401	0.321401	TNFA	TNFA
-0.130377	NSC-207895	1.28841	0.256725	-0.0425902	0.256725	0.00181393	0.34187	0.34187	MDM4	MDM4
-0.0272932	SL 0101-1	1.26925	0.260303	-0.0431001	0.260303	0.00185761	0.344902	0.344902	RSK, AURKB, PIM3	RSK, AURKB, PIM3
0.127499	BMS-345541	1.21191	0.271326	0.0412507	0.271326	0.00170162	0.357718	0.357718	IKBKB	IKBKB
0.102309	CGP-082996	1.19457	0.275126	0.0569597	0.275126	0.0032444	0.360933	0.360933	CDK4	CDK4
0.139865	Imatinib	1.12163	0.290258	0.0549753	0.290258	0.00302228	0.378908	0.378908	ABL, KIT, PDGFR	ABL, KIT, PDGFR
0.277162	CUDC-101	1.09883	0.294886	0.0396173	0.294886	0.00156953	0.383063	0.383063	HDAC, EGFR	HDAC, EGFR
-0.0500814	EHT 1864	1.03563	0.309198	-0.0387687	0.309198	0.00150301	0.399695	0.399695	Rac GTPases	Rac GTPases
0.109692	YM201636	1.02878	0.31079	0.0379846	0.31079	0.00144283	0.399803	0.399803	FYV1	FYV1
0.171232	KIN001-102	1.01277	0.314583	0.0377147	0.314583	0.0014224	0.402728	0.402728	AKT1	AKT1
0.213299	Vinorelbine	0.999287	0.317821	0.0373584	0.317821	0.00139565	0.404917	0.404917	Microtubules	Microtubules
0.262445	BMS-536924.1	0.957239	0.328528	0.0510048	0.328528	0.00260149	0.416555	0.416555	NaN	NaN
-0.160608	Vorinostat	0.928401	0.335615	-0.0366036	0.335615	0.00133982	0.422761	0.422761	HDAC inhibitor Class I, IIa, IIb, IV	HDAC inhibitor Class I, IIa, IIb, IV
0.0751023	T0901317	0.92454	0.336613	0.0360621	0.336613	0.00130048	0.422761	0.422761	LXR	LXR
0.240649	AR-42	0.890999	0.34553	0.0355279	0.34553	0.00126223	0.431913	0.431913	HDAC	HDAC
0.0132977	Bicalutamide	0.832754	0.361788	0.0342516	0.361788	0.00117317	0.450111	0.450111	ANDR (androgen receptor)	ANDR (androgen receptor)
0.0265574	JNK Inhibitor VIII	0.760723	0.383405	0.0331376	0.383405	0.0010981	0.474777	0.474777	JNK	JNK
0.0971538	rTRAIL	0.746645	0.387838	0.0327355	0.387838	0.00107162	0.478033	0.478033	TR10A (DR4), TR10B (DR5)	TR10A (DR4), TR10B (DR5)
0.0886034	XMD13-2	0.713718	0.398496	0.0316229	0.398496	0.00100001	0.488895	0.488895	RIPK	RIPK
0.189076	CX-5461	0.685522	0.407969	0.0310143	0.407969	0.000961885	0.498211	0.498211	RNA Pol I	RNA Pol I
0.236585	PXD101, Belinostat	0.665323	0.414968	0.0310148	0.414968	0.000961915	0.503719	0.503719	NaN	NaN
0.0687577	PHA-665752	0.662277	0.416281	0.0422698	0.416281	0.00178674	0.503719	0.503719	MET	MET
0.0701197	GW 441756	0.648927	0.420774	0.030675	0.420774	0.000940953	0.506842	0.506842	NTRK1	NTRK1
-0.0342556	GW-2580	0.636783	0.425144	-0.0298506	0.425144	0.000891058	0.509788	0.509788	CSF1R (cFMS)	CSF1R (cFMS)
0.0126513	BMS-708163	0.561298	0.453984	0.028027	0.453984	0.000785514	0.541918	0.541918	g-secretase	g-secretase
0.0825733	TL-2-105	0.542831	0.461504	0.0276011	0.461504	0.000761822	0.548425	0.548425	CRAF	CRAF
-0.152963	WZ3105	0.512638	0.474233	-0.0267856	0.474233	0.000717466	0.561035	0.561035	CLK2, CNSK1E, FLT3, ULK1	CLK2, CNSK1E, FLT3, ULK1
0.172597	NVP-TAE684	0.504024	0.478184	0.0368833	0.478184	0.00136037	0.563195	0.563195	ALK	ALK
-0.0653058	BMS-536924	0.417273	0.518513	-0.0244429	0.518513	0.000597455	0.605313	0.605313	IGF1R	IGF1R
-0.0178719	KIN001-135	0.417949	0.518365	-0.0336815	0.518365	0.00113444	0.605313	0.605313	IKKE	IKKE
0.107968	LY317615	0.35293	0.552649	0.0223056	0.552649	0.000497538	0.638633	0.638633	PRKCB (PKCbeta)	PRKCB (PKCbeta)
-0.121186	LAQ824	0.345786	0.556695	-0.0220477	0.556695	0.000486101	0.638633	0.638633	HDAC	HDAC
0.0439584	PD-173074	0.347778	0.555566	0.0223801	0.555566	0.00050087	0.638633	0.638633	FGFR1, FGFR3	FGFR1, FGFR3
0.0888545	MK-2206	0.353174	0.55252	0.0228174	0.55252	0.000520634	0.638633	0.638633	AKT1, AKT2	AKT1, AKT2
-0.143357	BI-2536	0.338742	0.560915	-0.03045	0.560915	0.0009272	0.640701	0.640701	PLK1, PLK2, PLK3	PLK1, PLK2, PLK3
0.0892902	HG-5-113-01	0.301027	0.58355	0.0276305	0.58355	0.000763444	0.655528	0.655528	LOK, LTK, TRCB, ABL(T315I)	LOK, LTK, TRCB, ABL(T315I)
-0.109714	GSK690693	0.30803	0.579066	-0.0207952	0.579066	0.000432439	0.655528	0.655528	AKT	AKT
0.027026	BIRB 0796	0.300431	0.583791	0.0209685	0.583791	0.000439676	0.655528	0.655528	p38, JNK2	p38, JNK2
0.0473649	KIN001-266	0.303321	0.581981	0.0206357	0.581981	0.000425831	0.655528	0.655528	MAP3K8 (COT)	MAP3K8 (COT)
-0.0346603	KIN001-055	0.288399	0.591416	-0.0201219	0.591416	0.000404891	0.661288	0.661288	JAK3, MNK1	JAK3, MNK1
0.0399621	PAC-1	0.239513	0.624711	0.018455	0.624711	0.000340586	0.695581	0.695581	CASP3 agonist	CASP3 agonist
0.0377846	TAK-715	0.221147	0.638311	0.0176211	0.638311	0.000310503	0.707751	0.707751	p38a	p38a
0.0182289	FR-180204	0.216739	0.641678	0.0174447	0.641678	0.000304316	0.70852	0.70852	ERK	ERK
0.0428084	QS11	0.171158	0.67921	0.0155245	0.67921	0.000241009	0.74076	0.74076	ARFGAP	ARFGAP
0.055419	AICAR	0.171104	0.679263	0.0158374	0.679263	0.000250822	0.74076	0.74076	AAPK1 (AMPK) agonist	AAPK1 (AMPK) agonist
0.104931	MS-275	0.174535	0.676356	0.0218025	0.676356	0.000475347	0.74076	0.74076	HDAC	HDAC
0.115837	Thapsigargin	0.142427	0.705995	0.0142831	0.705995	0.000204008	0.766757	0.766757	sarco-endoplasmic reticulum Ca2+-ATPases	sarco-endoplasmic reticulum Ca2+-ATPases
0.054764	GSK-650394	0.125893	0.722835	0.0133809	0.722835	0.000179048	0.780336	0.780336	SGK3	SGK3
-0.00620998	SGC0946	0.118064	0.731248	-0.0131082	0.731248	0.000171826	0.780336	0.780336	Q8TEK3 (DOT1L)	Q8TEK3 (DOT1L)
0.0383781	MPS-1-IN-1	0.116266	0.733221	0.0127956	0.733221	0.000163728	0.780336	0.780336	MPS1	MPS1
0.090929	Epothilone B	0.123422	0.725456	0.0131835	0.725456	0.000173804	0.780336	0.780336	Microtubules	Microtubules
0.0101745	CCT007093	0.119901	0.729248	0.0132097	0.729248	0.000174497	0.780336	0.780336	PPM1D	PPM1D
-0.0141915	BMS-708163.1	0.113481	0.736318	-0.0128233	0.736318	0.000164438	0.780497	0.780497	NaN	NaN
-0.0187783	PF-4708671	0.104771	0.746278	-0.0124209	0.746278	0.000154278	0.787903	0.787903	RPS6KB1 (p70S6KA)	RPS6KB1 (p70S6KA)
0.0374889	BMS-509744	0.0958028	0.757101	0.0161547	0.757101	0.000260975	0.796158	0.796158	ITK	ITK
-0.0947668	GW843682X	0.0932062	0.760313	-0.0159343	0.760313	0.000253903	0.796375	0.796375	PLK1	PLK1
0.0286403	WZ-1-84	0.0821071	0.774624	0.0149558	0.774624	0.000223675	0.805001	0.805001	BMX	BMX
-0.0124925	SB-505124	0.0829562	0.773416	-0.0108933	0.773416	0.000118664	0.805001	0.805001	TGFR1 (ALK5)	TGFR1 (ALK5)
0.0226041	GNF-2	0.0770235	0.781529	0.0145251	0.781529	0.000210979	0.805857	0.805857	ABL [T315I]	ABL [T315I]
0.0149424	XAV 939	0.0776122	0.780642	0.0105593	0.780642	0.000111499	0.805857	0.805857	TNKS1 (tankyrase-1)	TNKS1 (tankyrase-1)
0.0522775	A-443654	0.0555851	0.813747	0.0123059	0.813747	0.000151435	0.835825	0.835825	AKT1, AKT2, AKT3	AKT1, AKT2, AKT3
-0.0396234	NPK76-II-72-1	0.0478343	0.826938	-0.00819625	0.826938	6.71785e-05	0.846095	0.846095	PLK3	PLK3
0.0302944	HG-5-88-01	0.0368125	0.847946	0.00966561	0.847946	9.34241e-05	0.864253	0.864253	EGFR, ADCK4	EGFR, ADCK4
-0.0164385	ZM-447439	0.0292925	0.864158	-0.00668726	0.864158	4.47194e-05	0.877402	0.877402	AURKB	AURKB
0.0380594	Mitomycin C	0.0215857	0.883236	0.00550987	0.883236	3.03587e-05	0.89335	0.89335	DNA crosslinker	DNA crosslinker
-0.0271868	VX-680	0.00737783	0.931598	-0.00451446	0.931598	2.03803e-05	0.936754	0.936754	AURKA, AURKB, AURKC, FLT3, ABL1, JAK2	AURKA, AURKB, AURKC, FLT3, ABL1, JAK2
-0.0010591	UNC1215	0.00702677	0.933219	-0.00319581	0.933219	1.02132e-05	0.936754	0.936754	LMBL3	LMBL3
-0.0014902	Bicalutamide.1	0.00147822	0.969342	-0.00149318	0.969342	2.2296e-06	0.969342	0.969342	NaN	NaN
